# Supplementary material for: Metabolome and Transcriptome Reveal the Regulatory Mechanism of Anthocyanin Synthesis in Tuber Skin and Flesh of Dioscorea alata L
Source: Plants (Basel). 2025 Nov 12;14(22):3454. doi: 10.3390/plants14223454 (PMC12655603; doi:10.3390/plants14223454)
Supplement: Supplementary file 1 [file plants-14-03454-s001.zip]

Archive with 3 entries (3 files):
- Supplementary tables and figures.pdf
- Table S3.xlsx
- Table S4.xls
