# Supplementary material for: Metabolome and Transcriptome Reveal the Regulatory Mechanism of Anthocyanin Synthesis in Tuber Skin and Flesh of Dioscorea alata L
Source: Plants (Basel). 2025 Nov 12;14(22):3454. doi: 10.3390/plants14223454 (PMC12655603; doi:10.3390/plants14223454)
Supplement: Supplementary file 1 [file plants-14-03454-s001.zip › Table S3.xlsx]

## Sheet: cyan
Dioal.14G057100.v2.1
Dioal.02G058400.v2.1
Dioal.08G123700.v2.1
Dioal.12G014800.v2.1
Dioal.14G057000.v2.1
Dioal.14G096200.v2.1
novel1225
Dioal.18G094500.v2.1
Dioal.08G071400.v2.1
Dioal.05G228000.v2.1
Dioal.18G108200.v2.1
Dioal.04G108700.v2.1
Dioal.15G017100.v2.1
Dioal.19G066300.v2.1
Dioal.04G000600.v2.1
Dioal.12G013200.v2.1
Dioal.19G103800.v2.1
Dioal.07G034500.v2.1
Dioal.18G064100.v2.1
Dioal.04G013300.v2.1
Dioal.16G092700.v2.1
Dioal.08G142100.v2.1
Dioal.05G237600.v2.1
Dioal.07G124700.v2.1
Dioal.01G013100.v2.1
Dioal.04G020500.v2.1
Dioal.16G020700.v2.1
Dioal.17G092500.v2.1
Dioal.01G010600.v2.1
Dioal.07G112700.v2.1
Dioal.08G037000.v2.1
Dioal.16G049900.v2.1
Dioal.19G071900.v2.1
Dioal.13G043700.v2.1
Dioal.01G010900.v2.1
Dioal.14G009700.v2.1
Dioal.10G091400.v2.1
Dioal.05G169300.v2.1
Dioal.05G174200.v2.1
Dioal.12G093800.v2.1
Dioal.05G094800.v2.1
Dioal.08G047800.v2.1
Dioal.16G022000.v2.1
Dioal.04G024500.v2.1
Dioal.05G156000.v2.1
Dioal.08G051800.v2.1
Dioal.19G154500.v2.1
Dioal.16G084000.v2.1
Dioal.07G034300.v2.1
Dioal.20G064800.v2.1
Dioal.18G003000.v2.1
novel2470
Dioal.16G015800.v2.1
Dioal.17G069000.v2.1
Dioal.03G009500.v2.1
Dioal.15G115800.v2.1
Dioal.16G067800.v2.1
Dioal.12G068600.v2.1
Dioal.15G109900.v2.1
Dioal.16G028600.v2.1
Dioal.18G098200.v2.1
Dioal.05G094600.v2.1
Dioal.12G038900.v2.1
Dioal.08G059600.v2.1
novel666
Dioal.05G170200.v2.1
Dioal.06G075300.v2.1
Dioal.08G135000.v2.1
Dioal.20G079200.v2.1
novel1345
Dioal.09G054200.v2.1
Dioal.07G009100.v2.1
Dioal.06G013300.v2.1
Dioal.09G001400.v2.1
Dioal.19G067100.v2.1
Dioal.16G018000.v2.1
Dioal.07G022900.v2.1
Dioal.02G059100.v2.1
Dioal.01G046300.v2.1
Dioal.10G066400.v2.1
Dioal.19G104300.v2.1
Dioal.16G028100.v2.1
Dioal.03G083800.v2.1
novel525
Dioal.15G027000.v2.1
Dioal.15G127000.v2.1
Dioal.08G071900.v2.1
Dioal.12G092000.v2.1
Dioal.18G109700.v2.1
Dioal.11G023500.v2.1
Dioal.03G025300.v2.1
Dioal.07G128700.v2.1
Dioal.19G064500.v2.1
Dioal.13G050400.v2.1
Dioal.04G162400.v2.1
Dioal.20G100300.v2.1
Dioal.09G050700.v2.1
Dioal.17G119100.v2.1
Dioal.14G039400.v2.1
Dioal.14G118600.v2.1
Dioal.03G009400.v2.1
Dioal.17G016300.v2.1
Dioal.02G008600.v2.1
Dioal.14G044100.v2.1
Dioal.05G186500.v2.1
Dioal.02G039400.v2.1
Dioal.05G096400.v2.1
Dioal.17G085100.v2.1
Dioal.17G038200.v2.1
Dioal.16G078300.v2.1
Dioal.02G057600.v2.1
Dioal.14G093800.v2.1
Dioal.11G048200.v2.1
Dioal.18G083000.v2.1
Dioal.14G031000.v2.1
Dioal.19G104200.v2.1
Dioal.05G215000.v2.1
Dioal.05G210700.v2.1
Dioal.09G044700.v2.1
Dioal.04G136500.v2.1
Dioal.17G013200.v2.1
Dioal.19G004800.v2.1
Dioal.12G083900.v2.1
Dioal.10G064200.v2.1
Dioal.04G028300.v2.1
Dioal.02G029100.v2.1
Dioal.04G034400.v2.1
Dioal.05G005400.v2.1
Dioal.09G062300.v2.1
Dioal.05G176100.v2.1
Dioal.17G013100.v2.1
Dioal.19G148400.v2.1
Dioal.07G131100.v2.1
Dioal.18G079500.v2.1
Dioal.07G110700.v2.1
Dioal.05G129200.v2.1
Dioal.03G037700.v2.1
novel1800
Dioal.14G057500.v2.1
Dioal.11G088800.v2.1
Dioal.15G126800.v2.1
Dioal.01G013000.v2.1
Dioal.05G008600.v2.1
Dioal.07G067100.v2.1
Dioal.03G000300.v2.1
Dioal.14G055100.v2.1
Dioal.19G169900.v2.1
Dioal.12G094600.v2.1
Dioal.03G057800.v2.1
Dioal.09G044100.v2.1
Dioal.20G082000.v2.1
Dioal.16G021700.v2.1
Dioal.18G006600.v2.1
Dioal.07G020600.v2.1
Dioal.19G042500.v2.1
Dioal.05G128600.v2.1
Dioal.08G093200.v2.1
Dioal.05G153400.v2.1
Dioal.17G088000.v2.1
Dioal.02G046400.v2.1
Dioal.18G088300.v2.1
Dioal.20G039300.v2.1
Dioal.08G113900.v2.1
novel2249
Dioal.14G002600.v2.1
Dioal.06G065700.v2.1
Dioal.19G042800.v2.1
Dioal.08G068200.v2.1
Dioal.07G092300.v2.1
Dioal.05G178900.v2.1
Dioal.12G061700.v2.1
Dioal.14G136400.v2.1
Dioal.04G002100.v2.1
Dioal.09G046100.v2.1
Dioal.12G095200.v2.1
novel708
Dioal.15G127700.v2.1
Dioal.19G184000.v2.1
Dioal.17G011000.v2.1
Dioal.08G015900.v2.1
Dioal.08G160400.v2.1
Dioal.12G013500.v2.1
Dioal.03G087700.v2.1
Dioal.19G179400.v2.1
Dioal.02G007500.v2.1
Dioal.01G084300.v2.1
Dioal.15G110200.v2.1
Dioal.03G101300.v2.1
Dioal.01G047000.v2.1
Dioal.14G124900.v2.1
Dioal.02G020000.v2.1
Dioal.20G081300.v2.1
Dioal.12G038600.v2.1
Dioal.19G188700.v2.1
Dioal.17G008100.v2.1
Dioal.09G045600.v2.1
Dioal.11G014700.v2.1
Dioal.09G068700.v2.1
Dioal.10G051800.v2.1
Dioal.16G025100.v2.1
Dioal.17G031100.v2.1
Dioal.18G067800.v2.1
Dioal.19G169000.v2.1
Dioal.08G136500.v2.1
Dioal.15G127400.v2.1
Dioal.17G010200.v2.1
Dioal.02G087000.v2.1
Dioal.04G118700.v2.1
Dioal.01G086100.v2.1
Dioal.19G035900.v2.1
Dioal.01G085100.v2.1
Dioal.17G096400.v2.1
Dioal.06G038900.v2.1
Dioal.19G050600.v2.1
Dioal.16G004400.v2.1
Dioal.01G047800.v2.1
Dioal.19G043100.v2.1
Dioal.12G008300.v2.1
Dioal.20G062800.v2.1
Dioal.05G043000.v2.1
Dioal.04G040600.v2.1
Dioal.05G021900.v2.1
Dioal.06G084900.v2.1
Dioal.19G109000.v2.1
Dioal.06G015200.v2.1
Dioal.19G042900.v2.1
Dioal.15G015400.v2.1
Dioal.14G081500.v2.1
Dioal.11G066300.v2.1
Dioal.20G059600.v2.1
Dioal.16G005800.v2.1
Dioal.19G006300.v2.1
Dioal.09G065400.v2.1
Dioal.19G180900.v2.1
Dioal.06G007200.v2.1
Dioal.20G053200.v2.1
Dioal.14G065500.v2.1
Dioal.04G093600.v2.1
Dioal.08G137500.v2.1
novel1681
novel4076
novel580
Dioal.09G015900.v2.1
Dioal.05G087500.v2.1
Dioal.03G020400.v2.1
Dioal.05G184500.v2.1
Dioal.05G095700.v2.1
Dioal.12G004500.v2.1
novel1605
Dioal.19G004300.v2.1
Dioal.03G043700.v2.1
Dioal.18G014800.v2.1
Dioal.07G105200.v2.1
Dioal.01G039700.v2.1
Dioal.08G085200.v2.1
Dioal.16G068100.v2.1
Dioal.15G120000.v2.1
Dioal.19G129000.v2.1
Dioal.18G078000.v2.1
Dioal.01G013700.v2.1
Dioal.09G041900.v2.1
Dioal.17G017800.v2.1
novel348
Dioal.12G079600.v2.1
Dioal.14G028300.v2.1
Dioal.15G126900.v2.1
Dioal.19G115300.v2.1
Dioal.02G086600.v2.1
Dioal.11G072800.v2.1
Dioal.16G085800.v2.1
Dioal.06G041300.v2.1
Dioal.08G154000.v2.1
Dioal.02G020200.v2.1
Dioal.05G054300.v2.1
Dioal.07G097600.v2.1
Dioal.20G044500.v2.1
Dioal.19G096400.v2.1
Dioal.01G095300.v2.1
Dioal.05G191700.v2.1
novel1371
Dioal.19G180000.v2.1
Dioal.02G029200.v2.1
Dioal.01G009600.v2.1
Dioal.10G052100.v2.1
Dioal.20G081900.v2.1
Dioal.12G044800.v2.1
Dioal.08G040900.v2.1
novel1017
Dioal.10G038000.v2.1
Dioal.06G096800.v2.1
Dioal.08G143600.v2.1
Dioal.12G004400.v2.1
Dioal.05G145100.v2.1
Dioal.06G018300.v2.1
Dioal.08G143900.v2.1
Dioal.05G208500.v2.1
Dioal.15G037200.v2.1
Dioal.19G025400.v2.1
Dioal.01G000800.v2.1
Dioal.12G095300.v2.1
Dioal.19G143400.v2.1
Dioal.07G109400.v2.1
Dioal.04G060800.v2.1
Dioal.04G094700.v2.1
Dioal.18G066000.v2.1
Dioal.16G000900.v2.1
Dioal.08G160300.v2.1
Dioal.05G233400.v2.1
Dioal.14G031800.v2.1
Dioal.09G070000.v2.1
novel663
novel2581
Dioal.09G057100.v2.1
Dioal.05G180700.v2.1
Dioal.20G056300.v2.1
Dioal.03G028900.v2.1
Dioal.08G040800.v2.1
Dioal.14G065600.v2.1
Dioal.08G137000.v2.1
Dioal.17G092400.v2.1
Dioal.01G045400.v2.1
Dioal.05G160100.v2.1
Dioal.08G063300.v2.1
Dioal.04G137700.v2.1
Dioal.06G055000.v2.1
Dioal.05G194300.v2.1
Dioal.20G006600.v2.1
Dioal.16G083400.v2.1
novel108
Dioal.03G004100.v2.1
Dioal.15G044300.v2.1
Dioal.03G064500.v2.1
Dioal.13G037200.v2.1
Dioal.19G049700.v2.1
novel2754
Dioal.07G121900.v2.1
novel683
Dioal.12G093900.v2.1
novel1584
Dioal.14G111500.v2.1
Dioal.14G093700.v2.1
Dioal.08G116600.v2.1
Dioal.04G115900.v2.1
novel3957
Dioal.15G127300.v2.1
Dioal.03G100000.v2.1
Dioal.05G060500.v2.1
Dioal.03G004300.v2.1
Dioal.14G141100.v2.1
Dioal.15G127100.v2.1
Dioal.08G013400.v2.1
Dioal.08G111300.v2.1
Dioal.12G021500.v2.1
Dioal.03G006000.v2.1
Dioal.20G085300.v2.1
Dioal.08G138500.v2.1
novel4237
Dioal.12G030800.v2.1
Dioal.15G127200.v2.1
Dioal.03G033100.v2.1
Dioal.10G002800.v2.1
Dioal.10G063100.v2.1
Dioal.03G014900.v2.1
Dioal.12G069000.v2.1
Dioal.12G010100.v2.1
Dioal.03G098100.v2.1
Dioal.12G020900.v2.1
Dioal.10G077700.v2.1
novel3762
Dioal.07G105400.v2.1
Dioal.03G099200.v2.1
Dioal.16G071300.v2.1
Dioal.10G037800.v2.1
Dioal.07G027600.v2.1
Dioal.19G187500.v2.1
Dioal.04G142300.v2.1
Dioal.14G039100.v2.1
novel322
Dioal.06G032600.v2.1
Dioal.08G105600.v2.1
Dioal.05G218300.v2.1
Dioal.19G074600.v2.1
Dioal.13G091600.v2.1
Dioal.10G058100.v2.1
Dioal.03G055200.v2.1
Dioal.07G054100.v2.1
Dioal.05G138100.v2.1
novel3784
Dioal.12G084400.v2.1
Dioal.10G068800.v2.1
novel245
Dioal.10G069100.v2.1
Dioal.05G188500.v2.1
Dioal.12G090700.v2.1
Dioal.08G099000.v2.1
Dioal.15G127900.v2.1
Dioal.14G059200.v2.1
Dioal.02G099500.v2.1
Dioal.18G061200.v2.1
Dioal.08G138900.v2.1
Dioal.18G010800.v2.1
Dioal.02G011300.v2.1
Dioal.09G062900.v2.1
Dioal.15G127600.v2.1
Dioal.05G146500.v2.1
Dioal.14G055300.v2.1
Dioal.01G008400.v2.1
Dioal.12G003300.v2.1
Dioal.10G045900.v2.1
Dioal.10G081300.v2.1
Dioal.17G026500.v2.1
Dioal.20G043700.v2.1
Dioal.15G004700.v2.1
Dioal.14G081000.v2.1

## Sheet: grey
novel2807
novel522
novel1228
novel1346
novel3104
novel3103
novel3022
novel3097
novel3019
Dioal.12G055800.v2.1
novel1231
Dioal.17G057600.v2.1
Dioal.20G032300.v2.1
Dioal.18G013300.v2.1
Dioal.18G051000.v2.1
Dioal.19G098500.v2.1
Dioal.17G017900.v2.1
novel3144
Dioal.07G121600.v2.1

## Sheet: lightcyan
Dioal.14G013600.v2.1
Dioal.07G039000.v2.1
Dioal.10G058800.v2.1
Dioal.07G038900.v2.1
Dioal.14G013900.v2.1
Dioal.14G013700.v2.1
Dioal.08G028200.v2.1
Dioal.15G079400.v2.1
Dioal.11G076000.v2.1
Dioal.10G058900.v2.1
Dioal.07G028100.v2.1
Dioal.08G036900.v2.1
Dioal.05G166700.v2.1
Dioal.13G010300.v2.1
Dioal.04G139700.v2.1
Dioal.19G178900.v2.1
Dioal.07G028300.v2.1
Dioal.17G043800.v2.1
Dioal.05G037400.v2.1
Dioal.06G025900.v2.1
Dioal.19G095600.v2.1
Dioal.15G070800.v2.1
Dioal.03G073600.v2.1
novel1343
novel1233
Dioal.06G066700.v2.1
Dioal.14G018900.v2.1
Dioal.06G026400.v2.1
Dioal.09G021600.v2.1
Dioal.12G005500.v2.1
Dioal.13G021700.v2.1
Dioal.20G036800.v2.1
Dioal.10G033000.v2.1
Dioal.18G074700.v2.1
novel520
Dioal.18G070300.v2.1
Dioal.13G027500.v2.1
Dioal.08G124000.v2.1
Dioal.07G017700.v2.1
Dioal.08G103500.v2.1
Dioal.13G031400.v2.1
Dioal.15G051800.v2.1
Dioal.12G001600.v2.1
Dioal.05G090600.v2.1
Dioal.08G146900.v2.1
Dioal.13G021600.v2.1
Dioal.15G025500.v2.1
Dioal.08G106100.v2.1
Dioal.12G050600.v2.1
Dioal.02G057000.v2.1
Dioal.13G039600.v2.1
Dioal.14G088200.v2.1
Dioal.18G003900.v2.1
Dioal.07G017600.v2.1
Dioal.09G011300.v2.1
Dioal.17G024900.v2.1
Dioal.15G112900.v2.1
Dioal.15G033700.v2.1
Dioal.08G103600.v2.1
Dioal.04G132900.v2.1
Dioal.09G023600.v2.1
Dioal.19G040500.v2.1
Dioal.11G072500.v2.1
Dioal.16G090200.v2.1
Dioal.12G085700.v2.1
Dioal.08G070900.v2.1
Dioal.06G003600.v2.1
Dioal.11G050300.v2.1
Dioal.01G047700.v2.1
Dioal.15G106400.v2.1
Dioal.05G186800.v2.1
Dioal.05G008400.v2.1
Dioal.20G069800.v2.1
Dioal.12G012500.v2.1
Dioal.19G177400.v2.1
Dioal.17G077000.v2.1
Dioal.05G041400.v2.1
Dioal.19G087200.v2.1
Dioal.03G002200.v2.1
Dioal.07G089000.v2.1
Dioal.15G082300.v2.1
Dioal.05G029900.v2.1
Dioal.12G080800.v2.1
Dioal.04G067300.v2.1
Dioal.15G116400.v2.1
Dioal.19G100000.v2.1
Dioal.05G204200.v2.1
Dioal.11G001400.v2.1
Dioal.19G190700.v2.1
Dioal.20G051800.v2.1
Dioal.07G004000.v2.1
Dioal.15G016800.v2.1
Dioal.19G051400.v2.1
Dioal.09G084900.v2.1
novel3100
Dioal.14G047200.v2.1
Dioal.17G033100.v2.1
Dioal.06G081100.v2.1
Dioal.05G196800.v2.1
Dioal.15G082500.v2.1
Dioal.18G051900.v2.1
Dioal.19G007800.v2.1
Dioal.05G153900.v2.1
Dioal.08G027400.v2.1
Dioal.05G043900.v2.1
Dioal.17G019300.v2.1
Dioal.13G001000.v2.1
Dioal.09G021500.v2.1
Dioal.20G070300.v2.1
Dioal.01G067500.v2.1
Dioal.07G018600.v2.1
Dioal.12G078400.v2.1
Dioal.11G092200.v2.1
Dioal.19G192500.v2.1
Dioal.12G085100.v2.1
Dioal.14G001600.v2.1
Dioal.09G085500.v2.1
Dioal.01G072800.v2.1
Dioal.14G142100.v2.1
Dioal.19G181900.v2.1
Dioal.05G041700.v2.1
Dioal.07G090400.v2.1
Dioal.13G026900.v2.1
Dioal.07G094100.v2.1
Dioal.16G046000.v2.1
Dioal.14G001200.v2.1
Dioal.13G011100.v2.1
Dioal.02G059000.v2.1
Dioal.11G021500.v2.1
Dioal.13G022100.v2.1
Dioal.11G079200.v2.1
Dioal.10G077200.v2.1
Dioal.17G021400.v2.1
Dioal.08G088800.v2.1
Dioal.18G019700.v2.1
Dioal.13G081300.v2.1
Dioal.15G096000.v2.1
Dioal.08G085300.v2.1
Dioal.20G046600.v2.1
Dioal.20G046100.v2.1
Dioal.04G155600.v2.1
Dioal.04G171900.v2.1
Dioal.13G017500.v2.1
Dioal.10G052900.v2.1
Dioal.05G144600.v2.1
Dioal.10G093700.v2.1
Dioal.04G170200.v2.1
Dioal.20G096400.v2.1
Dioal.08G111100.v2.1
Dioal.07G080600.v2.1
Dioal.06G075800.v2.1
Dioal.10G093400.v2.1
Dioal.05G003700.v2.1
Dioal.14G064000.v2.1
Dioal.12G014400.v2.1
Dioal.16G007800.v2.1
Dioal.05G184400.v2.1
Dioal.17G021900.v2.1
Dioal.14G022700.v2.1
Dioal.07G040400.v2.1
Dioal.11G095900.v2.1
Dioal.02G018100.v2.1
Dioal.05G136400.v2.1
Dioal.08G018500.v2.1
Dioal.17G004500.v2.1
Dioal.19G005200.v2.1
Dioal.05G144700.v2.1
Dioal.07G017400.v2.1
Dioal.04G089300.v2.1
Dioal.09G022300.v2.1
Dioal.04G143500.v2.1
Dioal.14G114300.v2.1
Dioal.04G120300.v2.1
Dioal.05G233500.v2.1
Dioal.10G036400.v2.1
Dioal.19G024300.v2.1
Dioal.10G058700.v2.1
Dioal.05G030000.v2.1
Dioal.08G148700.v2.1
Dioal.10G056400.v2.1
Dioal.14G013800.v2.1
Dioal.07G061700.v2.1
Dioal.08G151900.v2.1
Dioal.15G069500.v2.1
Dioal.05G193100.v2.1
Dioal.16G091400.v2.1
Dioal.16G033100.v2.1
Dioal.13G029000.v2.1
Dioal.14G064700.v2.1
Dioal.03G087500.v2.1
Dioal.02G058200.v2.1
Dioal.11G089300.v2.1
Dioal.05G142500.v2.1
Dioal.07G131900.v2.1
Dioal.05G228800.v2.1
Dioal.08G008300.v2.1
Dioal.02G013000.v2.1
Dioal.08G064100.v2.1
Dioal.19G112300.v2.1
Dioal.05G224200.v2.1
Dioal.17G098000.v2.1
Dioal.14G056900.v2.1
Dioal.04G072000.v2.1
Dioal.05G009500.v2.1
Dioal.14G110700.v2.1
Dioal.14G140600.v2.1
Dioal.06G014200.v2.1
Dioal.09G015000.v2.1
Dioal.19G131000.v2.1
Dioal.10G089800.v2.1
Dioal.02G097700.v2.1
Dioal.19G117700.v2.1
Dioal.09G051700.v2.1
Dioal.17G036900.v2.1
Dioal.13G004600.v2.1
Dioal.10G053800.v2.1
Dioal.16G004700.v2.1
Dioal.18G064500.v2.1
Dioal.08G059000.v2.1
Dioal.18G008300.v2.1
Dioal.12G053300.v2.1
Dioal.08G149900.v2.1
Dioal.06G076300.v2.1
Dioal.15G017800.v2.1
Dioal.14G101900.v2.1
Dioal.11G008300.v2.1
Dioal.06G044400.v2.1
Dioal.05G079900.v2.1
Dioal.05G019000.v2.1
Dioal.10G062500.v2.1
Dioal.02G011600.v2.1
Dioal.04G073700.v2.1
novel1393
Dioal.04G048400.v2.1
Dioal.01G089000.v2.1
Dioal.07G095100.v2.1
Dioal.05G087000.v2.1
Dioal.04G055800.v2.1
Dioal.12G074300.v2.1
Dioal.06G047900.v2.1
Dioal.11G014500.v2.1
Dioal.10G054400.v2.1
novel4512
Dioal.01G072200.v2.1
Dioal.08G046600.v2.1
Dioal.18G065500.v2.1
Dioal.17G090300.v2.1
Dioal.06G009000.v2.1
Dioal.19G134500.v2.1
Dioal.05G225000.v2.1
Dioal.18G067300.v2.1
Dioal.15G061600.v2.1
Dioal.18G000600.v2.1
Dioal.05G030900.v2.1
Dioal.10G080400.v2.1
Dioal.20G091900.v2.1
Dioal.19G101000.v2.1
Dioal.05G083800.v2.1
Dioal.07G079800.v2.1
Dioal.08G148500.v2.1
Dioal.05G012000.v2.1
Dioal.15G060600.v2.1
novel3295
Dioal.15G115000.v2.1
Dioal.17G037000.v2.1
Dioal.04G104800.v2.1
Dioal.13G019600.v2.1
Dioal.09G017600.v2.1
Dioal.08G132900.v2.1
Dioal.08G108900.v2.1
Dioal.10G046900.v2.1
Dioal.04G173200.v2.1
Dioal.08G031000.v2.1
Dioal.14G128400.v2.1
Dioal.09G074300.v2.1
Dioal.09G046800.v2.1
Dioal.17G036500.v2.1
novel2539
Dioal.13G000500.v2.1
Dioal.04G031000.v2.1
Dioal.05G204100.v2.1
Dioal.19G098100.v2.1
Dioal.05G197000.v2.1
Dioal.19G072900.v2.1
Dioal.02G057200.v2.1
Dioal.12G079200.v2.1
Dioal.09G015300.v2.1
Dioal.11G060900.v2.1
Dioal.19G103600.v2.1
Dioal.15G024300.v2.1
novel4451
novel2089
Dioal.05G003400.v2.1
Dioal.09G069600.v2.1
Dioal.05G132700.v2.1
Dioal.05G004400.v2.1
Dioal.16G038300.v2.1
Dioal.18G116500.v2.1
Dioal.02G006000.v2.1
Dioal.04G049500.v2.1
Dioal.09G061700.v2.1
Dioal.04G144600.v2.1
Dioal.07G018700.v2.1
Dioal.20G015200.v2.1
Dioal.17G081700.v2.1
Dioal.03G053100.v2.1
Dioal.09G080600.v2.1
Dioal.19G130700.v2.1
Dioal.18G067700.v2.1
Dioal.14G048900.v2.1
Dioal.08G142300.v2.1
Dioal.13G087000.v2.1
Dioal.15G106300.v2.1
Dioal.07G008200.v2.1
Dioal.15G122100.v2.1
Dioal.19G110500.v2.1
Dioal.19G026000.v2.1
Dioal.02G073700.v2.1
Dioal.19G020600.v2.1
Dioal.01G085300.v2.1
Dioal.01G077400.v2.1
Dioal.10G035100.v2.1
Dioal.19G147500.v2.1
Dioal.12G008200.v2.1
Dioal.06G078800.v2.1
Dioal.05G201900.v2.1
Dioal.04G017500.v2.1
Dioal.04G134700.v2.1
Dioal.01G069400.v2.1
Dioal.07G000300.v2.1
Dioal.20G046800.v2.1
Dioal.05G123000.v2.1
Dioal.19G085500.v2.1
Dioal.06G078700.v2.1
Dioal.14G093000.v2.1
Dioal.05G224600.v2.1
Dioal.01G049300.v2.1
Dioal.06G091800.v2.1
Dioal.05G000500.v2.1
Dioal.12G092200.v2.1
Dioal.15G032800.v2.1
Dioal.02G097400.v2.1
Dioal.17G090800.v2.1
Dioal.19G068100.v2.1
Dioal.02G064100.v2.1
Dioal.18G077900.v2.1
Dioal.05G050500.v2.1
Dioal.08G124200.v2.1
Dioal.10G079500.v2.1
Dioal.05G124500.v2.1
Dioal.14G060800.v2.1
Dioal.19G187700.v2.1
Dioal.14G004000.v2.1
Dioal.17G032100.v2.1
Dioal.10G088500.v2.1
Dioal.06G000300.v2.1
Dioal.11G103100.v2.1
Dioal.02G076600.v2.1
Dioal.16G085600.v2.1
Dioal.07G127400.v2.1
Dioal.05G067700.v2.1
Dioal.16G050500.v2.1
Dioal.07G101300.v2.1
Dioal.11G019200.v2.1
Dioal.14G041100.v2.1
Dioal.04G037000.v2.1
Dioal.15G006500.v2.1
Dioal.04G063900.v2.1
Dioal.05G124100.v2.1
Dioal.03G058000.v2.1
Dioal.11G084400.v2.1
Dioal.09G065100.v2.1
Dioal.08G132400.v2.1
Dioal.10G005200.v2.1
Dioal.07G124200.v2.1
Dioal.05G086600.v2.1
novel2003
Dioal.18G006700.v2.1
Dioal.14G063700.v2.1
Dioal.01G076100.v2.1
Dioal.07G120100.v2.1
Dioal.05G177600.v2.1
Dioal.20G059500.v2.1
Dioal.20G085500.v2.1
Dioal.13G081400.v2.1
Dioal.15G062300.v2.1
Dioal.04G070200.v2.1
Dioal.14G123000.v2.1
Dioal.11G097900.v2.1
Dioal.12G015200.v2.1
Dioal.09G052400.v2.1
Dioal.14G088900.v2.1
Dioal.17G074000.v2.1
Dioal.04G071600.v2.1
Dioal.09G086700.v2.1
Dioal.11G085500.v2.1
Dioal.07G112500.v2.1
Dioal.04G124800.v2.1
Dioal.01G014600.v2.1
Dioal.04G081100.v2.1
Dioal.07G079900.v2.1
Dioal.07G099300.v2.1
Dioal.19G100600.v2.1
Dioal.18G013500.v2.1
Dioal.19G007000.v2.1
Dioal.19G107300.v2.1
Dioal.14G063300.v2.1
Dioal.05G101700.v2.1
Dioal.09G050300.v2.1
Dioal.11G043000.v2.1
Dioal.04G168500.v2.1
Dioal.09G010500.v2.1
Dioal.09G005300.v2.1
Dioal.19G092700.v2.1
novel2548
Dioal.19G190400.v2.1
Dioal.01G044000.v2.1
Dioal.03G024900.v2.1
Dioal.17G108000.v2.1
Dioal.07G036500.v2.1
Dioal.04G070500.v2.1
Dioal.05G163800.v2.1
Dioal.19G184700.v2.1
Dioal.10G038400.v2.1
Dioal.10G089100.v2.1
Dioal.17G009700.v2.1
Dioal.02G045300.v2.1
Dioal.10G065900.v2.1
Dioal.06G019700.v2.1
Dioal.08G094200.v2.1
Dioal.18G107400.v2.1
Dioal.05G156600.v2.1
Dioal.09G075100.v2.1
Dioal.14G101000.v2.1
Dioal.19G151200.v2.1
Dioal.12G062900.v2.1
Dioal.17G109700.v2.1
Dioal.07G126900.v2.1
Dioal.14G018700.v2.1
Dioal.05G151300.v2.1
Dioal.15G072900.v2.1
Dioal.14G011500.v2.1
Dioal.05G163100.v2.1
Dioal.04G015500.v2.1
Dioal.11G010200.v2.1
Dioal.05G076800.v2.1
Dioal.16G066000.v2.1
Dioal.20G094200.v2.1
Dioal.13G029700.v2.1
Dioal.20G031800.v2.1
Dioal.06G010500.v2.1
Dioal.02G014800.v2.1
Dioal.04G010000.v2.1
Dioal.20G049200.v2.1
Dioal.14G026300.v2.1
Dioal.07G008500.v2.1
Dioal.15G025200.v2.1
Dioal.07G050200.v2.1
Dioal.05G058600.v2.1
novel3709
Dioal.11G054100.v2.1
Dioal.05G176500.v2.1
Dioal.11G093200.v2.1
Dioal.16G079100.v2.1
Dioal.10G088400.v2.1
Dioal.17G062100.v2.1
Dioal.08G101200.v2.1
Dioal.03G099700.v2.1
Dioal.04G005700.v2.1
Dioal.05G158400.v2.1
Dioal.10G082900.v2.1
Dioal.19G086000.v2.1
Dioal.08G044500.v2.1
Dioal.14G085400.v2.1
Dioal.20G063900.v2.1
Dioal.13G048400.v2.1
Dioal.04G026300.v2.1
Dioal.04G127300.v2.1
Dioal.01G067200.v2.1
Dioal.04G158500.v2.1
Dioal.19G151500.v2.1
Dioal.17G000700.v2.1
Dioal.19G016300.v2.1
Dioal.05G138400.v2.1
Dioal.02G042400.v2.1
Dioal.10G051700.v2.1
Dioal.14G099300.v2.1
Dioal.08G145100.v2.1
Dioal.18G116600.v2.1
Dioal.14G133900.v2.1
Dioal.18G096100.v2.1
Dioal.13G043800.v2.1
Dioal.04G111300.v2.1
Dioal.04G038000.v2.1
Dioal.14G091900.v2.1
Dioal.09G011900.v2.1
Dioal.04G123500.v2.1
Dioal.04G160100.v2.1
Dioal.19G071300.v2.1
Dioal.01G086800.v2.1
Dioal.09G085000.v2.1
Dioal.03G007700.v2.1
Dioal.02G059400.v2.1
novel2061
Dioal.16G084700.v2.1
Dioal.08G104100.v2.1
Dioal.18G004000.v2.1
Dioal.16G014200.v2.1
Dioal.18G111800.v2.1
Dioal.20G064700.v2.1
Dioal.19G082300.v2.1
Dioal.19G157900.v2.1
Dioal.18G007000.v2.1
Dioal.07G069900.v2.1
Dioal.07G120000.v2.1
Dioal.02G047100.v2.1
Dioal.05G223400.v2.1
Dioal.10G058600.v2.1
Dioal.06G004200.v2.1
Dioal.05G127500.v2.1
Dioal.08G145200.v2.1
Dioal.07G011500.v2.1
Dioal.02G087100.v2.1
Dioal.05G184300.v2.1
Dioal.12G066600.v2.1
Dioal.11G098700.v2.1
Dioal.14G117100.v2.1
Dioal.08G109800.v2.1
Dioal.04G032800.v2.1
Dioal.17G023400.v2.1
Dioal.02G076300.v2.1
Dioal.17G012300.v2.1
Dioal.19G112100.v2.1
Dioal.05G173800.v2.1
Dioal.06G010000.v2.1
Dioal.16G008500.v2.1
Dioal.14G137500.v2.1
Dioal.18G115600.v2.1
Dioal.08G108500.v2.1
Dioal.15G079100.v2.1
Dioal.18G041500.v2.1
Dioal.20G086100.v2.1
Dioal.05G191600.v2.1
Dioal.20G061700.v2.1
Dioal.17G039900.v2.1
Dioal.19G118800.v2.1
Dioal.07G013200.v2.1
Dioal.15G003000.v2.1
Dioal.07G016600.v2.1
Dioal.12G079100.v2.1
Dioal.04G125900.v2.1
Dioal.20G090500.v2.1
Dioal.06G042300.v2.1
Dioal.11G004100.v2.1
Dioal.17G098700.v2.1
Dioal.19G184900.v2.1
Dioal.04G150100.v2.1
Dioal.05G094300.v2.1
Dioal.18G086100.v2.1
Dioal.15G016400.v2.1
Dioal.14G034000.v2.1
Dioal.11G004000.v2.1
Dioal.05G175100.v2.1
Dioal.10G087400.v2.1
Dioal.05G039300.v2.1
Dioal.13G081800.v2.1
Dioal.18G077100.v2.1
Dioal.05G154300.v2.1
Dioal.07G019600.v2.1
Dioal.15G041800.v2.1
Dioal.15G031300.v2.1
Dioal.04G088900.v2.1
Dioal.04G036400.v2.1
Dioal.04G053800.v2.1
Dioal.13G058100.v2.1
Dioal.05G114600.v2.1
Dioal.19G144000.v2.1
Dioal.08G090700.v2.1
Dioal.15G012500.v2.1
Dioal.19G169600.v2.1
Dioal.11G049400.v2.1
Dioal.05G047000.v2.1
Dioal.05G078800.v2.1
Dioal.19G086300.v2.1
Dioal.01G060700.v2.1
Dioal.20G062200.v2.1
Dioal.04G059500.v2.1
Dioal.19G118100.v2.1
Dioal.01G008800.v2.1
Dioal.12G092400.v2.1
Dioal.12G087500.v2.1
Dioal.05G100300.v2.1
Dioal.03G097700.v2.1
Dioal.16G059900.v2.1
Dioal.08G023800.v2.1
Dioal.05G216700.v2.1
Dioal.14G082200.v2.1
Dioal.19G155300.v2.1
Dioal.15G001900.v2.1
Dioal.04G038200.v2.1
Dioal.14G126400.v2.1
Dioal.17G119700.v2.1
Dioal.17G077800.v2.1
Dioal.03G087900.v2.1
Dioal.06G042900.v2.1
Dioal.15G052900.v2.1
Dioal.04G072300.v2.1
Dioal.19G121200.v2.1
Dioal.02G012900.v2.1
Dioal.08G009600.v2.1
Dioal.04G014800.v2.1
Dioal.04G122700.v2.1
Dioal.19G024500.v2.1
Dioal.15G128000.v2.1
Dioal.05G007000.v2.1
Dioal.12G053200.v2.1
Dioal.20G057600.v2.1
Dioal.09G083700.v2.1
Dioal.01G071400.v2.1
Dioal.04G102600.v2.1
Dioal.06G023300.v2.1
Dioal.06G076400.v2.1
Dioal.19G043400.v2.1
Dioal.14G142600.v2.1
Dioal.12G052200.v2.1
Dioal.08G049000.v2.1
Dioal.06G015900.v2.1
Dioal.18G043100.v2.1
Dioal.16G056700.v2.1
Dioal.19G115600.v2.1
Dioal.05G197700.v2.1
Dioal.05G030400.v2.1
Dioal.09G014100.v2.1
Dioal.07G108900.v2.1
Dioal.19G178400.v2.1
Dioal.14G009400.v2.1
Dioal.03G042200.v2.1
Dioal.05G163400.v2.1
Dioal.01G038200.v2.1
Dioal.17G101400.v2.1
Dioal.05G052400.v2.1
Dioal.15G119200.v2.1
Dioal.09G020100.v2.1
Dioal.04G058100.v2.1
Dioal.11G021700.v2.1
Dioal.09G042300.v2.1
Dioal.17G003300.v2.1
Dioal.01G009300.v2.1
Dioal.05G103600.v2.1
Dioal.03G024200.v2.1
Dioal.20G005500.v2.1
Dioal.17G042000.v2.1
Dioal.07G093000.v2.1
Dioal.04G008900.v2.1
novel3316
Dioal.19G000600.v2.1
Dioal.12G087400.v2.1
Dioal.20G099800.v2.1
Dioal.05G226300.v2.1
Dioal.10G013600.v2.1
Dioal.06G015600.v2.1
Dioal.03G002100.v2.1
Dioal.06G026300.v2.1
Dioal.05G041300.v2.1
Dioal.04G019800.v2.1
Dioal.10G032200.v2.1
Dioal.15G031400.v2.1
Dioal.05G183100.v2.1
Dioal.15G067400.v2.1
Dioal.15G127800.v2.1
Dioal.12G070800.v2.1
Dioal.04G003600.v2.1
Dioal.17G113400.v2.1
Dioal.18G112900.v2.1
Dioal.19G113900.v2.1
Dioal.04G153200.v2.1
Dioal.03G076600.v2.1
Dioal.07G100000.v2.1
Dioal.07G087000.v2.1
Dioal.02G052000.v2.1
Dioal.05G043100.v2.1
Dioal.04G104000.v2.1
Dioal.06G020600.v2.1
Dioal.11G089600.v2.1
Dioal.20G057500.v2.1
Dioal.07G042800.v2.1
Dioal.10G075700.v2.1
Dioal.11G088300.v2.1
Dioal.16G012400.v2.1
Dioal.11G084800.v2.1
Dioal.01G094000.v2.1
Dioal.17G033300.v2.1
Dioal.05G076000.v2.1
Dioal.12G082300.v2.1
Dioal.19G105700.v2.1
Dioal.20G010800.v2.1
Dioal.14G104200.v2.1
Dioal.03G028500.v2.1
Dioal.07G046900.v2.1
Dioal.19G055500.v2.1
Dioal.04G040900.v2.1
Dioal.13G039100.v2.1
Dioal.03G031100.v2.1
Dioal.14G003300.v2.1
Dioal.14G114900.v2.1
Dioal.04G071400.v2.1
Dioal.02G057300.v2.1
Dioal.05G210600.v2.1
Dioal.04G134400.v2.1
Dioal.19G100200.v2.1
Dioal.10G054900.v2.1
Dioal.05G203100.v2.1
Dioal.11G027800.v2.1
Dioal.10G015100.v2.1
Dioal.15G100600.v2.1
Dioal.08G022300.v2.1
Dioal.20G068500.v2.1
Dioal.06G094600.v2.1
Dioal.18G102600.v2.1
Dioal.04G101200.v2.1
Dioal.01G011000.v2.1
Dioal.07G097900.v2.1
Dioal.08G064400.v2.1
Dioal.13G079100.v2.1
Dioal.16G062600.v2.1
Dioal.17G092800.v2.1
Dioal.15G054700.v2.1
Dioal.12G061400.v2.1
Dioal.07G022800.v2.1
Dioal.19G128200.v2.1
Dioal.08G024900.v2.1
Dioal.12G088000.v2.1
Dioal.18G119700.v2.1
Dioal.08G063400.v2.1
Dioal.05G187000.v2.1
Dioal.16G033200.v2.1
Dioal.09G065300.v2.1
Dioal.05G168500.v2.1
Dioal.19G155400.v2.1
Dioal.01G021400.v2.1
Dioal.08G137300.v2.1
Dioal.12G079000.v2.1
Dioal.10G033800.v2.1
Dioal.01G063100.v2.1
Dioal.17G105300.v2.1
Dioal.19G159200.v2.1
Dioal.06G036200.v2.1
Dioal.02G028000.v2.1
Dioal.10G051900.v2.1
Dioal.10G007100.v2.1
Dioal.03G041600.v2.1
Dioal.03G083500.v2.1
Dioal.01G009200.v2.1
Dioal.05G066300.v2.1
Dioal.18G031200.v2.1
Dioal.19G024900.v2.1
Dioal.14G006800.v2.1
Dioal.09G017700.v2.1
Dioal.19G181000.v2.1
Dioal.04G153300.v2.1
Dioal.14G063200.v2.1
Dioal.16G006600.v2.1
Dioal.01G044100.v2.1
Dioal.19G120000.v2.1
Dioal.02G004100.v2.1
Dioal.14G067800.v2.1
Dioal.04G079200.v2.1
Dioal.19G188000.v2.1
Dioal.10G076600.v2.1
Dioal.15G044600.v2.1
Dioal.17G047200.v2.1
Dioal.05G155900.v2.1
Dioal.05G232700.v2.1
Dioal.03G008800.v2.1
Dioal.14G083700.v2.1
Dioal.11G008700.v2.1
Dioal.09G014300.v2.1
Dioal.19G021100.v2.1
Dioal.14G036600.v2.1
Dioal.18G082200.v2.1
Dioal.08G008100.v2.1
Dioal.20G072400.v2.1
Dioal.12G001700.v2.1
Dioal.16G044300.v2.1
Dioal.17G011400.v2.1
Dioal.17G047700.v2.1
Dioal.10G057800.v2.1
Dioal.07G104800.v2.1
Dioal.20G073000.v2.1
Dioal.06G018900.v2.1
Dioal.19G001900.v2.1
Dioal.12G057900.v2.1
Dioal.19G156800.v2.1
Dioal.04G139600.v2.1
Dioal.20G059000.v2.1
Dioal.05G016200.v2.1
Dioal.17G065500.v2.1
Dioal.19G167800.v2.1
Dioal.08G018600.v2.1
Dioal.03G015200.v2.1
Dioal.07G014700.v2.1
Dioal.14G025100.v2.1
Dioal.05G162800.v2.1
Dioal.03G010200.v2.1
Dioal.19G124300.v2.1
Dioal.07G084700.v2.1
Dioal.06G078300.v2.1
Dioal.11G004200.v2.1
Dioal.19G078900.v2.1
Dioal.09G074000.v2.1
Dioal.05G028700.v2.1
Dioal.04G077200.v2.1
Dioal.16G064400.v2.1
Dioal.06G093800.v2.1
Dioal.05G047300.v2.1
Dioal.05G112100.v2.1
Dioal.08G149800.v2.1
Dioal.19G178100.v2.1
Dioal.04G169000.v2.1
Dioal.19G119200.v2.1
Dioal.05G039000.v2.1
Dioal.06G012400.v2.1
Dioal.04G086800.v2.1
Dioal.09G071000.v2.1
Dioal.14G115900.v2.1
Dioal.20G081700.v2.1
Dioal.19G113000.v2.1
Dioal.05G142200.v2.1
Dioal.07G022400.v2.1
Dioal.18G076400.v2.1
Dioal.16G044100.v2.1
Dioal.13G080500.v2.1
Dioal.15G073100.v2.1
Dioal.17G101500.v2.1
Dioal.07G028800.v2.1
Dioal.19G049100.v2.1
Dioal.01G078300.v2.1
Dioal.06G034300.v2.1
Dioal.09G013200.v2.1
Dioal.08G032500.v2.1
Dioal.15G059800.v2.1
Dioal.07G035700.v2.1
Dioal.12G085500.v2.1
Dioal.05G157000.v2.1
Dioal.20G069200.v2.1
Dioal.05G018900.v2.1
Dioal.09G058900.v2.1
Dioal.17G006500.v2.1
Dioal.08G068900.v2.1
Dioal.01G095000.v2.1
Dioal.05G111500.v2.1
Dioal.14G088300.v2.1
Dioal.20G048900.v2.1
Dioal.15G096300.v2.1
Dioal.14G103500.v2.1
Dioal.06G069600.v2.1
Dioal.19G118700.v2.1
Dioal.08G021000.v2.1
Dioal.04G113600.v2.1
Dioal.19G063400.v2.1
Dioal.17G111500.v2.1
Dioal.19G001800.v2.1
Dioal.13G016500.v2.1
Dioal.18G069100.v2.1
Dioal.19G022900.v2.1
Dioal.04G062900.v2.1
Dioal.14G115700.v2.1
Dioal.11G063800.v2.1
Dioal.19G027600.v2.1
Dioal.09G037700.v2.1
Dioal.11G092100.v2.1
Dioal.02G001200.v2.1
Dioal.12G055300.v2.1
Dioal.11G004300.v2.1
Dioal.20G003800.v2.1
Dioal.13G050500.v2.1
Dioal.08G140500.v2.1
Dioal.05G158500.v2.1
Dioal.05G162100.v2.1
Dioal.11G064500.v2.1
Dioal.19G187600.v2.1
Dioal.10G083200.v2.1
Dioal.07G091400.v2.1
Dioal.14G015500.v2.1
Dioal.07G009600.v2.1
Dioal.14G067300.v2.1
Dioal.01G082200.v2.1
Dioal.03G077900.v2.1
Dioal.08G127200.v2.1
Dioal.10G007000.v2.1
Dioal.09G043000.v2.1
Dioal.04G060600.v2.1
Dioal.06G075700.v2.1
Dioal.02G043300.v2.1
Dioal.10G030800.v2.1
Dioal.19G173300.v2.1
Dioal.08G107100.v2.1
Dioal.07G080900.v2.1
Dioal.16G085000.v2.1
Dioal.13G035500.v2.1
Dioal.15G119800.v2.1
Dioal.05G095900.v2.1
Dioal.08G036400.v2.1
Dioal.06G064700.v2.1
Dioal.13G047500.v2.1
Dioal.07G094900.v2.1
Dioal.15G130000.v2.1
Dioal.11G016000.v2.1
Dioal.10G044900.v2.1
Dioal.03G058400.v2.1
Dioal.11G052500.v2.1
Dioal.07G132200.v2.1
Dioal.08G124900.v2.1
Dioal.19G180700.v2.1
Dioal.02G077100.v2.1
Dioal.20G074100.v2.1
Dioal.19G114900.v2.1
Dioal.14G118900.v2.1
Dioal.04G134000.v2.1
Dioal.04G106500.v2.1
Dioal.15G091600.v2.1
Dioal.19G024100.v2.1
Dioal.18G008200.v2.1
Dioal.18G077800.v2.1
Dioal.11G070000.v2.1
Dioal.09G026200.v2.1
Dioal.04G135300.v2.1
Dioal.14G123800.v2.1
Dioal.10G059200.v2.1
Dioal.05G145200.v2.1
Dioal.15G087300.v2.1
Dioal.16G050400.v2.1
Dioal.06G051500.v2.1
Dioal.12G006100.v2.1
Dioal.07G044200.v2.1
Dioal.04G049900.v2.1
Dioal.19G018900.v2.1
Dioal.07G125200.v2.1
Dioal.06G073700.v2.1
Dioal.07G010200.v2.1
Dioal.19G190600.v2.1
Dioal.10G083900.v2.1
Dioal.11G003200.v2.1
Dioal.02G073600.v2.1
Dioal.18G072700.v2.1
Dioal.10G006500.v2.1
Dioal.19G112500.v2.1
Dioal.18G077600.v2.1
Dioal.15G108600.v2.1
Dioal.11G102000.v2.1
Dioal.19G189900.v2.1
Dioal.05G171300.v2.1
Dioal.01G052800.v2.1
Dioal.06G044300.v2.1
Dioal.18G019500.v2.1
Dioal.06G072500.v2.1
Dioal.07G133800.v2.1
Dioal.19G156100.v2.1
Dioal.18G105000.v2.1
Dioal.09G080500.v2.1
Dioal.12G011100.v2.1
Dioal.08G107200.v2.1
Dioal.09G052500.v2.1
Dioal.05G199500.v2.1
Dioal.10G025000.v2.1
Dioal.03G097400.v2.1
Dioal.07G041500.v2.1
Dioal.20G041100.v2.1
novel1227
Dioal.06G046300.v2.1
Dioal.04G135600.v2.1
Dioal.19G180800.v2.1
Dioal.13G034800.v2.1
Dioal.17G000500.v2.1
Dioal.04G104900.v2.1
Dioal.14G129600.v2.1
Dioal.07G093900.v2.1
Dioal.03G087800.v2.1
Dioal.08G114700.v2.1
Dioal.05G007200.v2.1
Dioal.01G021800.v2.1
Dioal.11G021600.v2.1
Dioal.12G078500.v2.1
Dioal.12G066400.v2.1
Dioal.14G018600.v2.1
Dioal.05G082000.v2.1
Dioal.14G024200.v2.1
Dioal.19G146300.v2.1
Dioal.16G073600.v2.1
Dioal.08G082800.v2.1
Dioal.05G167700.v2.1
Dioal.15G008200.v2.1
Dioal.04G040500.v2.1
Dioal.04G026100.v2.1
Dioal.12G046200.v2.1
Dioal.05G043500.v2.1
Dioal.07G003800.v2.1
Dioal.10G001800.v2.1
Dioal.14G033300.v2.1
Dioal.04G004700.v2.1
Dioal.10G046400.v2.1
Dioal.02G016500.v2.1
Dioal.04G167100.v2.1
Dioal.08G063000.v2.1
Dioal.10G063900.v2.1
Dioal.01G087800.v2.1
Dioal.05G200500.v2.1
Dioal.06G076500.v2.1
Dioal.05G113000.v2.1
Dioal.09G071500.v2.1
Dioal.16G078000.v2.1
Dioal.01G076500.v2.1
Dioal.04G009200.v2.1
Dioal.14G036200.v2.1
Dioal.06G043600.v2.1
Dioal.09G086600.v2.1
Dioal.13G009000.v2.1
Dioal.18G014200.v2.1
Dioal.09G062400.v2.1
Dioal.04G127400.v2.1
Dioal.14G109600.v2.1
Dioal.05G151200.v2.1
Dioal.08G110700.v2.1
Dioal.07G114000.v2.1
Dioal.15G022100.v2.1
Dioal.09G059500.v2.1
Dioal.18G014600.v2.1
Dioal.04G051700.v2.1
Dioal.05G226400.v2.1
Dioal.06G000800.v2.1
Dioal.08G092100.v2.1
Dioal.18G103100.v2.1
Dioal.06G032000.v2.1
Dioal.17G107100.v2.1
Dioal.08G080000.v2.1
Dioal.09G003100.v2.1
Dioal.12G042900.v2.1
Dioal.03G024800.v2.1
Dioal.20G060600.v2.1
Dioal.16G011000.v2.1
Dioal.16G004600.v2.1
Dioal.14G003800.v2.1
Dioal.12G068700.v2.1
novel1906
Dioal.10G079000.v2.1
Dioal.08G147600.v2.1
Dioal.08G047900.v2.1
Dioal.04G152900.v2.1
Dioal.01G095500.v2.1
Dioal.01G045600.v2.1
Dioal.04G034100.v2.1
Dioal.09G065200.v2.1
Dioal.04G026600.v2.1
Dioal.U000800.v2.1
Dioal.04G092500.v2.1
Dioal.18G080300.v2.1
Dioal.07G101500.v2.1
Dioal.19G095100.v2.1
Dioal.15G007600.v2.1
Dioal.09G051600.v2.1
Dioal.11G019100.v2.1
Dioal.04G076400.v2.1
Dioal.13G090300.v2.1
Dioal.18G005500.v2.1
Dioal.07G022300.v2.1
Dioal.04G181000.v2.1
Dioal.19G104500.v2.1
Dioal.01G008100.v2.1
Dioal.03G085800.v2.1
Dioal.13G050300.v2.1
Dioal.05G140300.v2.1
Dioal.18G107600.v2.1
Dioal.18G085900.v2.1
Dioal.13G085900.v2.1
Dioal.06G089300.v2.1
Dioal.04G079400.v2.1
Dioal.19G027500.v2.1
Dioal.08G061600.v2.1
Dioal.14G121900.v2.1
Dioal.05G088100.v2.1
Dioal.06G018000.v2.1
Dioal.02G095400.v2.1
Dioal.15G061700.v2.1
Dioal.11G067700.v2.1
Dioal.19G110400.v2.1
Dioal.05G165500.v2.1
Dioal.05G207400.v2.1
Dioal.12G090600.v2.1
Dioal.07G098500.v2.1
novel2538
Dioal.19G178000.v2.1
Dioal.05G201400.v2.1
Dioal.01G035000.v2.1
Dioal.05G194100.v2.1
Dioal.19G006000.v2.1
Dioal.07G051700.v2.1
Dioal.16G007100.v2.1
Dioal.04G037400.v2.1
Dioal.02G088000.v2.1
Dioal.17G098100.v2.1
Dioal.11G063500.v2.1
Dioal.07G105100.v2.1
Dioal.05G000700.v2.1
Dioal.15G091200.v2.1
Dioal.08G051900.v2.1
Dioal.19G149500.v2.1
Dioal.14G082000.v2.1
Dioal.17G092600.v2.1
Dioal.04G089900.v2.1
Dioal.16G080500.v2.1
Dioal.08G010400.v2.1
Dioal.10G063600.v2.1
Dioal.08G162500.v2.1
Dioal.14G087500.v2.1
Dioal.17G093900.v2.1
Dioal.11G077200.v2.1
Dioal.05G151600.v2.1
Dioal.17G082300.v2.1
Dioal.12G055900.v2.1
Dioal.07G093600.v2.1
Dioal.08G157000.v2.1
Dioal.11G021100.v2.1
Dioal.12G002400.v2.1
Dioal.01G018200.v2.1
Dioal.19G146900.v2.1
Dioal.11G009400.v2.1
Dioal.05G120200.v2.1
Dioal.16G010300.v2.1
Dioal.17G008000.v2.1
Dioal.04G104500.v2.1
Dioal.19G001100.v2.1
Dioal.03G005400.v2.1
Dioal.05G136700.v2.1
Dioal.03G021700.v2.1
Dioal.19G172900.v2.1
Dioal.19G088600.v2.1
novel1540
Dioal.18G020300.v2.1
Dioal.05G106800.v2.1
Dioal.04G063000.v2.1
Dioal.11G085100.v2.1
Dioal.18G030800.v2.1
Dioal.08G117400.v2.1
Dioal.01G002800.v2.1
Dioal.19G031900.v2.1
Dioal.04G021300.v2.1
Dioal.11G068400.v2.1
Dioal.05G202500.v2.1
Dioal.19G182400.v2.1
Dioal.15G097700.v2.1
Dioal.10G084700.v2.1
Dioal.08G082900.v2.1
Dioal.14G113400.v2.1
novel294
Dioal.12G022300.v2.1
Dioal.03G085900.v2.1
Dioal.11G084900.v2.1
Dioal.19G022800.v2.1
Dioal.20G068000.v2.1
Dioal.01G080200.v2.1
Dioal.14G123500.v2.1
Dioal.10G081700.v2.1
Dioal.20G058200.v2.1
Dioal.11G012500.v2.1
Dioal.05G232500.v2.1
Dioal.13G079400.v2.1
Dioal.12G084500.v2.1
Dioal.18G011300.v2.1
Dioal.14G139200.v2.1
Dioal.05G126600.v2.1
Dioal.01G004400.v2.1
Dioal.08G119900.v2.1
Dioal.16G061800.v2.1
Dioal.17G079500.v2.1
Dioal.03G001800.v2.1
Dioal.01G060400.v2.1
Dioal.16G017400.v2.1
Dioal.09G020900.v2.1
novel4019
Dioal.13G048600.v2.1
Dioal.01G017100.v2.1
Dioal.19G077600.v2.1
Dioal.08G130400.v2.1
Dioal.06G093000.v2.1
Dioal.20G103500.v2.1
Dioal.05G132400.v2.1
Dioal.18G062800.v2.1
Dioal.02G020100.v2.1
Dioal.10G040900.v2.1
Dioal.06G012300.v2.1
Dioal.05G203600.v2.1
Dioal.19G088200.v2.1
Dioal.07G028900.v2.1
Dioal.08G065400.v2.1
Dioal.14G097500.v2.1
Dioal.15G007000.v2.1
Dioal.07G080000.v2.1
Dioal.08G001500.v2.1
Dioal.05G082800.v2.1
Dioal.09G089200.v2.1
Dioal.05G221600.v2.1
Dioal.03G018000.v2.1
Dioal.07G122600.v2.1
Dioal.14G000200.v2.1
Dioal.06G077600.v2.1
Dioal.08G059100.v2.1
Dioal.09G030800.v2.1
Dioal.19G103700.v2.1
Dioal.15G100300.v2.1
Dioal.04G141100.v2.1
Dioal.19G095400.v2.1
Dioal.06G090200.v2.1
Dioal.05G002500.v2.1
Dioal.08G135900.v2.1
Dioal.11G022000.v2.1
Dioal.14G114100.v2.1
Dioal.05G044000.v2.1
Dioal.05G121800.v2.1
Dioal.11G014300.v2.1
Dioal.03G027000.v2.1
Dioal.02G014100.v2.1
Dioal.08G051300.v2.1
Dioal.13G036000.v2.1
Dioal.07G050100.v2.1
Dioal.15G068500.v2.1
Dioal.05G217200.v2.1
Dioal.15G006400.v2.1
Dioal.12G005300.v2.1
Dioal.19G146200.v2.1
Dioal.07G031200.v2.1
Dioal.17G033000.v2.1
Dioal.05G172900.v2.1
Dioal.06G005200.v2.1
Dioal.18G110000.v2.1
Dioal.13G031000.v2.1
Dioal.19G181300.v2.1
Dioal.04G105600.v2.1
Dioal.04G063500.v2.1
Dioal.12G053700.v2.1
Dioal.19G125600.v2.1
Dioal.14G103900.v2.1
Dioal.02G060400.v2.1
Dioal.14G000900.v2.1
Dioal.17G082400.v2.1
Dioal.01G002900.v2.1
Dioal.19G053600.v2.1
Dioal.01G094100.v2.1
Dioal.17G061800.v2.1
Dioal.05G227200.v2.1
Dioal.05G019200.v2.1
Dioal.03G099400.v2.1
Dioal.13G010800.v2.1
Dioal.12G082600.v2.1
Dioal.08G117900.v2.1
novel1344
Dioal.08G097100.v2.1
Dioal.08G034600.v2.1
Dioal.14G068100.v2.1
Dioal.14G109400.v2.1
Dioal.19G110800.v2.1
Dioal.11G032700.v2.1
Dioal.09G083500.v2.1
Dioal.19G126100.v2.1
Dioal.09G046400.v2.1
Dioal.19G129900.v2.1
Dioal.05G146600.v2.1
Dioal.20G001300.v2.1
Dioal.18G119200.v2.1
Dioal.05G014400.v2.1
Dioal.08G118200.v2.1
Dioal.08G028100.v2.1
Dioal.05G186200.v2.1
Dioal.16G081900.v2.1
Dioal.15G007100.v2.1
Dioal.05G234300.v2.1
Dioal.16G027800.v2.1
Dioal.12G049800.v2.1
Dioal.16G066100.v2.1
Dioal.14G043800.v2.1
Dioal.09G084400.v2.1
Dioal.11G102100.v2.1
Dioal.19G080100.v2.1
Dioal.03G072300.v2.1
Dioal.17G062800.v2.1
Dioal.07G023300.v2.1
Dioal.01G044400.v2.1
Dioal.05G075700.v2.1
Dioal.05G112300.v2.1
Dioal.04G002200.v2.1
Dioal.06G061700.v2.1
Dioal.08G140400.v2.1
Dioal.06G005900.v2.1
Dioal.16G031900.v2.1
Dioal.19G025600.v2.1
Dioal.15G080500.v2.1
Dioal.04G124900.v2.1
Dioal.12G040700.v2.1
Dioal.07G104500.v2.1
Dioal.14G098200.v2.1
novel4243
Dioal.15G096900.v2.1
Dioal.08G010800.v2.1
Dioal.16G091800.v2.1
Dioal.05G236300.v2.1
Dioal.13G038600.v2.1
Dioal.17G087800.v2.1
Dioal.18G023700.v2.1
Dioal.19G047600.v2.1
Dioal.14G082600.v2.1
Dioal.05G127600.v2.1
Dioal.06G094700.v2.1
Dioal.02G055000.v2.1
Dioal.17G114100.v2.1
Dioal.20G089800.v2.1
Dioal.05G203400.v2.1
Dioal.05G108900.v2.1
Dioal.20G074000.v2.1
Dioal.14G027200.v2.1
Dioal.08G113600.v2.1
Dioal.05G180300.v2.1
Dioal.17G083900.v2.1
Dioal.07G131600.v2.1
Dioal.04G152700.v2.1
Dioal.14G006400.v2.1
Dioal.03G025900.v2.1
Dioal.02G073000.v2.1
Dioal.14G097400.v2.1
Dioal.02G035800.v2.1
Dioal.08G008200.v2.1
Dioal.04G183200.v2.1
Dioal.08G122000.v2.1
Dioal.09G041000.v2.1
Dioal.16G040500.v2.1
Dioal.05G071500.v2.1
Dioal.15G024700.v2.1
Dioal.04G010300.v2.1
Dioal.05G203300.v2.1
Dioal.05G133500.v2.1
Dioal.10G067400.v2.1
Dioal.17G095700.v2.1
Dioal.19G010700.v2.1
Dioal.04G106700.v2.1
Dioal.05G144300.v2.1
Dioal.15G051900.v2.1
Dioal.15G027600.v2.1
Dioal.17G082900.v2.1
Dioal.20G042800.v2.1
Dioal.20G069000.v2.1
Dioal.14G058800.v2.1
Dioal.19G024700.v2.1
Dioal.15G091300.v2.1
Dioal.17G042900.v2.1
Dioal.18G100300.v2.1
Dioal.19G178200.v2.1
Dioal.06G013100.v2.1
Dioal.06G048800.v2.1
Dioal.07G097100.v2.1
Dioal.09G084200.v2.1
Dioal.03G005200.v2.1
Dioal.04G112200.v2.1
Dioal.15G049900.v2.1
Dioal.12G063100.v2.1
Dioal.19G087300.v2.1
Dioal.15G069900.v2.1
Dioal.05G167600.v2.1
Dioal.19G055400.v2.1
Dioal.04G007000.v2.1
Dioal.12G010600.v2.1
Dioal.07G030900.v2.1
Dioal.12G011700.v2.1
Dioal.05G119500.v2.1
Dioal.06G082200.v2.1
Dioal.08G131900.v2.1
Dioal.14G049300.v2.1
Dioal.09G028300.v2.1
Dioal.10G069400.v2.1
Dioal.04G088300.v2.1
Dioal.14G080200.v2.1
Dioal.10G030900.v2.1
novel2903
Dioal.18G004500.v2.1
Dioal.05G210800.v2.1
Dioal.19G017900.v2.1
Dioal.05G145800.v2.1
Dioal.11G048100.v2.1
Dioal.01G084400.v2.1
Dioal.04G123900.v2.1
Dioal.04G030200.v2.1
Dioal.01G076200.v2.1
Dioal.08G008600.v2.1
Dioal.08G041000.v2.1
Dioal.13G010600.v2.1
Dioal.19G009100.v2.1
Dioal.11G007900.v2.1
Dioal.06G034100.v2.1
Dioal.05G173600.v2.1
Dioal.10G019700.v2.1
Dioal.09G005800.v2.1
Dioal.02G069700.v2.1
Dioal.15G001600.v2.1
Dioal.08G122900.v2.1
Dioal.12G052700.v2.1
Dioal.19G122800.v2.1
Dioal.10G095700.v2.1
Dioal.07G044900.v2.1
Dioal.05G193600.v2.1
Dioal.18G071800.v2.1
Dioal.01G013800.v2.1
novel4192
Dioal.19G137700.v2.1
Dioal.10G044300.v2.1
Dioal.14G104700.v2.1
Dioal.06G090300.v2.1
Dioal.05G168300.v2.1
Dioal.03G080800.v2.1
Dioal.07G066500.v2.1
Dioal.06G093500.v2.1
Dioal.04G108400.v2.1
Dioal.19G000300.v2.1
Dioal.06G024200.v2.1
Dioal.14G012300.v2.1
Dioal.05G050000.v2.1
Dioal.07G131800.v2.1
Dioal.18G113800.v2.1
Dioal.18G043200.v2.1
Dioal.08G118500.v2.1
Dioal.11G103200.v2.1
Dioal.18G058800.v2.1
Dioal.05G097100.v2.1
Dioal.15G008000.v2.1
Dioal.10G086300.v2.1
Dioal.08G081900.v2.1
Dioal.07G017900.v2.1
Dioal.18G006100.v2.1
Dioal.12G027100.v2.1
Dioal.14G140500.v2.1
Dioal.09G058300.v2.1
Dioal.09G069000.v2.1
Dioal.20G047300.v2.1
Dioal.06G053000.v2.1
Dioal.14G130500.v2.1
Dioal.04G167400.v2.1
Dioal.12G069600.v2.1
Dioal.18G018200.v2.1
Dioal.11G061500.v2.1
Dioal.05G135600.v2.1
Dioal.08G115000.v2.1
Dioal.19G127500.v2.1
Dioal.20G078400.v2.1
Dioal.07G085700.v2.1
Dioal.10G093500.v2.1
Dioal.18G104600.v2.1
Dioal.14G003000.v2.1
Dioal.05G112000.v2.1
Dioal.18G076900.v2.1
Dioal.14G111100.v2.1
Dioal.05G139300.v2.1
Dioal.19G126300.v2.1
Dioal.12G007700.v2.1
Dioal.19G045900.v2.1
Dioal.14G111200.v2.1
Dioal.09G033700.v2.1
Dioal.14G084400.v2.1
Dioal.18G031500.v2.1
Dioal.12G048800.v2.1
Dioal.02G047400.v2.1
Dioal.13G040400.v2.1
Dioal.02G073500.v2.1
Dioal.15G024400.v2.1
Dioal.09G005200.v2.1
novel1640
Dioal.07G089100.v2.1
Dioal.11G081000.v2.1
Dioal.17G038600.v2.1
Dioal.05G179600.v2.1
Dioal.08G052600.v2.1
Dioal.08G130000.v2.1
Dioal.05G068700.v2.1
Dioal.14G070200.v2.1
Dioal.20G035700.v2.1
Dioal.07G001600.v2.1
Dioal.07G058700.v2.1
Dioal.14G099900.v2.1
Dioal.19G164900.v2.1
Dioal.09G061400.v2.1
Dioal.01G079600.v2.1
Dioal.05G103300.v2.1
Dioal.16G037100.v2.1
Dioal.11G034800.v2.1
Dioal.18G072600.v2.1
Dioal.07G046800.v2.1
Dioal.18G061900.v2.1
Dioal.19G166500.v2.1
Dioal.07G075700.v2.1
Dioal.06G000600.v2.1
Dioal.13G001900.v2.1
Dioal.08G145800.v2.1
Dioal.06G055600.v2.1
Dioal.05G221200.v2.1
Dioal.15G096100.v2.1
Dioal.11G052000.v2.1
Dioal.04G075500.v2.1
Dioal.17G061900.v2.1
Dioal.14G044200.v2.1
Dioal.16G034000.v2.1
Dioal.15G129600.v2.1
Dioal.08G117500.v2.1
Dioal.06G006400.v2.1
Dioal.07G027400.v2.1
Dioal.11G098100.v2.1
Dioal.08G128300.v2.1
Dioal.19G195500.v2.1
Dioal.17G102600.v2.1
Dioal.19G098300.v2.1
Dioal.08G097800.v2.1
Dioal.06G040500.v2.1
Dioal.19G097400.v2.1
Dioal.07G090900.v2.1
Dioal.04G151700.v2.1
Dioal.07G004800.v2.1
Dioal.08G133500.v2.1
Dioal.04G090500.v2.1
Dioal.11G086600.v2.1
novel393
Dioal.08G007900.v2.1
Dioal.11G066100.v2.1
Dioal.04G015600.v2.1
Dioal.14G092500.v2.1
Dioal.05G226200.v2.1
Dioal.04G087000.v2.1
Dioal.16G079800.v2.1
Dioal.18G063100.v2.1
Dioal.09G055700.v2.1
Dioal.13G084300.v2.1
Dioal.17G009300.v2.1
Dioal.14G100800.v2.1
novel2542
Dioal.11G066800.v2.1
Dioal.06G084700.v2.1
Dioal.17G044600.v2.1
Dioal.U000400.v2.1
Dioal.11G018500.v2.1
Dioal.08G087600.v2.1
Dioal.15G079500.v2.1
Dioal.10G069500.v2.1
Dioal.05G219100.v2.1
Dioal.15G009600.v2.1
Dioal.10G040600.v2.1
Dioal.07G111400.v2.1
Dioal.04G113800.v2.1
Dioal.16G084800.v2.1
Dioal.12G087900.v2.1
Dioal.07G122400.v2.1
Dioal.20G044900.v2.1
Dioal.06G096900.v2.1
Dioal.06G075400.v2.1
Dioal.18G105800.v2.1
Dioal.01G098200.v2.1
Dioal.12G042500.v2.1
Dioal.05G181800.v2.1
Dioal.17G093800.v2.1
Dioal.16G066300.v2.1
Dioal.02G025900.v2.1
Dioal.06G046800.v2.1
Dioal.20G059300.v2.1
Dioal.19G143600.v2.1
Dioal.13G012600.v2.1
Dioal.05G199600.v2.1
Dioal.05G144900.v2.1
Dioal.15G083900.v2.1
Dioal.01G097800.v2.1
Dioal.04G012200.v2.1
Dioal.09G026600.v2.1
Dioal.01G014100.v2.1
Dioal.05G222600.v2.1
Dioal.06G003900.v2.1
Dioal.19G089000.v2.1
Dioal.04G028800.v2.1
Dioal.02G026700.v2.1
Dioal.18G117000.v2.1
Dioal.16G063600.v2.1
Dioal.12G064800.v2.1
Dioal.14G098800.v2.1
Dioal.19G090000.v2.1
Dioal.15G080900.v2.1
Dioal.06G056200.v2.1
Dioal.02G002400.v2.1
Dioal.01G017000.v2.1
Dioal.04G015000.v2.1
Dioal.07G012000.v2.1
Dioal.05G045000.v2.1
Dioal.05G170100.v2.1
Dioal.14G096000.v2.1
Dioal.19G162200.v2.1
Dioal.19G099600.v2.1
Dioal.05G121400.v2.1
Dioal.16G089400.v2.1
Dioal.09G009900.v2.1
Dioal.11G067300.v2.1
Dioal.14G082300.v2.1
Dioal.02G027400.v2.1
Dioal.10G008100.v2.1
Dioal.12G009400.v2.1
Dioal.07G086500.v2.1
Dioal.18G004600.v2.1
Dioal.19G032300.v2.1
Dioal.06G079600.v2.1
Dioal.08G015600.v2.1
novel4710
Dioal.06G008800.v2.1
Dioal.01G080400.v2.1
Dioal.04G016600.v2.1
Dioal.07G006500.v2.1
Dioal.07G012200.v2.1
Dioal.05G031900.v2.1
Dioal.09G068100.v2.1
Dioal.05G189800.v2.1
Dioal.02G036200.v2.1
Dioal.20G076200.v2.1
Dioal.06G071800.v2.1
Dioal.10G004500.v2.1
Dioal.06G079000.v2.1
Dioal.16G040200.v2.1
Dioal.08G038100.v2.1
Dioal.13G077700.v2.1
Dioal.08G100600.v2.1
Dioal.14G091000.v2.1
Dioal.05G002900.v2.1
Dioal.01G089900.v2.1
Dioal.18G056200.v2.1
Dioal.07G112600.v2.1
Dioal.19G112600.v2.1
Dioal.15G037800.v2.1
Dioal.07G054300.v2.1
Dioal.13G012500.v2.1
Dioal.01G051600.v2.1
Dioal.16G009600.v2.1
Dioal.05G100500.v2.1
Dioal.07G106400.v2.1
Dioal.04G039000.v2.1
Dioal.19G067200.v2.1
Dioal.19G010000.v2.1
Dioal.12G070100.v2.1
Dioal.08G104800.v2.1
Dioal.01G044500.v2.1
Dioal.05G226600.v2.1
Dioal.09G038600.v2.1
Dioal.04G114700.v2.1
Dioal.07G132000.v2.1
Dioal.12G056100.v2.1
Dioal.01G087100.v2.1
Dioal.05G042700.v2.1
Dioal.18G005300.v2.1
Dioal.01G092200.v2.1
Dioal.19G171000.v2.1
Dioal.17G105200.v2.1
Dioal.13G018100.v2.1
novel2233
Dioal.04G089000.v2.1
Dioal.08G065600.v2.1
Dioal.07G074800.v2.1
Dioal.11G054200.v2.1
Dioal.19G163900.v2.1
Dioal.04G074900.v2.1
Dioal.04G171600.v2.1
Dioal.01G061600.v2.1
Dioal.16G032100.v2.1
Dioal.02G072400.v2.1
Dioal.11G046000.v2.1
Dioal.07G134700.v2.1
Dioal.11G018700.v2.1
Dioal.15G073300.v2.1
Dioal.08G115600.v2.1
Dioal.07G007100.v2.1
Dioal.04G046800.v2.1
Dioal.07G044400.v2.1
Dioal.02G077200.v2.1
Dioal.01G065200.v2.1
Dioal.19G004200.v2.1
Dioal.01G043700.v2.1
Dioal.14G047000.v2.1
Dioal.01G034500.v2.1
Dioal.07G105800.v2.1
Dioal.07G045200.v2.1
Dioal.04G121500.v2.1
Dioal.10G086600.v2.1
Dioal.06G013400.v2.1
Dioal.15G061800.v2.1
Dioal.19G088000.v2.1
Dioal.01G034700.v2.1
Dioal.08G132000.v2.1
Dioal.05G145000.v2.1
Dioal.08G100900.v2.1
Dioal.19G175300.v2.1
Dioal.14G143300.v2.1
Dioal.02G096100.v2.1
Dioal.04G029200.v2.1
Dioal.10G079200.v2.1
Dioal.18G104400.v2.1
Dioal.19G177300.v2.1
Dioal.19G149200.v2.1
Dioal.17G080500.v2.1
Dioal.04G106000.v2.1
Dioal.03G004500.v2.1
Dioal.20G001800.v2.1
Dioal.09G015800.v2.1
Dioal.14G032600.v2.1
Dioal.04G083800.v2.1
Dioal.10G079400.v2.1
Dioal.05G038000.v2.1
Dioal.02G065900.v2.1
Dioal.06G080700.v2.1
Dioal.03G012200.v2.1
Dioal.09G031700.v2.1
Dioal.18G042500.v2.1
Dioal.05G214500.v2.1
Dioal.19G121300.v2.1
Dioal.08G103000.v2.1
Dioal.16G020300.v2.1
Dioal.11G085000.v2.1
Dioal.05G011000.v2.1
Dioal.17G034400.v2.1
Dioal.12G082700.v2.1
Dioal.04G121700.v2.1
Dioal.03G087300.v2.1
Dioal.11G099600.v2.1
Dioal.05G168600.v2.1
Dioal.02G076200.v2.1
Dioal.09G075300.v2.1
Dioal.07G106500.v2.1
Dioal.19G107200.v2.1
Dioal.04G150400.v2.1
Dioal.07G005800.v2.1
Dioal.05G107500.v2.1
Dioal.17G038100.v2.1
Dioal.08G134000.v2.1
Dioal.17G064400.v2.1
Dioal.07G125100.v2.1
Dioal.18G102200.v2.1
Dioal.10G070200.v2.1
Dioal.03G064100.v2.1
Dioal.05G200900.v2.1
Dioal.19G184100.v2.1
Dioal.16G091300.v2.1
Dioal.01G081300.v2.1
Dioal.11G084300.v2.1
Dioal.14G117700.v2.1
Dioal.06G088300.v2.1
Dioal.04G122400.v2.1
Dioal.05G152800.v2.1
Dioal.04G131800.v2.1
Dioal.04G141600.v2.1
Dioal.10G038900.v2.1
Dioal.04G076700.v2.1
Dioal.08G134900.v2.1
Dioal.20G061800.v2.1
Dioal.19G034400.v2.1
Dioal.20G093800.v2.1
Dioal.16G016900.v2.1
Dioal.14G003500.v2.1
Dioal.02G067800.v2.1
Dioal.12G005000.v2.1
Dioal.03G054100.v2.1
Dioal.11G034700.v2.1
Dioal.17G113800.v2.1
Dioal.13G012800.v2.1
Dioal.05G043800.v2.1
Dioal.15G094000.v2.1
Dioal.07G132500.v2.1
Dioal.14G137400.v2.1
Dioal.19G085700.v2.1
Dioal.04G160800.v2.1
Dioal.07G016900.v2.1
Dioal.15G067800.v2.1
Dioal.05G209800.v2.1
Dioal.03G063100.v2.1
Dioal.05G087300.v2.1
Dioal.04G174200.v2.1
Dioal.15G095300.v2.1
Dioal.08G041500.v2.1
Dioal.16G003200.v2.1
Dioal.16G073300.v2.1
Dioal.12G008800.v2.1
Dioal.06G017900.v2.1
Dioal.17G020000.v2.1
Dioal.16G042300.v2.1
Dioal.04G155400.v2.1
Dioal.08G107300.v2.1
Dioal.15G009300.v2.1
Dioal.08G027200.v2.1
Dioal.06G052200.v2.1
Dioal.09G083000.v2.1
Dioal.01G074800.v2.1
Dioal.05G167400.v2.1
Dioal.19G104100.v2.1
Dioal.15G088300.v2.1
Dioal.07G038700.v2.1
Dioal.01G060600.v2.1
Dioal.14G006100.v2.1
Dioal.05G082700.v2.1
Dioal.17G003800.v2.1
Dioal.16G028800.v2.1
Dioal.12G026200.v2.1
Dioal.18G012400.v2.1
Dioal.11G072200.v2.1
Dioal.10G055600.v2.1
Dioal.04G168200.v2.1
Dioal.02G095300.v2.1
Dioal.03G012300.v2.1
Dioal.02G046000.v2.1
Dioal.19G126200.v2.1
Dioal.13G019900.v2.1
Dioal.08G123300.v2.1
Dioal.04G071200.v2.1
Dioal.12G023700.v2.1
Dioal.18G005600.v2.1
Dioal.12G074600.v2.1
Dioal.14G108900.v2.1
Dioal.03G024500.v2.1
Dioal.19G086500.v2.1
novel3789
Dioal.18G023800.v2.1
Dioal.15G060800.v2.1
Dioal.09G005400.v2.1
Dioal.01G076700.v2.1
Dioal.10G044200.v2.1
Dioal.08G016800.v2.1
Dioal.18G018100.v2.1
Dioal.19G117800.v2.1
Dioal.12G071100.v2.1
Dioal.10G071400.v2.1
Dioal.04G126700.v2.1
Dioal.10G085000.v2.1
novel2120
Dioal.05G125600.v2.1
Dioal.06G069900.v2.1
Dioal.15G087800.v2.1
Dioal.04G103300.v2.1
Dioal.11G099700.v2.1
Dioal.07G053400.v2.1
Dioal.12G028300.v2.1
Dioal.03G086700.v2.1
Dioal.05G003900.v2.1
Dioal.11G085600.v2.1
Dioal.17G030500.v2.1
Dioal.15G102800.v2.1
Dioal.18G004300.v2.1
Dioal.05G229200.v2.1
Dioal.11G061200.v2.1
Dioal.04G046300.v2.1
Dioal.20G064200.v2.1
Dioal.03G051600.v2.1
Dioal.09G052700.v2.1
Dioal.19G046900.v2.1
Dioal.12G082900.v2.1
Dioal.03G058500.v2.1
Dioal.12G025200.v2.1
Dioal.17G108800.v2.1
Dioal.16G082900.v2.1
Dioal.19G157800.v2.1
Dioal.15G107600.v2.1
Dioal.09G024400.v2.1
Dioal.05G175700.v2.1
Dioal.04G080000.v2.1
Dioal.18G115200.v2.1
Dioal.04G136400.v2.1
Dioal.16G028300.v2.1
Dioal.03G006400.v2.1
Dioal.11G037900.v2.1
Dioal.10G080300.v2.1
Dioal.17G113900.v2.1
Dioal.18G104200.v2.1
Dioal.19G161900.v2.1
Dioal.04G012100.v2.1
Dioal.10G094800.v2.1
Dioal.18G105100.v2.1
Dioal.20G034500.v2.1
Dioal.05G113400.v2.1
Dioal.14G124700.v2.1
Dioal.15G011000.v2.1
Dioal.05G173900.v2.1
Dioal.04G069700.v2.1
Dioal.05G003300.v2.1
Dioal.01G016600.v2.1
Dioal.08G119200.v2.1
Dioal.14G106500.v2.1
Dioal.19G138100.v2.1
Dioal.14G008300.v2.1
Dioal.14G104400.v2.1
Dioal.04G018500.v2.1
Dioal.09G059400.v2.1
Dioal.08G053400.v2.1
Dioal.05G063200.v2.1
Dioal.04G035000.v2.1
Dioal.08G145900.v2.1
Dioal.08G007800.v2.1
Dioal.07G094600.v2.1
Dioal.06G010100.v2.1
Dioal.15G120600.v2.1
Dioal.05G217900.v2.1
Dioal.02G004300.v2.1
Dioal.04G034900.v2.1
Dioal.19G188100.v2.1
Dioal.15G007700.v2.1
Dioal.03G026000.v2.1
Dioal.09G074800.v2.1
Dioal.12G032800.v2.1
Dioal.13G003300.v2.1
Dioal.10G053100.v2.1
Dioal.01G091000.v2.1
Dioal.02G007600.v2.1
Dioal.17G003000.v2.1
Dioal.14G101800.v2.1
Dioal.19G033900.v2.1
Dioal.19G083800.v2.1
Dioal.19G149800.v2.1
Dioal.10G032700.v2.1
Dioal.05G058500.v2.1
Dioal.20G037300.v2.1
Dioal.13G025000.v2.1
Dioal.10G093800.v2.1
Dioal.08G007700.v2.1
Dioal.05G164200.v2.1
Dioal.19G004400.v2.1
Dioal.18G091100.v2.1
Dioal.05G166300.v2.1
novel2813
Dioal.14G090900.v2.1
Dioal.08G043300.v2.1
Dioal.06G070200.v2.1
Dioal.18G113900.v2.1
Dioal.12G073500.v2.1
Dioal.13G091300.v2.1
Dioal.04G030300.v2.1
novel1627
Dioal.05G210000.v2.1
Dioal.01G083200.v2.1
Dioal.14G006300.v2.1
Dioal.05G097000.v2.1
Dioal.14G080900.v2.1
Dioal.05G065400.v2.1
Dioal.19G131600.v2.1
Dioal.15G063000.v2.1
Dioal.04G022800.v2.1
Dioal.16G071200.v2.1
Dioal.12G060000.v2.1
Dioal.20G082300.v2.1
Dioal.05G200600.v2.1
Dioal.05G115100.v2.1
Dioal.11G100000.v2.1
Dioal.05G029100.v2.1
Dioal.05G086900.v2.1
Dioal.04G067900.v2.1
Dioal.08G041200.v2.1
Dioal.09G028000.v2.1
Dioal.16G065300.v2.1
Dioal.18G015400.v2.1
Dioal.08G062000.v2.1
Dioal.12G013600.v2.1
Dioal.12G059500.v2.1
Dioal.20G039700.v2.1
Dioal.04G114800.v2.1
Dioal.01G021100.v2.1
Dioal.10G070000.v2.1
Dioal.15G085400.v2.1
Dioal.07G048700.v2.1
Dioal.17G067100.v2.1
Dioal.09G061200.v2.1
Dioal.14G037400.v2.1
Dioal.20G080400.v2.1
Dioal.09G013400.v2.1
Dioal.07G081000.v2.1
Dioal.09G053600.v2.1
Dioal.05G222700.v2.1
Dioal.17G082200.v2.1
Dioal.20G007400.v2.1
Dioal.03G018100.v2.1
Dioal.04G164200.v2.1
Dioal.01G079100.v2.1
Dioal.02G093100.v2.1
Dioal.18G097600.v2.1
Dioal.11G003800.v2.1
Dioal.05G000200.v2.1
Dioal.05G057700.v2.1
Dioal.05G227100.v2.1
Dioal.19G003700.v2.1
Dioal.18G077700.v2.1
Dioal.05G108300.v2.1
Dioal.19G002500.v2.1
Dioal.15G087100.v2.1
Dioal.05G068100.v2.1
Dioal.05G103200.v2.1
Dioal.05G214200.v2.1
Dioal.05G185400.v2.1
Dioal.16G087500.v2.1
Dioal.08G005600.v2.1
Dioal.05G192400.v2.1
Dioal.15G112400.v2.1
Dioal.12G004600.v2.1
Dioal.20G063700.v2.1
[truncated: 1,920 more rows]

## Sheet: paleturquoise
novel304
Dioal.02G057400.v2.1
Dioal.09G086300.v2.1
Dioal.07G126700.v2.1
Dioal.19G056300.v2.1
Dioal.19G101800.v2.1
Dioal.15G101100.v2.1
Dioal.01G001600.v2.1
Dioal.10G065800.v2.1
Dioal.17G043700.v2.1
novel4018
Dioal.05G221000.v2.1
Dioal.15G082400.v2.1
Dioal.13G029800.v2.1
Dioal.05G129600.v2.1
Dioal.08G013600.v2.1
Dioal.18G022100.v2.1
Dioal.07G122000.v2.1
Dioal.11G048400.v2.1
Dioal.07G061400.v2.1
Dioal.19G071400.v2.1
Dioal.14G081700.v2.1
Dioal.19G188600.v2.1
Dioal.16G024800.v2.1
Dioal.12G072900.v2.1
Dioal.10G032800.v2.1
Dioal.05G000600.v2.1
Dioal.15G055100.v2.1
Dioal.13G022600.v2.1
Dioal.17G006300.v2.1
Dioal.15G070000.v2.1
Dioal.13G046900.v2.1
Dioal.20G065700.v2.1
Dioal.07G094000.v2.1
Dioal.02G009700.v2.1
Dioal.20G006500.v2.1
Dioal.13G091100.v2.1
Dioal.10G071200.v2.1
novel1657
Dioal.12G083700.v2.1
Dioal.05G071000.v2.1
Dioal.01G069100.v2.1
Dioal.14G128500.v2.1
novel2555
Dioal.04G163700.v2.1
Dioal.12G043700.v2.1
Dioal.09G064800.v2.1
Dioal.05G096300.v2.1
Dioal.03G013000.v2.1
Dioal.04G117700.v2.1
Dioal.19G054500.v2.1
Dioal.07G086000.v2.1
Dioal.16G043900.v2.1
Dioal.15G063300.v2.1
Dioal.03G096500.v2.1
Dioal.04G164300.v2.1
novel23
Dioal.03G078300.v2.1
Dioal.12G021000.v2.1
Dioal.06G005100.v2.1
Dioal.12G013100.v2.1
Dioal.19G182300.v2.1
novel723
Dioal.18G080600.v2.1
Dioal.16G041300.v2.1
Dioal.10G055500.v2.1
Dioal.15G036200.v2.1
Dioal.20G070600.v2.1
Dioal.11G101600.v2.1
Dioal.14G073200.v2.1
Dioal.01G010200.v2.1
Dioal.07G119800.v2.1
Dioal.17G116700.v2.1
Dioal.04G113000.v2.1
Dioal.08G040200.v2.1
Dioal.04G018300.v2.1
Dioal.12G023900.v2.1
Dioal.19G155100.v2.1
Dioal.06G040400.v2.1
Dioal.05G091400.v2.1
Dioal.19G178700.v2.1
Dioal.09G083600.v2.1
Dioal.14G073400.v2.1
Dioal.07G089800.v2.1
Dioal.06G022400.v2.1
Dioal.13G082100.v2.1
Dioal.16G036100.v2.1
Dioal.16G088400.v2.1
Dioal.16G003900.v2.1
Dioal.12G047400.v2.1
Dioal.20G052600.v2.1
Dioal.20G074800.v2.1
Dioal.04G105500.v2.1
Dioal.18G005100.v2.1
Dioal.14G027100.v2.1
Dioal.12G036400.v2.1
Dioal.01G098300.v2.1
Dioal.07G033500.v2.1
Dioal.14G032400.v2.1
Dioal.07G056800.v2.1
Dioal.02G013800.v2.1
Dioal.17G109000.v2.1
Dioal.08G142500.v2.1
Dioal.19G124800.v2.1
Dioal.05G105400.v2.1
Dioal.01G020400.v2.1
Dioal.05G149700.v2.1
Dioal.06G037800.v2.1
Dioal.15G070100.v2.1
Dioal.11G103400.v2.1
Dioal.05G236900.v2.1
Dioal.10G057900.v2.1
novel92
Dioal.11G004400.v2.1
Dioal.14G038300.v2.1
Dioal.15G058200.v2.1
novel1242
Dioal.10G083100.v2.1
Dioal.13G026800.v2.1
Dioal.05G044500.v2.1
Dioal.16G079900.v2.1
Dioal.20G052500.v2.1
novel391
Dioal.12G015300.v2.1
novel2850
Dioal.05G213700.v2.1
Dioal.04G017900.v2.1
Dioal.03G096000.v2.1
Dioal.14G037600.v2.1
Dioal.20G033300.v2.1
Dioal.15G026000.v2.1
Dioal.11G022900.v2.1
novel1078
novel3309
Dioal.05G165400.v2.1
Dioal.04G152200.v2.1
Dioal.04G174700.v2.1
Dioal.17G108600.v2.1
Dioal.02G019900.v2.1
Dioal.03G032400.v2.1
Dioal.07G098600.v2.1
Dioal.17G098800.v2.1
Dioal.19G128400.v2.1
Dioal.06G033500.v2.1
Dioal.19G006900.v2.1
Dioal.16G018500.v2.1
Dioal.15G053900.v2.1
Dioal.05G036400.v2.1
Dioal.20G025000.v2.1
Dioal.14G005900.v2.1
Dioal.11G079500.v2.1
Dioal.07G033000.v2.1
Dioal.05G015200.v2.1
Dioal.20G080500.v2.1
Dioal.19G162600.v2.1
Dioal.13G043900.v2.1
Dioal.15G018500.v2.1
novel276
Dioal.19G142600.v2.1
novel734
Dioal.09G070900.v2.1
Dioal.14G045300.v2.1
novel4048
Dioal.06G007600.v2.1
Dioal.07G022700.v2.1
Dioal.04G001400.v2.1
Dioal.05G017900.v2.1
Dioal.02G088300.v2.1
Dioal.08G125500.v2.1
Dioal.04G014600.v2.1
novel3343
Dioal.13G024600.v2.1
Dioal.10G037400.v2.1
Dioal.14G117500.v2.1
Dioal.18G102300.v2.1
Dioal.05G009000.v2.1
Dioal.18G118800.v2.1
Dioal.10G026100.v2.1
Dioal.10G002500.v2.1
Dioal.20G099600.v2.1
Dioal.12G016300.v2.1
Dioal.05G197300.v2.1
Dioal.05G169600.v2.1
Dioal.03G056200.v2.1
novel3034
Dioal.07G078300.v2.1
Dioal.16G035700.v2.1
Dioal.19G040000.v2.1
Dioal.14G077500.v2.1
Dioal.13G025900.v2.1
Dioal.07G050600.v2.1
Dioal.17G024200.v2.1
Dioal.03G007000.v2.1
Dioal.14G117800.v2.1
novel849
Dioal.10G018800.v2.1
Dioal.03G074200.v2.1
Dioal.04G067800.v2.1
novel2150
novel2155
novel2142
Dioal.04G029400.v2.1
Dioal.01G031700.v2.1
Dioal.09G030000.v2.1
Dioal.16G081400.v2.1
Dioal.19G049200.v2.1
Dioal.15G029500.v2.1
Dioal.10G017500.v2.1
Dioal.18G104500.v2.1
Dioal.05G169000.v2.1
novel4527
Dioal.03G029200.v2.1
Dioal.03G010300.v2.1
Dioal.02G048500.v2.1
Dioal.07G122800.v2.1
Dioal.14G088100.v2.1
Dioal.14G142800.v2.1
Dioal.05G072000.v2.1
Dioal.05G212000.v2.1
novel1825
novel1883
Dioal.12G085000.v2.1
Dioal.14G094300.v2.1
Dioal.19G157400.v2.1
Dioal.18G048700.v2.1
Dioal.18G059000.v2.1
Dioal.03G088500.v2.1
Dioal.01G008300.v2.1
Dioal.18G041800.v2.1
novel1329
Dioal.05G144200.v2.1
novel979
Dioal.10G032100.v2.1
Dioal.09G039400.v2.1
Dioal.01G099000.v2.1
Dioal.06G023500.v2.1
Dioal.19G151100.v2.1
Dioal.19G105000.v2.1
Dioal.19G158900.v2.1
Dioal.09G033100.v2.1
Dioal.07G036000.v2.1
Dioal.19G185300.v2.1
Dioal.05G108500.v2.1
Dioal.16G077000.v2.1
Dioal.04G169800.v2.1
Dioal.06G024000.v2.1
Dioal.16G053000.v2.1
Dioal.17G056900.v2.1
Dioal.16G037300.v2.1
Dioal.20G056400.v2.1
Dioal.01G058000.v2.1
Dioal.18G051300.v2.1
Dioal.05G023300.v2.1
novel4547
Dioal.06G046400.v2.1
Dioal.02G087500.v2.1
Dioal.13G016100.v2.1
Dioal.19G157000.v2.1
novel1324
novel3463
Dioal.07G039700.v2.1
Dioal.05G236400.v2.1
Dioal.02G053900.v2.1
novel1846
Dioal.19G168100.v2.1
Dioal.04G047600.v2.1
Dioal.06G059800.v2.1
Dioal.04G083400.v2.1
Dioal.17G116600.v2.1
Dioal.12G048500.v2.1
Dioal.05G207800.v2.1
Dioal.20G063300.v2.1
Dioal.13G014500.v2.1
Dioal.11G049000.v2.1
Dioal.05G219900.v2.1
Dioal.05G140400.v2.1
Dioal.01G025600.v2.1
novel2324
Dioal.05G151500.v2.1
Dioal.09G037500.v2.1
Dioal.07G118200.v2.1
Dioal.19G174300.v2.1
Dioal.05G010000.v2.1
Dioal.16G037600.v2.1
novel4799
Dioal.07G101800.v2.1
Dioal.17G118000.v2.1
Dioal.02G008100.v2.1
Dioal.06G067200.v2.1
novel2892
Dioal.05G187800.v2.1
Dioal.17G115800.v2.1
Dioal.16G084400.v2.1
Dioal.04G148800.v2.1
Dioal.14G054200.v2.1
Dioal.11G016300.v2.1
Dioal.05G125300.v2.1
Dioal.11G030500.v2.1
Dioal.05G168400.v2.1
Dioal.04G065600.v2.1
Dioal.05G127400.v2.1
Dioal.04G069900.v2.1
Dioal.06G061200.v2.1
Dioal.14G030400.v2.1
novel1000
Dioal.15G062000.v2.1
Dioal.11G082500.v2.1
Dioal.05G077800.v2.1
Dioal.14G137700.v2.1
Dioal.06G057600.v2.1
novel740
novel313
Dioal.01G088700.v2.1
Dioal.15G016900.v2.1
Dioal.09G021200.v2.1
Dioal.07G071100.v2.1
novel2799
novel760
Dioal.13G037900.v2.1
Dioal.01G082500.v2.1
Dioal.20G072300.v2.1

## Sheet: saddlebrown
Dioal.14G014200.v2.1
novel384
Dioal.11G003300.v2.1
Dioal.10G077500.v2.1
Dioal.17G028000.v2.1
novel1229
novel3092
Dioal.02G058100.v2.1
novel3017
novel3098
Dioal.19G070000.v2.1
Dioal.15G115900.v2.1
novel1350
Dioal.19G163400.v2.1
Dioal.11G067100.v2.1
Dioal.12G059400.v2.1
Dioal.08G137400.v2.1
Dioal.05G038500.v2.1
Dioal.07G109000.v2.1
Dioal.14G053800.v2.1
Dioal.17G010100.v2.1
Dioal.01G089200.v2.1
novel1338
Dioal.04G043800.v2.1
Dioal.05G016300.v2.1
Dioal.04G051500.v2.1
novel3025
Dioal.20G010900.v2.1
Dioal.01G067700.v2.1
Dioal.08G054100.v2.1
Dioal.11G002100.v2.1
Dioal.14G052800.v2.1
Dioal.05G081400.v2.1
Dioal.13G084100.v2.1
Dioal.16G011300.v2.1
Dioal.19G097100.v2.1
Dioal.05G070500.v2.1
Dioal.05G152900.v2.1
Dioal.09G072800.v2.1
Dioal.04G119100.v2.1
Dioal.09G072400.v2.1
Dioal.17G013300.v2.1
Dioal.17G016400.v2.1
Dioal.15G076100.v2.1
Dioal.08G088700.v2.1
Dioal.07G031700.v2.1
Dioal.11G100300.v2.1
Dioal.15G072300.v2.1
Dioal.12G084300.v2.1
Dioal.08G066400.v2.1
Dioal.14G081900.v2.1
Dioal.09G032200.v2.1
Dioal.10G082500.v2.1
Dioal.20G065900.v2.1
Dioal.08G126300.v2.1
Dioal.09G068200.v2.1
Dioal.19G094500.v2.1
Dioal.13G047000.v2.1
Dioal.14G089500.v2.1
Dioal.06G080200.v2.1
Dioal.09G020000.v2.1
Dioal.08G120400.v2.1
Dioal.14G093500.v2.1
novel1347
Dioal.04G058900.v2.1
Dioal.06G077500.v2.1
Dioal.09G007600.v2.1
Dioal.04G158100.v2.1
Dioal.18G085100.v2.1
Dioal.06G078000.v2.1
Dioal.08G024100.v2.1
Dioal.18G101200.v2.1
Dioal.17G003400.v2.1
Dioal.02G081900.v2.1
Dioal.01G049900.v2.1
Dioal.06G011600.v2.1
Dioal.17G017100.v2.1
Dioal.04G077900.v2.1
Dioal.13G011600.v2.1
novel387
Dioal.10G087500.v2.1
Dioal.02G053500.v2.1
Dioal.05G059500.v2.1
Dioal.08G035600.v2.1
Dioal.07G071400.v2.1
Dioal.11G077000.v2.1
Dioal.04G106900.v2.1
Dioal.08G059400.v2.1
Dioal.07G087600.v2.1
Dioal.18G039600.v2.1
Dioal.04G154100.v2.1

## Sheet: yellowgreen
Dioal.14G014100.v2.1
Dioal.18G115900.v2.1
Dioal.07G107400.v2.1
Dioal.06G032300.v2.1
Dioal.08G152000.v2.1
Dioal.13G047800.v2.1
Dioal.14G035600.v2.1
novel3065
Dioal.02G046700.v2.1
Dioal.12G012900.v2.1
Dioal.04G086600.v2.1
Dioal.06G073600.v2.1
Dioal.11G068200.v2.1
Dioal.07G123200.v2.1
Dioal.12G062800.v2.1
Dioal.11G038100.v2.1
Dioal.19G099700.v2.1
Dioal.05G014600.v2.1
Dioal.04G165600.v2.1
Dioal.06G037500.v2.1
Dioal.09G007100.v2.1
Dioal.05G143600.v2.1
Dioal.19G103300.v2.1
Dioal.08G002900.v2.1
Dioal.14G108200.v2.1
Dioal.11G040500.v2.1
Dioal.07G127700.v2.1
Dioal.04G149300.v2.1
Dioal.12G094800.v2.1
Dioal.19G115800.v2.1
Dioal.18G013400.v2.1
Dioal.02G071000.v2.1
Dioal.15G067500.v2.1
Dioal.09G075700.v2.1
Dioal.08G144400.v2.1
Dioal.08G014900.v2.1
Dioal.11G102500.v2.1
Dioal.12G018900.v2.1
Dioal.05G042900.v2.1
Dioal.14G012200.v2.1
Dioal.04G098700.v2.1
Dioal.11G096400.v2.1
Dioal.19G005500.v2.1
Dioal.08G092000.v2.1
Dioal.16G012200.v2.1
Dioal.03G036700.v2.1
Dioal.04G091200.v2.1
Dioal.04G177100.v2.1
Dioal.18G104100.v2.1
Dioal.11G001900.v2.1
Dioal.12G090900.v2.1
Dioal.08G028800.v2.1
Dioal.05G022700.v2.1
Dioal.06G081500.v2.1
Dioal.19G172600.v2.1
Dioal.06G091300.v2.1
novel309
Dioal.17G085500.v2.1
Dioal.06G007400.v2.1
Dioal.05G156900.v2.1
Dioal.01G045500.v2.1
Dioal.05G178000.v2.1
Dioal.06G026000.v2.1
Dioal.19G156500.v2.1
Dioal.18G020400.v2.1
Dioal.04G002700.v2.1
Dioal.03G086800.v2.1
Dioal.07G108000.v2.1
Dioal.01G078500.v2.1
Dioal.14G091600.v2.1
Dioal.07G123400.v2.1
Dioal.16G070200.v2.1
Dioal.20G031400.v2.1
Dioal.19G084500.v2.1
Dioal.03G014800.v2.1
Dioal.04G071300.v2.1
Dioal.20G098400.v2.1
Dioal.13G060600.v2.1
Dioal.19G015000.v2.1
Dioal.13G013000.v2.1
Dioal.12G012700.v2.1
Dioal.20G054800.v2.1
Dioal.05G201200.v2.1
Dioal.18G013100.v2.1
Dioal.07G127300.v2.1
Dioal.18G006500.v2.1
Dioal.10G025800.v2.1
Dioal.19G146500.v2.1
Dioal.04G017200.v2.1
Dioal.06G094800.v2.1
Dioal.17G096100.v2.1
Dioal.05G150800.v2.1
Dioal.19G003800.v2.1
Dioal.18G075800.v2.1
Dioal.08G039100.v2.1
Dioal.20G078200.v2.1
Dioal.05G112400.v2.1
Dioal.05G155200.v2.1
Dioal.07G031800.v2.1
Dioal.08G162000.v2.1
Dioal.15G031500.v2.1
Dioal.01G097900.v2.1
Dioal.03G008700.v2.1
Dioal.04G113300.v2.1
Dioal.01G047100.v2.1
Dioal.14G015600.v2.1
novel291
Dioal.14G136500.v2.1
Dioal.14G092600.v2.1
Dioal.02G086300.v2.1
Dioal.15G094900.v2.1
Dioal.12G088800.v2.1
Dioal.04G129200.v2.1
Dioal.11G005000.v2.1
Dioal.05G013100.v2.1
Dioal.08G136000.v2.1
Dioal.15G063400.v2.1
Dioal.03G004200.v2.1
Dioal.04G028900.v2.1
Dioal.03G062200.v2.1
Dioal.01G086200.v2.1
Dioal.10G088100.v2.1
Dioal.15G033800.v2.1
Dioal.03G102000.v2.1
Dioal.17G027200.v2.1
Dioal.10G044100.v2.1
Dioal.05G116200.v2.1
Dioal.09G004100.v2.1
Dioal.06G016100.v2.1
Dioal.15G024800.v2.1
Dioal.07G097700.v2.1
Dioal.20G084000.v2.1
Dioal.05G089200.v2.1
Dioal.04G179500.v2.1
Dioal.10G051200.v2.1
Dioal.20G024000.v2.1
Dioal.15G044200.v2.1
Dioal.16G092600.v2.1
Dioal.15G068100.v2.1
Dioal.16G010700.v2.1
Dioal.05G086800.v2.1
Dioal.09G086400.v2.1
Dioal.18G110900.v2.1
Dioal.17G088800.v2.1
Dioal.10G085200.v2.1
Dioal.20G090000.v2.1
Dioal.09G033800.v2.1
Dioal.16G007500.v2.1
Dioal.05G102200.v2.1
Dioal.04G008400.v2.1
Dioal.11G077100.v2.1
Dioal.05G138200.v2.1
Dioal.16G093800.v2.1
Dioal.04G126200.v2.1
Dioal.05G175400.v2.1
Dioal.01G063300.v2.1
Dioal.10G007700.v2.1
Dioal.08G143200.v2.1
Dioal.10G061400.v2.1
Dioal.03G096900.v2.1
Dioal.05G117000.v2.1
Dioal.08G142700.v2.1
Dioal.14G120600.v2.1
Dioal.05G060300.v2.1
Dioal.18G068900.v2.1
Dioal.10G056600.v2.1
Dioal.04G066200.v2.1
Dioal.08G012500.v2.1
Dioal.02G026900.v2.1
Dioal.04G130500.v2.1
Dioal.04G167600.v2.1
Dioal.13G010700.v2.1
Dioal.11G100500.v2.1
Dioal.19G076400.v2.1
Dioal.05G224500.v2.1
Dioal.04G124000.v2.1
Dioal.10G003300.v2.1
Dioal.05G128900.v2.1
Dioal.19G000400.v2.1
Dioal.04G129400.v2.1
Dioal.14G118000.v2.1
Dioal.11G044800.v2.1
Dioal.05G024300.v2.1
Dioal.05G132900.v2.1
novel4659
Dioal.04G173100.v2.1
Dioal.08G112100.v2.1
Dioal.04G172800.v2.1
Dioal.03G050700.v2.1
Dioal.07G111200.v2.1
Dioal.09G066000.v2.1
Dioal.19G039800.v2.1
Dioal.14G109500.v2.1
Dioal.09G022600.v2.1
Dioal.08G003300.v2.1
Dioal.15G033600.v2.1
Dioal.19G030200.v2.1
Dioal.04G173000.v2.1
Dioal.19G136600.v2.1
Dioal.09G067300.v2.1
Dioal.18G034700.v2.1
Dioal.11G062100.v2.1
Dioal.19G114500.v2.1
Dioal.20G060800.v2.1
Dioal.03G025800.v2.1
Dioal.06G022700.v2.1
Dioal.01G090900.v2.1
Dioal.07G108100.v2.1
Dioal.19G143100.v2.1
Dioal.15G064900.v2.1
Dioal.14G056400.v2.1
Dioal.09G010900.v2.1
Dioal.05G139000.v2.1
Dioal.05G036100.v2.1
Dioal.06G075200.v2.1
Dioal.05G024800.v2.1
Dioal.14G107300.v2.1
Dioal.05G164400.v2.1
Dioal.10G042800.v2.1
Dioal.05G119400.v2.1
Dioal.04G097100.v2.1
Dioal.02G096500.v2.1
Dioal.08G108700.v2.1
Dioal.11G031200.v2.1
Dioal.11G054400.v2.1
Dioal.04G143000.v2.1
Dioal.18G116400.v2.1
Dioal.19G049300.v2.1
Dioal.12G037300.v2.1
Dioal.05G015400.v2.1
Dioal.08G045300.v2.1
Dioal.20G042100.v2.1
Dioal.08G023000.v2.1
Dioal.08G073300.v2.1
Dioal.14G120200.v2.1
