# Supplementary material for: Metabolome and Transcriptome Reveal the Regulatory Mechanism of Anthocyanin Synthesis in Tuber Skin and Flesh of Dioscorea alata L
Source: Plants (Basel). 2025 Nov 12;14(22):3454. doi: 10.3390/plants14223454 (PMC12655603; doi:10.3390/plants14223454)
Supplement: Supplementary file 1 [file plants-14-03454-s001.zip › Table S4.xls]

ID	go	kegg	pathway	cog	nr	pfam	tf	uniprot
Dioal.01G000100.v2.1	-	-	-	-	KAH7691452.1//hypothetical protein IHE45_01G000100`[Dioscorea alata]	-	-	-
Dioal.01G000200.v2.1	-	-	-	-	KAH7691453.1//hypothetical protein IHE45_01G000200`[Dioscorea alata]	-	-	-
Dioal.01G000300.v2.1	GO:0005524//ATP binding`molecular_function`Binding to ATP, adenosine 5'-triphosphate, a universally important coenzyme and enzyme regulator. [ISBN:0198506732];GO:0004672//protein kinase activity`molecular_function`Catalysis of the phosphorylation of an amino acid residue in a protein, usually according to the reaction: a protein + ATP = a phosphoprotein + ADP. [MetaCyc:PROTEIN-KINASE-RXN]	K03688//ubiB, aarF`ubiquinone biosynthesis protein	-	KOG1235//Predicted unusual protein kinase`General function prediction only`[R]	KAH7691456.1//Cadmium-transporting ATPase protein`[Dioscorea alata];KAH7691454.1//Cadmium-transporting ATPase protein`[Dioscorea alata];KAH7691455.1//Cadmium-transporting ATPase protein`[Dioscorea alata];KAH7691457.1//Cadmium-transporting ATPase protein`[Dioscorea alata]	PF03109.19//ABC1`ABC1 atypical kinase-like domain	-	tr|A0A6I9RR33|A0A6I9RR33_ELAGV//protein ACTIVITY OF BC1 COMPLEX KINASE 1, chloroplastic {ECO:0000313|RefSeq:XP_010930610.1} OS=Elaeis guineensis var. tenera (Oil palm) Name=LOC105051727 {ECO:0000313|RefSeq:XP_010930610.1} PE=4;tr|A0A843VPX3|A0A843VPX3_COLES//Protein kinase domain-containing protein {ECO:0000259|PROSITE:PS50011} OS=Colocasia esculenta (Wild taro) (Arum esculentum) ORFNames=Taro_03…
Dioal.01G000400.v2.1	GO:0005524//ATP binding`molecular_function`Binding to ATP, adenosine 5'-triphosphate, a universally important coenzyme and enzyme regulator. [ISBN:0198506732]	K02065//mlaF, linL, mkl`phospholipid/cholesterol/gamma-HCH transport system ATP-binding protein	ko02010//ABC transporters`Environmental Information Processing`Membrane transport	-	KAH7691459.1//Sulfate-transporting ATPase protein`[Dioscorea alata]	PF00005.30//ABC_tran`ABC transporter	-	tr|A0A8B8ZUS0|A0A8B8ZUS0_PHODC//protein TRIGALACTOSYLDIACYLGLYCEROL 3, chloroplastic-like isoform X2 {ECO:0000313|RefSeq:XP_038978031.1} OS=Phoenix dactylifera (Date palm) Name=LOC103696472 {ECO:0000313|RefSeq:XP_038978031.1} PE=4;tr|A0A1D6HZH8|A0A1D6HZH8_MAIZE//Protein TRIGALACTOSYLDIACYLGLYCEROL 3 chloroplastic {ECO:0000313|EMBL:ONM53480.1} OS=Zea mays (Maize) ORFNames=ZEAMMB73_Zm00001d019644 {…
Dioal.01G000500.v2.1	GO:0046982//protein heterodimerization activity`molecular_function`Binding to a nonidentical protein to form a heterodimer. [GOC:ai]	-	-	-	KAH7691461.1//DNA-directed DNA polymerase protein`[Dioscorea alata]	PF00125.27//Histone`Core histone H2A/H2B/H3/H4	NF-YC//http://planttfdb.gao-lab.org/family.php?fam=NF-YC	tr|A0A6J0PCQ5|A0A6J0PCQ5_ELAGV//uncharacterized protein LOC109505088 {ECO:0000313|RefSeq:XP_019702579.1} OS=Elaeis guineensis var. tenera (Oil palm) Name=LOC109505088 {ECO:0000313|RefSeq:XP_019702579.1} PE=4
Dioal.01G000600.v2.1	-	-	-	-	KAH7691463.1//Root cap protein`[Dioscorea alata]	PF06830.14//Root_cap`Root cap	-	tr|A0A6I9RUT5|A0A6I9RUT5_ELAGV//uncharacterized protein LOC105053501 {ECO:0000313|RefSeq:XP_010932994.1} OS=Elaeis guineensis var. tenera (Oil palm) Name=LOC105053501 {ECO:0000313|RefSeq:XP_010932994.1} PE=4
Dioal.01G000700.v2.1	-	K08681//pdxT, pdx2`pyridoxal 5'-phosphate synthase pdxT subunit [EC:4.3.3.6]	ko00750//Vitamin B6 metabolism`Metabolism`Metabolism of cofactors and vitamins;ko01100//Metabolic pathways`Metabolism`Global and overview maps;ko01240//Biosynthesis of cofactors`Metabolism`Global and overview maps	-	KAH7691464.1//5'-phosphate synthase pdxT subunit protein`[Dioscorea alata]	PF01174.22//SNO`SNO glutamine amidotransferase family;PF07685.17//GATase_3`CobB/CobQ-like glutamine amidotransferase domain	-	tr|A0A804JT79|A0A804JT79_MUSAM//Glutaminase {ECO:0000256|ARBA:ARBA00012918} EC=3.5.1.2 {ECO:0000256|ARBA:ARBA00012918} OS=Musa acuminata subsp. malaccensis (Wild banana) (Musa malaccensis) ORFNames=GSMUA_47460.1 {ECO:0000313|EMBL:CAG1855892.1} PE=3
Dioal.01G000800.v2.1	-	K03688//ubiB, aarF`ubiquinone biosynthesis protein	-	-	KAH7691465.1//Cadmium-transporting ATPase protein`[Dioscorea alata]	PF03109.19//ABC1`ABC1 atypical kinase-like domain	-	tr|A0A8B7CVI1|A0A8B7CVI1_PHODC//uncharacterized protein slr1919 isoform X1 {ECO:0000313|RefSeq:XP_008807297.3} OS=Phoenix dactylifera (Date palm) Name=LOC103719704 {ECO:0000313|RefSeq:XP_008807297.3} PE=4;tr|A0A8B8ZD39|A0A8B8ZD39_PHODC//uncharacterized protein LOC103719704 isoform X7 {ECO:0000313|RefSeq:XP_038971217.1} OS=Phoenix dactylifera (Date palm) Name=LOC103719704 {ECO:0000313|RefSeq:XP_03…
Dioal.01G000900.v2.1	-	K08907//LHCA1`light-harvesting complex I chlorophyll a/b binding protein 1	ko00196//Photosynthesis - antenna proteins`Metabolism`Energy metabolism;ko01100//Metabolic pathways`Metabolism`Global and overview maps	-	KAH7691466.1//Chlorophyll A-B binding protein plant and chromista protein`[Dioscorea alata]	PF00504.24//Chloroa_b-bind`Chlorophyll A-B binding protein	-	tr|A0A8B8JBI9|A0A8B8JBI9_PHODC//chlorophyll a-b binding protein 6, chloroplastic {ECO:0000313|RefSeq:XP_008807305.1, ECO:0000313|RefSeq:XP_026665447.1} OS=Phoenix dactylifera (Date palm) ECO:0000313|RefSeq:XP_026665447.1} PE=4
Dioal.01G001000.v2.1	GO:0004674//protein serine/threonine kinase activity`molecular_function`Catalysis of the reactions: ATP + protein serine = ADP + protein serine phosphate, and ATP + protein threonine = ADP + protein threonine phosphate. [GOC:bf, PMID:2956925];GO:0005524//ATP binding`molecular_function`Binding to ATP, adenosine 5'-triphosphate, a universally important coenzyme and enzyme regulator. [ISBN:019850673…	K07359//CAMKK2`calcium/calmodulin-dependent protein kinase kinase 2 [EC:2.7.11.17];K00908//CAMKK1`calcium/calmodulin-dependent protein kinase kinase 1 [EC:2.7.11.17]	-	-	KAH7691468.1//calcium/calmodulin-dependent protein kinase kinase protein`[Dioscorea alata];KAH7691467.1//calcium/calmodulin-dependent protein kinase kinase protein`[Dioscorea alata]	PF00069.28//Pkinase`Protein kinase domain;PF07714.20//PK_Tyr_Ser-Thr`Protein tyrosine and serine/threonine kinase;PF14531.9//Kinase-like`Kinase-like	-	tr|A0A6I9QCH0|A0A6I9QCH0_ELAGV//serine/threonine-protein kinase GRIK2 isoform X1 {ECO:0000313|RefSeq:XP_010906488.1, ECO:0000313|RefSeq:XP_010906489.1} OS=Elaeis guineensis var. tenera (Oil palm) ECO:0000313|RefSeq:XP_010906491.1, ECO:0000313|RefSeq:XP_019702214.1} PE=3
Dioal.01G001100.v2.1	GO:0016021//integral component of membrane`cellular_component`The component of a membrane consisting of the gene products and protein complexes having at least some part of their peptide sequence embedded in the hydrophobic region of the membrane. [GOC:dos, GOC:go_curators];GO:0008270//zinc ion binding`molecular_function`Binding to a zinc ion (Zn). [GOC:ai]	K10659//MARCH4_9_11`E3 ubiquitin-protein ligase MARCH4/9/11 [EC:2.3.2.27]	-	-	KAH7691469.1//Protein involved in mRNA turnover and stability protein`[Dioscorea alata]	PF12906.10//RINGv`RING-variant domain	-	tr|A0A6I9R4D3|A0A6I9R4D3_ELAGV//uncharacterized protein LOC105044280 {ECO:0000313|RefSeq:XP_010920401.1} OS=Elaeis guineensis var. tenera (Oil palm) Name=LOC105044280 {ECO:0000313|RefSeq:XP_010920401.1} PE=4
Dioal.01G001200.v2.1	GO:0046429//4-hydroxy-3-methylbut-2-en-1-yl diphosphate synthase activity`molecular_function`Catalysis of the reaction: (E)-4-hydroxy-3-methylbut-2-en-1-yl diphosphate + H2O + 2 oxidized ferredoxin = 2-C-methyl-D-erythritol 2,4-cyclodiphosphate + 2 reduced ferredoxin. [EC:1.17.7.1, PMID:11752431];GO:0051539//4 iron, 4 sulfur cluster binding`molecular_function`Binding to a 4 iron, 4 sulfur (4Fe-4S…	K03526//gcpE, ispG`(E)-4-hydroxy-3-methylbut-2-enyl-diphosphate synthase [EC:1.17.7.1 1.17.7.3]	ko00900//Terpenoid backbone biosynthesis`Metabolism`Metabolism of terpenoids and polyketides;ko01100//Metabolic pathways`Metabolism`Global and overview maps;ko01110//Biosynthesis of secondary metabolites`Metabolism`Global and overview maps	-	KAH7691470.1//4-hydroxy-3-methylbut-2-en-1-yl diphosphate synthase bacterial-type protein`[Dioscorea alata]	PF04551.17//GcpE`GcpE protein	-	tr|A0A199VIN1|A0A199VIN1_ANACO//4-hydroxy-3-methylbut-2-en-1-yl diphosphate synthase (Ferredoxin), chloroplastic {ECO:0000313|EMBL:OAY76959.1} OS=Ananas comosus (Pineapple) (Ananas ananas) ORFNames=ACMD2_07434 {ECO:0000313|EMBL:OAY76959.1} PE=3
Dioal.01G001300.v2.1	GO:0005737//cytoplasm`cellular_component`The contents of a cell excluding the plasma membrane and nucleus, but including other subcellular structures. [ISBN:0198547684];GO:0000290//deadenylation-dependent decapping of nuclear-transcribed mRNA`biological_process`Cleavage of the 5'-cap of a nuclear mRNA triggered by shortening of the poly(A) tail to below a minimum functional length. [GOC:krc];GO:0…	K12613//DCP2`mRNA-decapping enzyme subunit 2 [EC:3.6.1.62]	ko03018//RNA degradation`Genetic Information Processing`Folding, sorting and degradation	-	KAH7691471.1//5'-(N(7)-methylguanosine 5'-triphospho)-[mRNA] hydrolase protein`[Dioscorea alata]	PF05026.16//DCP2`Dcp2, box A domain;PF00293.31//NUDIX`NUDIX domain	-	tr|A0A6I9RVD2|A0A6I9RVD2_ELAGV//mRNA-decapping enzyme subunit 2 isoform X1 {ECO:0000313|RefSeq:XP_010932981.1} OS=Elaeis guineensis var. tenera (Oil palm) Name=LOC105053485 {ECO:0000313|RefSeq:XP_010932981.1} PE=3
Dioal.01G001400.v2.1	-	-	-	-	KAH7691472.1//homeobox-leucine zipper protein`[Dioscorea alata]	PF00046.32//Homeodomain`Homeodomain;PF01852.22//START`START domain;PF08670.14//MEKHLA`MEKHLA domain	HB-other//http://planttfdb.gao-lab.org/family.php?fam=HB-other;HD-ZIP//http://planttfdb.gao-lab.org/family.php?fam=HD-ZIP	tr|A0A8B7C4F9|A0A8B7C4F9_PHODC//homeobox-leucine zipper protein HOX9-like isoform X1 {ECO:0000313|RefSeq:XP_008791541.2} OS=Phoenix dactylifera (Date palm) Name=LOC103708411 {ECO:0000313|RefSeq:XP_008791541.2} PE=4
Dioal.01G001500.v2.1	GO:0016021//integral component of membrane`cellular_component`The component of a membrane consisting of the gene products and protein complexes having at least some part of their peptide sequence embedded in the hydrophobic region of the membrane. [GOC:dos, GOC:go_curators];GO:0005886//plasma membrane`cellular_component`The membrane surrounding a cell that separates the cell from its external env…	-	-	-	XP_039129567.1//CASP-like protein 5A1`[Dioscorea cayenensis subsp. rotundata]	PF04535.15//CASP_dom`Casparian strip membrane protein domain	-	tr|A0A6I9QBW5|A0A6I9QBW5_ELAGV//CASP-like protein {ECO:0000256|RuleBase:RU361233} OS=Elaeis guineensis var. tenera (Oil palm) Name=LOC105033412 {ECO:0000313|RefSeq:XP_010906503.1} PE=3
Dioal.01G001600.v2.1	GO:0005737//cytoplasm`cellular_component`The contents of a cell excluding the plasma membrane and nucleus, but including other subcellular structures. [ISBN:0198547684];GO:0005634//nucleus`cellular_component`A membrane-bounded organelle of eukaryotic cells in which chromosomes are housed and replicated. In most cells, the nucleus contains all of the cell's chromosomes except the organellar chromo…	K13113//UBL5, HUB1`ubiquitin-like protein 5	-	KOG3493//Ubiquitin-like protein`Posttranslational modification, protein turnover, chaperones`[O]	XP_006838813.1//ubiquitin-like protein 5`[Amborella trichopoda]	PF00240.26//ubiquitin`Ubiquitin family	-	tr|A0A251NN25|A0A251NN25_PRUPE//Ubiquitin-like domain-containing protein {ECO:0000259|PROSITE:PS50053} OS=Prunus persica (Peach) (Amygdalus persica) ORFNames=PRUPE_6G102700 {ECO:0000313|EMBL:ONI00719.1} PE=4
Dioal.01G001700.v2.1	GO:0006474//N-terminal protein amino acid acetylation`biological_process`The acetylation of the N-terminal amino acid of proteins. [GOC:ai];GO:0008080//N-acetyltransferase activity`molecular_function`Catalysis of the transfer of an acetyl group to a nitrogen atom on the acceptor molecule. [GOC:ai];GO:0009507//chloroplast`cellular_component`A chlorophyll-containing plastid with thylakoids organize…	-	-	-	KAH7691475.1//Peptide alpha-N-acetyltransferase protein`[Dioscorea alata]	PF00583.28//Acetyltransf_1`Acetyltransferase (GNAT) family;PF13673.10//Acetyltransf_10`Acetyltransferase (GNAT) domain;PF13508.10//Acetyltransf_7`Acetyltransferase (GNAT) domain	-	tr|A0A5P1FQD4|A0A5P1FQD4_ASPOF//N-acetyltransferase domain-containing protein {ECO:0000259|PROSITE:PS51186} OS=Asparagus officinalis (Garden asparagus) ORFNames=A4U43_C01F8300 {ECO:0000313|EMBL:ONK79627.1} PE=4
Dioal.01G001800.v2.1	GO:0043565//sequence-specific DNA binding`molecular_function`Binding to DNA of a specific nucleotide composition, e.g. GC-rich DNA binding, or with a specific sequence motif or type of DNA e.g. promotor binding or rDNA binding. [GOC:jl];GO:0008270//zinc ion binding`molecular_function`Binding to a zinc ion (Zn). [GOC:ai];GO:0006355//regulation of transcription, DNA-templated`biological_process`Any…	-	-	-	KAH7691476.1//Zinc finger NHR/GATA-type protein`[Dioscorea alata]	PF00320.30//GATA`GATA zinc finger	GATA//http://planttfdb.gao-lab.org/family.php?fam=GATA	tr|A0A2I0WYA4|A0A2I0WYA4_9ASPA//GATA transcription factor 8 {ECO:0000313|EMBL:PKU80640.1} OS=Dendrobium catenatum ORFNames=MA16_Dca012398 {ECO:0000313|EMBL:PKU80640.1} PE=4
Dioal.01G001900.v2.1	GO:0005634//nucleus`cellular_component`A membrane-bounded organelle of eukaryotic cells in which chromosomes are housed and replicated. In most cells, the nucleus contains all of the cell's chromosomes except the organellar chromosomes, and is the site of RNA synthesis and processing. In some species, or in specialized cell types, RNA metabolism or DNA replication may be absent. [GOC:go_curators]…	K24142//STARD10`StAR-related lipid transfer protein 10	-	-	KAH7691477.1//Bet v1-like protein`[Dioscorea alata]	PF00169.32//PH`PH domain;PF01852.22//START`START domain;PF07059.15//EDR2_C`Protein ENHANCED DISEASE RESISTANCE 2, C-terminal	-	tr|A0A5P1EDI3|A0A5P1EDI3_ASPOF//Uncharacterized protein {ECO:0000313|EMBL:ONK63938.1} OS=Asparagus officinalis (Garden asparagus) ORFNames=A4U43_C07F20460 {ECO:0000313|EMBL:ONK63938.1} PE=4;tr|A0A804IR90|A0A804IR90_MUSAM//Uncharacterized protein {ECO:0000313|EnsemblPlants:Ma04_p18810.2} OS=Musa acuminata subsp. malaccensis (Wild banana) (Musa malaccensis) PE=4;tr|A0A6I9QBK8|A0A6I9QBK8_ELAGV//prot…
Dioal.01G002000.v2.1	GO:0016021//integral component of membrane`cellular_component`The component of a membrane consisting of the gene products and protein complexes having at least some part of their peptide sequence embedded in the hydrophobic region of the membrane. [GOC:dos, GOC:go_curators];GO:0016740//transferase activity`molecular_function`Catalysis of the transfer of a group, e.g. a methyl group, glycosyl grou…	K12666//OST1, RPN1`oligosaccharyltransferase complex subunit alpha (ribophorin I)	ko00510//N-Glycan biosynthesis`Metabolism`Glycan biosynthesis and metabolism;ko00513//Various types of N-glycan biosynthesis`Metabolism`Glycan biosynthesis and metabolism;ko01100//Metabolic pathways`Metabolism`Global and overview maps;ko04141//Protein processing in endoplasmic reticulum`Genetic Information Processing`Folding, sorting and degradation	-	KAH7691479.1//Dolichyl-diphosphooligosaccharide--protein glycotransferase protein`[Dioscorea alata];KAH7691480.1//Dolichyl-diphosphooligosaccharide--protein glycotransferase protein`[Dioscorea alata]	PF04597.17//Ribophorin_I`Ribophorin I	-	tr|A0A6I9S0R1|A0A6I9S0R1_ELAGV//Dolichyl-diphosphooligosaccharide--protein glycosyltransferase subunit 1 {ECO:0000256|RuleBase:RU361143} OS=Elaeis guineensis var. tenera (Oil palm) Name=LOC105055664 {ECO:0000313|RefSeq:XP_010935879.1} PE=3
Dioal.01G002100.v2.1	GO:0005794//Golgi apparatus`cellular_component`A membrane-bound cytoplasmic organelle of the endomembrane system that further processes the core oligosaccharides (e.g. N-glycans) added to proteins in the endoplasmic reticulum and packages them into membrane-bound vesicles. The Golgi apparatus operates at the intersection of the secretory, lysosomal, and endocytic pathways. [ISBN:0198506732];GO:00…	K12471//EPN`epsin	ko04144//Endocytosis`Cellular Processes`Transport and catabolism	-	KAH7691481.1//epsin protein`[Dioscorea alata]	PF01417.23//ENTH`ENTH domain	-	tr|A0A6I9QCI7|A0A6I9QCI7_ELAGV//clathrin interactor EPSIN 2 {ECO:0000313|RefSeq:XP_010906512.1} OS=Elaeis guineensis var. tenera (Oil palm) Name=LOC105033417 {ECO:0000313|RefSeq:XP_010906512.1} PE=4
Dioal.01G002200.v2.1	-	-	-	-	KAH7691482.1//hypothetical protein IHE45_01G002200`[Dioscorea alata]	-	-	-
Dioal.01G002300.v2.1	-	-	-	-	KAH7691483.1//TPR-like protein`[Dioscorea alata]	PF01535.23//PPR`PPR repeat;PF20431.1//E_motif`E motif;PF20430.1//Eplus_motif`E+ motif;PF14432.9//DYW_deaminase`DYW family of nucleic acid deaminases	-	tr|A0A804J6E3|A0A804J6E3_MUSAM//(wild Malaysian banana) hypothetical protein {ECO:0000313|EMBL:CAG1838730.1} OS=Musa acuminata subsp. malaccensis (Wild banana) (Musa malaccensis) ORFNames=GSMUA_269070.1 {ECO:0000313|EMBL:CAG1838730.1} PE=4
Dioal.01G002400.v2.1	-	-	-	-	KAH7691485.1//TPR-like protein`[Dioscorea alata];KAH7691484.1//TPR-like protein`[Dioscorea alata];KAH7691487.1//HCP-like protein`[Dioscorea alata];KAH7691490.1//TPR-like protein`[Dioscorea alata]	PF13041.9//PPR_2`PPR repeat family;PF12854.10//PPR_1`PPR repeat;PF01535.23//PPR`PPR repeat;PF13812.9//PPR_3`Pentatricopeptide repeat domain	-	tr|A0A8B7CNT9|A0A8B7CNT9_PHODC//pentatricopeptide repeat-containing protein At1g12620-like {ECO:0000313|RefSeq:XP_008803169.1, ECO:0000313|RefSeq:XP_008803177.1} OS=Phoenix dactylifera (Date palm) ECO:0000313|RefSeq:XP_008803177.1, ECO:0000313|RefSeq:XP_026664369.1} PE=4;tr|A0A8B8ZYH1|A0A8B8ZYH1_PHODC//pentatricopeptide repeat-containing protein At1g09900-like {ECO:0000313|RefSeq:XP_038979370.1} …
Dioal.01G002500.v2.1	-	-	-	-	KAH7691492.1//HCP-like protein`[Dioscorea alata]	PF13041.9//PPR_2`PPR repeat family;PF13812.9//PPR_3`Pentatricopeptide repeat domain;PF12854.10//PPR_1`PPR repeat;PF01535.23//PPR`PPR repeat;PF17177.7//PPR_long`Pentacotripeptide-repeat region of PRORP	-	tr|A0A444E6N0|A0A444E6N0_ENSVE//Uncharacterized protein {ECO:0000313|EMBL:RWW06045.1} OS=Ensete ventricosum (Abyssinian banana) (Musa ensete) ORFNames=GW17_00030653 {ECO:0000313|EMBL:RWW06045.1} PE=4
Dioal.01G002600.v2.1	GO:0016021//integral component of membrane`cellular_component`The component of a membrane consisting of the gene products and protein complexes having at least some part of their peptide sequence embedded in the hydrophobic region of the membrane. [GOC:dos, GOC:go_curators];GO:0005524//ATP binding`molecular_function`Binding to ATP, adenosine 5'-triphosphate, a universally important coenzyme and e…	K13430//PBS1`serine/threonine-protein kinase PBS1 [EC:2.7.11.1]	ko04626//Plant-pathogen interaction`Organismal Systems`Environmental adaptation	-	KAH7691493.1//Non-specific serine/threonine protein kinase protein`[Dioscorea alata];KAH7691494.1//Non-specific serine/threonine protein kinase protein`[Dioscorea alata]	PF00069.28//Pkinase`Protein kinase domain;PF07714.20//PK_Tyr_Ser-Thr`Protein tyrosine and serine/threonine kinase	-	tr|A0A6I9S2B1|A0A6I9S2B1_ELAGV//receptor-like serine/threonine-protein kinase NCRK isoform X1 {ECO:0000313|RefSeq:XP_010935886.1, ECO:0000313|RefSeq:XP_010935887.1} OS=Elaeis guineensis var. tenera (Oil palm) ECO:0000313|RefSeq:XP_010935889.1} PE=4
Dioal.01G002700.v2.1	GO:0044238//primary metabolic process`biological_process`The chemical reactions and pathways involving those compounds which are formed as a part of the normal anabolic and catabolic processes. These processes take place in most, if not all, cells of the organism. [GOC:go_curators, http://www.metacyc.org];GO:0044260//cellular macromolecule metabolic process`biological_process`The chemical reactio…	-	-	-	KAH7691501.1//Anaphase-promoting complex (APC) subunit 11 protein`[Dioscorea alata];KAH7691498.1//Anaphase-promoting complex (APC) subunit 11 protein`[Dioscorea alata]	PF13639.9//zf-RING_2`Ring finger domain;PF17123.8//zf-RING_11`RING-like zinc finger;PF00097.28//zf-C3HC4`Zinc finger, C3HC4 type (RING finger);PF05762.17//VWA_CoxE`VWA domain containing CoxE-like protein;PF13768.9//VWA_3`von Willebrand factor type A domain;PF00092.31//VWA`von Willebrand factor type A domain;PF13519.9//VWA_2`von Willebrand factor type A domain;PF14624.9//Vwaint`VWA / Hh protein in…	-	tr|A0A843VRU8|A0A843VRU8_COLES//Uncharacterized protein {ECO:0000313|EMBL:MQL99911.1} OS=Colocasia esculenta (Wild taro) (Arum esculentum) ORFNames=Taro_032635 {ECO:0000313|EMBL:MQL99911.1} PE=4;tr|A0A1D1XCF8|A0A1D1XCF8_9ARAE//Uncharacterized protein sll0103 {ECO:0000313|EMBL:JAT40114.1} OS=Anthurium amnicola ORFNames=g.121768 {ECO:0000313|EMBL:JAT40114.1} PE=4
Dioal.01G002800.v2.1	GO:0005737//cytoplasm`cellular_component`The contents of a cell excluding the plasma membrane and nucleus, but including other subcellular structures. [ISBN:0198547684];GO:0045548//phenylalanine ammonia-lyase activity`molecular_function`Catalysis of the reaction: L-phenylalanine = NH(4)(+) + trans-cinnamate. [RHEA:21384];GO:0009800//cinnamic acid biosynthetic process`biological_process`The chemic…	K10775//PAL`phenylalanine ammonia-lyase [EC:4.3.1.24]	ko00360//Phenylalanine metabolism`Metabolism`Amino acid metabolism;ko00940//Phenylpropanoid biosynthesis`Metabolism`Biosynthesis of other secondary metabolites;ko01100//Metabolic pathways`Metabolism`Global and overview maps;ko01110//Biosynthesis of secondary metabolites`Metabolism`Global and overview maps	-	KAH7691502.1//Phenylalanine ammonia-lyase protein`[Dioscorea alata]	PF00221.22//Lyase_aromatic`Aromatic amino acid lyase	-	tr|A0A5P8H5M3|A0A5P8H5M3_LYCRD//Phenylalanine ammonia-lyase {ECO:0000256|RuleBase:RU003955} EC=4.3.1.24 {ECO:0000256|RuleBase:RU003955} OS=Lycoris radiata (Hurricane lily) (Red spiderlily) Name=PAL-B {ECO:0000313|EMBL:QFQ50499.1} PE=2
Dioal.01G002900.v2.1	GO:0005737//cytoplasm`cellular_component`The contents of a cell excluding the plasma membrane and nucleus, but including other subcellular structures. [ISBN:0198547684];GO:0045548//phenylalanine ammonia-lyase activity`molecular_function`Catalysis of the reaction: L-phenylalanine = NH(4)(+) + trans-cinnamate. [RHEA:21384];GO:0009800//cinnamic acid biosynthetic process`biological_process`The chemic…	K10775//PAL`phenylalanine ammonia-lyase [EC:4.3.1.24];K13064//PTAL`phenylalanine/tyrosine ammonia-lyase [EC:4.3.1.25]	ko00360//Phenylalanine metabolism`Metabolism`Amino acid metabolism;ko00940//Phenylpropanoid biosynthesis`Metabolism`Biosynthesis of other secondary metabolites;ko01100//Metabolic pathways`Metabolism`Global and overview maps;ko01110//Biosynthesis of secondary metabolites`Metabolism`Global and overview maps	-	KAH7691504.1//Phenylalanine ammonia-lyase protein`[Dioscorea alata];KAH7691503.1//Phenylalanine ammonia-lyase protein`[Dioscorea alata];KAH7691502.1//Phenylalanine ammonia-lyase protein`[Dioscorea alata]	PF00221.22//Lyase_aromatic`Aromatic amino acid lyase	-	tr|A0A5P8H5M3|A0A5P8H5M3_LYCRD//Phenylalanine ammonia-lyase {ECO:0000256|RuleBase:RU003955} EC=4.3.1.24 {ECO:0000256|RuleBase:RU003955} OS=Lycoris radiata (Hurricane lily) (Red spiderlily) Name=PAL-B {ECO:0000313|EMBL:QFQ50499.1} PE=2;tr|A0A444E6K7|A0A444E6K7_ENSVE//Phenylalanine ammonia-lyase {ECO:0000256|RuleBase:RU003955} EC=4.3.1.24 {ECO:0000256|RuleBase:RU003955} OS=Ensete ventricosum (Abyss…
Dioal.01G003000.v2.1	-	K10775//PAL`phenylalanine ammonia-lyase [EC:4.3.1.24];K13064//PTAL`phenylalanine/tyrosine ammonia-lyase [EC:4.3.1.25]	ko00360//Phenylalanine metabolism`Metabolism`Amino acid metabolism;ko00940//Phenylpropanoid biosynthesis`Metabolism`Biosynthesis of other secondary metabolites;ko01100//Metabolic pathways`Metabolism`Global and overview maps;ko01110//Biosynthesis of secondary metabolites`Metabolism`Global and overview maps	-	KAH7691505.1//Phenylalanine ammonia-lyase protein`[Dioscorea alata]	PF00221.22//Lyase_aromatic`Aromatic amino acid lyase	-	tr|A0A8F7FBJ2|A0A8F7FBJ2_9ASPA//PAL2 {ECO:0000313|EMBL:QXV26988.1} OS=(Agave angustifolia x Agave amaniensis) x Agave amaniensis PE=2
Dioal.01G003100.v2.1	GO:0016021//integral component of membrane`cellular_component`The component of a membrane consisting of the gene products and protein complexes having at least some part of their peptide sequence embedded in the hydrophobic region of the membrane. [GOC:dos, GOC:go_curators]	-	-	-	KAH7691507.1//26S proteasome regulatory complex subunit PSMD10 protein`[Dioscorea alata]	PF12796.10//Ank_2`Ankyrin repeats (3 copies);PF13637.9//Ank_4`Ankyrin repeats (many copies);PF13962.9//PGG`Domain of unknown function	-	tr|A0A6J0PKE8|A0A6J0PKE8_ELAGV//ankyrin repeat-containing protein At2g01680-like {ECO:0000313|RefSeq:XP_019707271.1} OS=Elaeis guineensis var. tenera (Oil palm) Name=LOC109506082 {ECO:0000313|RefSeq:XP_019707271.1} PE=4
Dioal.01G003200.v2.1	GO:0004674//protein serine/threonine kinase activity`molecular_function`Catalysis of the reactions: ATP + protein serine = ADP + protein serine phosphate, and ATP + protein threonine = ADP + protein threonine phosphate. [GOC:bf, PMID:2956925];GO:0005524//ATP binding`molecular_function`Binding to ATP, adenosine 5'-triphosphate, a universally important coenzyme and enzyme regulator. [ISBN:019850673…	K13412//CPK`calcium-dependent protein kinase [EC:2.7.11.1]	ko04626//Plant-pathogen interaction`Organismal Systems`Environmental adaptation	-	KAH7691508.1//Non-specific serine/threonine protein kinase protein`[Dioscorea alata]	PF00069.28//Pkinase`Protein kinase domain;PF07714.20//PK_Tyr_Ser-Thr`Protein tyrosine and serine/threonine kinase	-	tr|A0A6P5H719|A0A6P5H719_ANACO//phosphoenolpyruvate carboxylase kinase 1-like {ECO:0000313|RefSeq:XP_020115192.1} OS=Ananas comosus (Pineapple) (Ananas ananas) Name=LOC109729005 {ECO:0000313|RefSeq:XP_020115192.1} PE=3
Dioal.01G003300.v2.1	GO:0003677//DNA binding`molecular_function`Any molecular function by which a gene product interacts selectively and non-covalently with DNA (deoxyribonucleic acid). [GOC:dph, GOC:jl, GOC:tb, GOC:vw]	K09422//MYBP`transcription factor MYB, plant	-	-	KAH7691509.1//myb proto-oncogene protein plant protein`[Dioscorea alata]	PF00249.34//Myb_DNA-binding`Myb-like DNA-binding domain;PF13921.9//Myb_DNA-bind_6`Myb-like DNA-binding domain	MYB//http://planttfdb.gao-lab.org/family.php?fam=MYB;MYB_related//http://planttfdb.gao-lab.org/family.php?fam=MYB_related	tr|A0A1R3L6N8|A0A1R3L6N8_ASPOF//Uncharacterized protein {ECO:0000313|EMBL:ONK55275.1} OS=Asparagus officinalis (Garden asparagus) ORFNames=A4U43_UnF5590 {ECO:0000313|EMBL:ONK55275.1} PE=4
Dioal.01G003400.v2.1	GO:0006099//tricarboxylic acid cycle`biological_process`A nearly universal metabolic pathway in which the acetyl group of acetyl coenzyme A is effectively oxidized to two CO2 and four pairs of electrons are transferred to coenzymes. The acetyl group combines with oxaloacetate to form citrate, which undergoes successive transformations to isocitrate, 2-oxoglutarate, succinyl-CoA, succinate, fumara…	K00025//MDH1`malate dehydrogenase [EC:1.1.1.37]	ko00020//Citrate cycle (TCA cycle)`Metabolism`Carbohydrate metabolism;ko00270//Cysteine and methionine metabolism`Metabolism`Amino acid metabolism;ko00620//Pyruvate metabolism`Metabolism`Carbohydrate metabolism;ko00630//Glyoxylate and dicarboxylate metabolism`Metabolism`Carbohydrate metabolism;ko00710//Carbon fixation in photosynthetic organisms`Metabolism`Energy metabolism;ko01100//Metabolic pat…	-	KAH7691510.1//Malate dehydrogenase protein`[Dioscorea alata]	PF00056.26//Ldh_1_N`lactate/malate dehydrogenase, NAD binding domain;PF02866.21//Ldh_1_C`lactate/malate dehydrogenase, alpha/beta C-terminal domain	-	tr|A0A6B9VBX2|A0A6B9VBX2_ARAHY//Malate dehydrogenase {ECO:0000256|ARBA:ARBA00012995, ECO:0000256|RuleBase:RU003405} EC=1.1.1.37 {ECO:0000256|ARBA:ARBA00012995, ECO:0000256|RuleBase:RU003405} OS=Arachis hypogaea (Peanut) ORFNames=DS421_19g659200 {ECO:0000313|EMBL:QHN78184.1} PE=3
Dioal.01G003500.v2.1	GO:0008289//lipid binding`molecular_function`Binding to a lipid. [GOC:ai]	-	-	-	KAH7691511.1//Phosphatidylinositol transfer protein SEC14 and related proteins protein`[Dioscorea alata];KAH7691512.1//Phosphatidylinositol transfer protein SEC14 and related proteins protein`[Dioscorea alata]	PF03765.18//CRAL_TRIO_N`CRAL/TRIO, N-terminal domain;PF00650.23//CRAL_TRIO`CRAL/TRIO domain	-	tr|A0A6I9S0T0|A0A6I9S0T0_ELAGV//patellin-6 {ECO:0000313|RefSeq:XP_010935907.2} OS=Elaeis guineensis var. tenera (Oil palm) Name=LOC105055685 {ECO:0000313|RefSeq:XP_010935907.2} PE=4
Dioal.01G003600.v2.1	GO:0051321//meiotic cell cycle`biological_process`Progression through the phases of the meiotic cell cycle, in which canonically a cell replicates to produce four offspring with half the chromosomal content of the progenitor cell via two nuclear divisions. [GOC:ai];GO:0005634//nucleus`cellular_component`A membrane-bounded organelle of eukaryotic cells in which chromosomes are housed and replicate…	K06636//SMC1`structural maintenance of chromosome 1	-	-	KAH7691514.1//structural maintenance of chromosome 1 protein`[Dioscorea alata];KAH7691513.1//Structural maintenance of chromosomes protein`[Dioscorea alata]	PF13175.9//AAA_15`AAA ATPase domain;PF02463.22//SMC_N`RecF/RecN/SMC N terminal domain;PF13555.9//AAA_29`P-loop containing region of AAA domain;PF13476.9//AAA_23`AAA domain;PF06470.16//SMC_hinge`SMC proteins Flexible Hinge Domain	-	tr|A0A6I9S261|A0A6I9S261_ELAGV//Structural maintenance of chromosomes protein {ECO:0000256|PIRNR:PIRNR005719} OS=Elaeis guineensis var. tenera (Oil palm) Name=LOC105055686 {ECO:0000313|RefSeq:XP_010935908.1} PE=3
Dioal.01G003700.v2.1	-	K09647//IMP1`mitochondrial inner membrane protease subunit 1 [EC:3.4.21.-]	ko03060//Protein export`Genetic Information Processing`Folding, sorting and degradation	-	KAH7691516.1//Peptidase S26A signal peptidase I protein`[Dioscorea alata];KAH7691515.1//Peptidase S26A signal peptidase I protein`[Dioscorea alata]	-	-	tr|A0A8B8ZAX5|A0A8B8ZAX5_PHODC//uncharacterized protein LOC120104375 {ECO:0000313|RefSeq:XP_038971226.1} OS=Phoenix dactylifera (Date palm) Name=LOC120104375 {ECO:0000313|RefSeq:XP_038971226.1} PE=4;tr|A0A8B7D068|A0A8B7D068_PHODC//uncharacterized protein LOC103721924 isoform X2 {ECO:0000313|RefSeq:XP_008810541.2} OS=Phoenix dactylifera (Date palm) Name=LOC103721924 {ECO:0000313|RefSeq:XP_00881054…
Dioal.01G003800.v2.1	GO:0004842//ubiquitin-protein transferase activity`molecular_function`Catalysis of the transfer of ubiquitin from one protein to another via the reaction X-Ub + Y --> Y-Ub + X, where both X-Ub and Y-Ub are covalent linkages. [GOC:BioGRID, GOC:jh2, PMID:9635407]	K08332//VAC8`vacuolar protein 8	-	-	KAH7691518.1//Zinc finger RING/FYVE/PHD-type protein`[Dioscorea alata];KAH7691519.1//Zinc finger RING/FYVE/PHD-type protein`[Dioscorea alata]	PF04564.18//U-box`U-box domain;PF00514.26//Arm`Armadillo/beta-catenin-like repeat	-	tr|A0A6I9S0T9|A0A6I9S0T9_ELAGV//RING-type E3 ubiquitin transferase {ECO:0000256|ARBA:ARBA00012483} EC=2.3.2.27 {ECO:0000256|ARBA:ARBA00012483} OS=Elaeis guineensis var. tenera (Oil palm) Name=LOC105055694 {ECO:0000313|RefSeq:XP_010935918.1} PE=4;tr|A0A8B7CVZ6|A0A8B7CVZ6_PHODC//U-box domain-containing protein 3 {ECO:0000313|RefSeq:XP_008807731.2} OS=Phoenix dactylifera (Date palm) Name=LOC10372000…
Dioal.01G003900.v2.1	-	-	-	-	KAH7691520.1//ALOG domain-containing protein`[Dioscorea alata]	PF04852.15//ALOG_dom`ALOG domain	-	tr|A0A843TZE9|A0A843TZE9_COLES//ALOG domain-containing protein {ECO:0000259|PROSITE:PS51697} OS=Colocasia esculenta (Wild taro) (Arum esculentum) ORFNames=Taro_007063 {ECO:0000313|EMBL:MQL74694.1} PE=3
Dioal.01G004000.v2.1	-	-	-	-	KAH7691524.1//NAC domain-containing protein`[Dioscorea alata]	PF02365.18//NAM`No apical meristem (NAM) protein	NAC//http://planttfdb.gao-lab.org/family.php?fam=NAC	tr|A0A8B7CM82|A0A8B7CM82_PHODC//NAC domain-containing protein 21/22-like {ECO:0000313|RefSeq:XP_008802147.2} OS=Phoenix dactylifera (Date palm) Name=LOC103716070 {ECO:0000313|RefSeq:XP_008802147.2} PE=4
Dioal.01G004100.v2.1	GO:0016301//kinase activity`molecular_function`Catalysis of the transfer of a phosphate group, usually from ATP, to a substrate molecule. [ISBN:0198506732]	K08880//STK19`serine/threonine kinase 19 [EC:2.7.11.1]	-	-	KAH7691525.1//serine/threonine kinase 19 protein`[Dioscorea alata];KAH7691528.1//Non-specific serine/threonine protein kinase protein`[Dioscorea alata];KAH7691527.1//Non-specific serine/threonine protein kinase protein`[Dioscorea alata]	PF10494.12//Stk19`Serine-threonine protein kinase 19	-	tr|A0A8B7D051|A0A8B7D051_PHODC//serine/threonine-protein kinase 19 homolog isoform X1 {ECO:0000313|RefSeq:XP_008810474.1} OS=Phoenix dactylifera (Date palm) Name=LOC103721878 {ECO:0000313|RefSeq:XP_008810474.1} PE=4;tr|A0A7C8ZQX6|A0A7C8ZQX6_OPUST//Uncharacterized protein {ECO:0000313|EMBL:MBA4649478.1} OS=Opuntia streptacantha (Prickly pear cactus) (Opuntia cardona) PE=4;tr|A0A8B7D0H6|A0A8B7D0H6_…
Dioal.01G004200.v2.1	-	-	-	-	KAH7691530.1//Phosphoethanolamine N-methyltransferase protein`[Dioscorea alata]	PF03141.19//Methyltransf_29`Putative S-adenosyl-L-methionine-dependent methyltransferase	-	tr|A0A804HTU0|A0A804HTU0_MUSAM//Methyltransferase {ECO:0000256|RuleBase:RU366043} EC=2.1.1.- {ECO:0000256|RuleBase:RU366043} OS=Musa acuminata subsp. malaccensis (Wild banana) (Musa malaccensis) ORFNames=GSMUA_297580.1 {ECO:0000313|EMBL:CAG1859463.1} PE=3
Dioal.01G004300.v2.1	-	-	-	-	KAH7691531.1//HCP-like protein`[Dioscorea alata]	PF13041.9//PPR_2`PPR repeat family;PF17177.7//PPR_long`Pentacotripeptide-repeat region of PRORP;PF13812.9//PPR_3`Pentatricopeptide repeat domain;PF12854.10//PPR_1`PPR repeat;PF01535.23//PPR`PPR repeat	-	tr|A0A6V7NQK5|A0A6V7NQK5_ANACO//Uncharacterized protein {ECO:0000313|EMBL:CAD1820900.1} OS=Ananas comosus var. bracteatus ORFNames=CB5_LOCUS4111 {ECO:0000313|EMBL:CAD1820900.1} PE=4
Dioal.01G004400.v2.1	GO:0031429//box H/ACA snoRNP complex`cellular_component`A box H/ACA RNP complex that is located in the nucleolus. [GOC:vw, ISBN:0879695897, PMID:17284456, PMID:20227365];GO:0031118//rRNA pseudouridine synthesis`biological_process`The intramolecular conversion of uridine to pseudouridine in an rRNA molecule. [GOC:mah];GO:0031120//snRNA pseudouridine synthesis`biological_process`The intramolecular …	K11130//NOP10, NOLA3`H/ACA ribonucleoprotein complex subunit 3	ko03008//Ribosome biogenesis in eukaryotes`Genetic Information Processing`Translation	KOG3503//H/ACA snoRNP complex, subunit NOP10`RNA processing and modification`[A]	KAH7691532.1//H/ACA ribonucleoprotein complex subunit 3 protein`[Dioscorea alata];XP_021632290.1//H/ACA ribonucleoprotein complex subunit 3-like protein`[Manihot esculenta]	PF04135.15//Nop10p`Nucleolar RNA-binding protein, Nop10p family	-	tr|A0A059DDR4|A0A059DDR4_EUCGR//Nucleolar protein 10 {ECO:0000256|ARBA:ARBA00015517} Fragment OS=Eucalyptus grandis (Flooded gum) ORFNames=EUGRSUZ_A00909 {ECO:0000313|EMBL:KCW88531.1} PE=3;tr|A0A6A4PLQ1|A0A6A4PLQ1_LUPAL//Nucleolar protein 10 {ECO:0000256|ARBA:ARBA00015517} OS=Lupinus albus (White lupine) (Lupinus termis) ORFNames=Lalb_Chr12g0200071 {ECO:0000313|EMBL:KAE9602485.1} PE=3
Dioal.01G004500.v2.1	GO:0010038//response to metal ion`biological_process`Any process that results in a change in state or activity of a cell or an organism (in terms of movement, secretion, enzyme production, gene expression, etc.) as a result of a metal ion stimulus. [GOC:sm]	K05941//E2.3.2.15`glutathione gamma-glutamylcysteinyltransferase [EC:2.3.2.15]	-	-	KAH7691533.1//glutathione gamma-glutamylcysteinyltransferase protein`[Dioscorea alata]	PF05023.17//Phytochelatin`Phytochelatin synthase;PF09328.13//Phytochelatin_C`Domain of unknown function (DUF1984)	-	tr|A0A0U3C3X9|A0A0U3C3X9_9ASPA//Glutathione gamma-glutamylcysteinyltransferase {ECO:0000256|ARBA:ARBA00012468} EC=2.3.2.15 {ECO:0000256|ARBA:ARBA00012468} OS=Iris sp. ser. Hexagonae PE=2
Dioal.01G004600.v2.1	GO:0016324//apical plasma membrane`cellular_component`The region of the plasma membrane located at the apical end of the cell. [GOC:curators];GO:0016021//integral component of membrane`cellular_component`The component of a membrane consisting of the gene products and protein complexes having at least some part of their peptide sequence embedded in the hydrophobic region of the membrane. [GOC:dos,…	-	-	-	KAH7691534.1//Leucine-rich repeat (LRR) protein associated with apoptosis in muscle tissue protein`[Dioscorea alata]	PF13855.9//LRR_8`Leucine rich repeat;PF12799.10//LRR_4`Leucine Rich repeats (2 copies)	-	tr|A0A5P1FQA8|A0A5P1FQA8_ASPOF//Uncharacterized protein {ECO:0000313|EMBL:ONK79597.1} OS=Asparagus officinalis (Garden asparagus) ORFNames=A4U43_C01F7990 {ECO:0000313|EMBL:ONK79597.1} PE=4
Dioal.01G004700.v2.1	-	-	-	-	KAH7691535.1//CRIB domain-containing protein`[Dioscorea alata]	PF00786.31//PBD`P21-Rho-binding domain	-	tr|A0A804ITS1|A0A804ITS1_MUSAM//(wild Malaysian banana) hypothetical protein {ECO:0000313|EMBL:CAG1843355.1} OS=Musa acuminata subsp. malaccensis (Wild banana) (Musa malaccensis) ORFNames=GSMUA_131500.1 {ECO:0000313|EMBL:CAG1843355.1} PE=4
Dioal.01G004800.v2.1	-	K02875//RP-L14e, RPL14`large subunit ribosomal protein L14e	ko03010//Ribosome`Genetic Information Processing`Translation	-	KAH7691536.1//large subunit ribosomal protein L14e protein`[Dioscorea alata]	PF01929.20//Ribosomal_L14e`Ribosomal protein L14	-	tr|A0A804L2T1|A0A804L2T1_MUSAM//(wild Malaysian banana) hypothetical protein {ECO:0000313|EMBL:CAG1863166.1} OS=Musa acuminata subsp. malaccensis (Wild banana) (Musa malaccensis) ORFNames=GSMUA_24620.1 {ECO:0000313|EMBL:CAG1863166.1} PE=3
Dioal.01G004900.v2.1	-	-	-	-	KAH7691537.1//beta-sandwich domain of Sec23/24 domain-containing protein`[Dioscorea alata]	-	-	tr|A0A6I9QD97|A0A6I9QD97_ELAGV//COP1-interacting protein 7 {ECO:0000313|RefSeq:XP_010906787.1} OS=Elaeis guineensis var. tenera (Oil palm) Name=LOC105033613 {ECO:0000313|RefSeq:XP_010906787.1} PE=4
Dioal.01G005000.v2.1	GO:0004674//protein serine/threonine kinase activity`molecular_function`Catalysis of the reactions: ATP + protein serine = ADP + protein serine phosphate, and ATP + protein threonine = ADP + protein threonine phosphate. [GOC:bf, PMID:2956925];GO:0005524//ATP binding`molecular_function`Binding to ATP, adenosine 5'-triphosphate, a universally important coenzyme and enzyme regulator. [ISBN:019850673…	K08960//CSNK1E`casein kinase 1, epsilon [EC:2.7.11.1]	-	-	KAH7691538.1//Non-specific serine/threonine protein kinase protein`[Dioscorea alata];KAH7691539.1//Non-specific serine/threonine protein kinase protein`[Dioscorea alata]	PF00069.28//Pkinase`Protein kinase domain;PF07714.20//PK_Tyr_Ser-Thr`Protein tyrosine and serine/threonine kinase	-	tr|A0A6I9RZ43|A0A6I9RZ43_ELAGV//casein kinase 1 isoform X2 {ECO:0000313|RefSeq:XP_010934296.1} OS=Elaeis guineensis var. tenera (Oil palm) Name=LOC105054474 {ECO:0000313|RefSeq:XP_010934296.1} PE=3
Dioal.01G005100.v2.1	-	K14494//DELLA`DELLA protein	ko04075//Plant hormone signal transduction`Environmental Information Processing`Signal transduction	-	KAH7691540.1//Transcription factor GRAS domain-containing protein`[Dioscorea alata]	PF03514.17//GRAS`GRAS domain family	GRAS//http://planttfdb.gao-lab.org/family.php?fam=GRAS	tr|A0A6I9S299|A0A6I9S299_ELAGV//protein SCARECROW 1-like {ECO:0000313|RefSeq:XP_010935956.2} OS=Elaeis guineensis var. tenera (Oil palm) Name=LOC105055714 {ECO:0000313|RefSeq:XP_010935956.2} PE=3
Dioal.01G005200.v2.1	GO:0005524//ATP binding`molecular_function`Binding to ATP, adenosine 5'-triphosphate, a universally important coenzyme and enzyme regulator. [ISBN:0198506732]	K12608//CAF16`CCR4-NOT complex subunit CAF16;K14494//DELLA`DELLA protein	ko03018//RNA degradation`Genetic Information Processing`Folding, sorting and degradation;ko04075//Plant hormone signal transduction`Environmental Information Processing`Signal transduction	-	KAH7691541.1//Iron-chelate-transporting ATPase protein`[Dioscorea alata];KAH7691542.1//Quaternary-amine-transporting ATPase protein`[Dioscorea alata];KAH7691540.1//Transcription factor GRAS domain-containing protein`[Dioscorea alata]	PF03514.17//GRAS`GRAS domain family	GRAS//http://planttfdb.gao-lab.org/family.php?fam=GRAS	tr|A0A7I8K0S7|A0A7I8K0S7_SPIIN//Hypothetical protein {ECO:0000313|EMBL:CAA7390509.1} OS=Spirodela intermedia (Intermediate duckweed) ORFNames=SI8410_02001990 {ECO:0000313|EMBL:CAA7390509.1} PE=4;tr|A0A1D1Y1G9|A0A1D1Y1G9_9ARAE//ABC transporter I family member 19 {ECO:0000313|EMBL:JAT48461.1} Fragment OS=Anthurium amnicola ORFNames=g.41579 {ECO:0000313|EMBL:JAT48461.1} PE=4;tr|A0A6I9S299|A0A6I9S299…
Dioal.01G005300.v2.1	GO:0007018//microtubule-based movement`biological_process`A microtubule-based process that results in the movement of organelles, other microtubules, or other cellular components. Examples include motor-driven movement along microtubules and movement driven by polymerization or depolymerization of microtubules. [GOC:cjm, ISBN:0815316194];GO:0008017//microtubule binding`molecular_function`Binding …	-	-	-	KAH7691543.1//Plus-end-directed kinesin ATPase protein`[Dioscorea alata]	PF00225.26//Kinesin`Kinesin motor domain	-	tr|A0A6I9S2I4|A0A6I9S2I4_ELAGV//kinesin-like protein KIN-10A {ECO:0000313|RefSeq:XP_010935957.1} OS=Elaeis guineensis var. tenera (Oil palm) Name=LOC105055715 {ECO:0000313|RefSeq:XP_010935957.1} PE=4
Dioal.01G005400.v2.1	-	-	-	-	KAH7691544.1//Plastid lipid-associated protein/fibrillin conserved domain-containing protein`[Dioscorea alata]	PF04755.15//PAP_fibrillin`PAP_fibrillin	-	tr|A0A2G2W1R8|A0A2G2W1R8_CAPBA//Putative plastid-lipid-associated protein 6, chloroplastic {ECO:0000313|EMBL:PHT39171.1} OS=Capsicum baccatum (Peruvian pepper) ORFNames=CQW23_22744 {ECO:0000313|EMBL:PHT39171.1} PE=4;tr|A0A5D3D241|A0A5D3D241_CUCME//Putative plastid-lipid-associated protein 6 {ECO:0000313|EMBL:TYK17324.1} OS=Cucumis melo var. makuwa E6C27_scaffold171G004740 {ECO:0000313|EMBL:KAA004…
Dioal.01G005500.v2.1	GO:0016021//integral component of membrane`cellular_component`The component of a membrane consisting of the gene products and protein complexes having at least some part of their peptide sequence embedded in the hydrophobic region of the membrane. [GOC:dos, GOC:go_curators]	-	-	-	KAH7691545.1//26S proteasome regulatory complex subunit PSMD10 protein`[Dioscorea alata]	PF12796.10//Ank_2`Ankyrin repeats (3 copies);PF13962.9//PGG`Domain of unknown function	-	tr|A0A6J0PKE8|A0A6J0PKE8_ELAGV//ankyrin repeat-containing protein At2g01680-like {ECO:0000313|RefSeq:XP_019707271.1} OS=Elaeis guineensis var. tenera (Oil palm) Name=LOC109506082 {ECO:0000313|RefSeq:XP_019707271.1} PE=4
Dioal.01G005600.v2.1	GO:0016021//integral component of membrane`cellular_component`The component of a membrane consisting of the gene products and protein complexes having at least some part of their peptide sequence embedded in the hydrophobic region of the membrane. [GOC:dos, GOC:go_curators]	-	-	-	KAH7691546.1//26S proteasome regulatory complex subunit PSMD10 protein`[Dioscorea alata]	PF12796.10//Ank_2`Ankyrin repeats (3 copies);PF13637.9//Ank_4`Ankyrin repeats (many copies);PF13857.9//Ank_5`Ankyrin repeats (many copies);PF13962.9//PGG`Domain of unknown function	-	tr|A0A6J0PKE8|A0A6J0PKE8_ELAGV//ankyrin repeat-containing protein At2g01680-like {ECO:0000313|RefSeq:XP_019707271.1} OS=Elaeis guineensis var. tenera (Oil palm) Name=LOC109506082 {ECO:0000313|RefSeq:XP_019707271.1} PE=4
Dioal.01G005700.v2.1	GO:0016021//integral component of membrane`cellular_component`The component of a membrane consisting of the gene products and protein complexes having at least some part of their peptide sequence embedded in the hydrophobic region of the membrane. [GOC:dos, GOC:go_curators]	-	-	-	KAH7691547.1//Calcium ATPase transmembrane domain M protein`[Dioscorea alata]	PF12796.10//Ank_2`Ankyrin repeats (3 copies);PF13637.9//Ank_4`Ankyrin repeats (many copies);PF13962.9//PGG`Domain of unknown function	-	tr|A0A6J0PKE8|A0A6J0PKE8_ELAGV//ankyrin repeat-containing protein At2g01680-like {ECO:0000313|RefSeq:XP_019707271.1} OS=Elaeis guineensis var. tenera (Oil palm) Name=LOC109506082 {ECO:0000313|RefSeq:XP_019707271.1} PE=4
Dioal.01G005800.v2.1	-	-	-	-	KAH7691548.1//hypothetical protein IHE45_01G005800`[Dioscorea alata]	-	-	-
Dioal.01G005900.v2.1	GO:0016021//integral component of membrane`cellular_component`The component of a membrane consisting of the gene products and protein complexes having at least some part of their peptide sequence embedded in the hydrophobic region of the membrane. [GOC:dos, GOC:go_curators]	K15503//ANKRD44`serine/threonine-protein phosphatase 6 regulatory ankyrin repeat subunit B	-	-	KAH7691549.1//26S proteasome regulatory complex subunit PSMD10 protein`[Dioscorea alata]	PF12796.10//Ank_2`Ankyrin repeats (3 copies);PF13637.9//Ank_4`Ankyrin repeats (many copies);PF13962.9//PGG`Domain of unknown function	-	tr|A0A6J0PKE8|A0A6J0PKE8_ELAGV//ankyrin repeat-containing protein At2g01680-like {ECO:0000313|RefSeq:XP_019707271.1} OS=Elaeis guineensis var. tenera (Oil palm) Name=LOC109506082 {ECO:0000313|RefSeq:XP_019707271.1} PE=4
Dioal.01G006000.v2.1	-	-	-	-	KAH7691550.1//hypothetical protein IHE45_01G006000`[Dioscorea alata]	-	-	-
Dioal.01G006100.v2.1	-	K21437//ANKRD13`ankyrin repeat domain-containing protein 13	-	-	KAH7691552.1//Ankyrin repeat domain-containing protein 13`[Dioscorea alata]	PF11904.11//GPCR_chapero_1`GPCR-chaperone	-	tr|A0A8B7MYB9|A0A8B7MYB9_PHODC//uncharacterized protein LOC103721720 {ECO:0000313|RefSeq:XP_008810264.1, ECO:0000313|RefSeq:XP_017702265.1} OS=Phoenix dactylifera (Date palm) ECO:0000313|RefSeq:XP_017702265.1, ECO:0000313|RefSeq:XP_038970938.1} PE=4
Dioal.01G006200.v2.1	GO:0004252//serine-type endopeptidase activity`molecular_function`Catalysis of the hydrolysis of internal, alpha-peptide bonds in a polypeptide chain by a catalytic mechanism that involves a catalytic triad consisting of a serine nucleophile that is activated by a proton relay involving an acidic residue (e.g. aspartate or glutamate) and a basic residue (usually histidine). [GOC:mah, https://www.…	-	-	-	KAH7691553.1//Tripeptidyl-peptidase II protein`[Dioscorea alata]	PF05922.19//Inhibitor_I9`Peptidase inhibitor I9;PF00082.25//Peptidase_S8`Subtilase family;PF02225.25//PA`PA domain;PF17766.4//fn3_6`Fibronectin type-III domain	-	tr|A0A6I9S3U2|A0A6I9S3U2_ELAGV//subtilisin-like protease SBT1.2 {ECO:0000313|RefSeq:XP_010937155.3} OS=Elaeis guineensis var. tenera (Oil palm) Name=LOC105056599 {ECO:0000313|RefSeq:XP_010937155.3} PE=3
Dioal.01G006300.v2.1	GO:0031267//small GTPase binding`molecular_function`Binding to a small monomeric GTPase. [GOC:mah, PMID:27218782];GO:0006886//intracellular protein transport`biological_process`The directed movement of proteins in a cell, including the movement of proteins between specific compartments or structures within a cell, such as organelles of a eukaryotic cell. [GOC:mah]	K18423//CSE1, CAS, XPO2`exportin-2 (importin alpha re-exporter);K20223//IPO7, RANBP7`importin-7	ko03013//Nucleocytoplasmic transport`Genetic Information Processing`Translation	-	KAH7691554.1//Armadillo-like helical-containing protein`[Dioscorea alata];KAH7691558.1//Armadillo-like helical-containing protein`[Dioscorea alata];KAH7691557.1//Armadillo-like helical-containing protein`[Dioscorea alata];KAH7691556.1//Armadillo-like helical-containing protein`[Dioscorea alata];KAH7678556.1//Importin-beta N-terminal domain-containing protein`[Dioscorea alata];KAH7691562.1//Armadi…	-	-	tr|A0A199UWG5|A0A199UWG5_ANACO//Importin N-terminal domain-containing protein {ECO:0000259|Pfam:PF03810} OS=Ananas comosus (Pineapple) (Ananas ananas) ORFNames=ACMD2_02472 {ECO:0000313|EMBL:OAY69143.1} PE=4;tr|A0A6P5G927|A0A6P5G927_ANACO//uncharacterized protein LOC109719467 isoform X4 {ECO:0000313|RefSeq:XP_020101765.1} OS=Ananas comosus (Pineapple) (Ananas ananas) Name=LOC109719467 {ECO:0000313…
Dioal.01G006400.v2.1	GO:0004252//serine-type endopeptidase activity`molecular_function`Catalysis of the hydrolysis of internal, alpha-peptide bonds in a polypeptide chain by a catalytic mechanism that involves a catalytic triad consisting of a serine nucleophile that is activated by a proton relay involving an acidic residue (e.g. aspartate or glutamate) and a basic residue (usually histidine). [GOC:mah, https://www.…	-	-	-	KAH7691559.1//Peptidase S8 subtilisin-related protein`[Dioscorea alata]	PF17766.4//fn3_6`Fibronectin type-III domain	-	tr|A0A5P1EP27|A0A5P1EP27_ASPOF//Uncharacterized protein {ECO:0000313|EMBL:ONK66549.1} OS=Asparagus officinalis (Garden asparagus) ORFNames=A4U43_C06F9350 {ECO:0000313|EMBL:ONK66549.1} PE=3
Dioal.01G006500.v2.1	GO:0004252//serine-type endopeptidase activity`molecular_function`Catalysis of the hydrolysis of internal, alpha-peptide bonds in a polypeptide chain by a catalytic mechanism that involves a catalytic triad consisting of a serine nucleophile that is activated by a proton relay involving an acidic residue (e.g. aspartate or glutamate) and a basic residue (usually histidine). [GOC:mah, https://www.…	-	-	-	KAH7691560.1//Peptidase S8 subtilisin-related protein`[Dioscorea alata]	PF05922.19//Inhibitor_I9`Peptidase inhibitor I9;PF00082.25//Peptidase_S8`Subtilase family;PF02225.25//PA`PA domain	-	tr|A0A6I9S3U2|A0A6I9S3U2_ELAGV//subtilisin-like protease SBT1.2 {ECO:0000313|RefSeq:XP_010937155.3} OS=Elaeis guineensis var. tenera (Oil palm) Name=LOC105056599 {ECO:0000313|RefSeq:XP_010937155.3} PE=3
Dioal.01G006600.v2.1	GO:0102682//N6-(Delta2-isopentenyl)-adenosine 5'-monophosphate phosphoribohydrolase activity`molecular_function`Catalysis of the reaction: N(6)-(dimethylallyl)adenosine 5'-phosphate + H2O <=> N(6)-dimethylallyladenine + D-ribofuranose 5-phosphate. [EC:3.2.2.-, GOC:pz];GO:0009691//cytokinin biosynthetic process`biological_process`The chemical reactions and pathways resulting in the formation of cy…	-	-	-	KAH7691561.1//LOG family protein`[Dioscorea alata]	PF03641.17//Lysine_decarbox`Possible lysine decarboxylase	-	tr|A0A540N0Z8|A0A540N0Z8_MALBA//Cytokinin riboside 5'-monophosphate phosphoribohydrolase {ECO:0000256|ARBA:ARBA00012205} EC=3.2.2.n1 {ECO:0000256|ARBA:ARBA00012205} OS=Malus baccata (Siberian crab apple) (Pyrus baccata) ORFNames=C1H46_009677 {ECO:0000313|EMBL:TQE04694.1} PE=3
Dioal.01G006700.v2.1	GO:0031267//small GTPase binding`molecular_function`Binding to a small monomeric GTPase. [GOC:mah, PMID:27218782];GO:0006886//intracellular protein transport`biological_process`The directed movement of proteins in a cell, including the movement of proteins between specific compartments or structures within a cell, such as organelles of a eukaryotic cell. [GOC:mah]	K18423//CSE1, CAS, XPO2`exportin-2 (importin alpha re-exporter)	ko03013//Nucleocytoplasmic transport`Genetic Information Processing`Translation	-	KAH7691562.1//Armadillo-like helical-containing protein`[Dioscorea alata];KAH7678556.1//Importin-beta N-terminal domain-containing protein`[Dioscorea alata]	-	-	tr|A0A6P5G1P6|A0A6P5G1P6_ANACO//uncharacterized protein LOC109719467 isoform X1 {ECO:0000313|RefSeq:XP_020101762.1} OS=Ananas comosus (Pineapple) (Ananas ananas) Name=LOC109719467 {ECO:0000313|RefSeq:XP_020101762.1} PE=4;tr|A0A199UWG5|A0A199UWG5_ANACO//Importin N-terminal domain-containing protein {ECO:0000259|Pfam:PF03810} OS=Ananas comosus (Pineapple) (Ananas ananas) ORFNames=ACMD2_02472 {ECO:0…
Dioal.01G006800.v2.1	GO:0004252//serine-type endopeptidase activity`molecular_function`Catalysis of the hydrolysis of internal, alpha-peptide bonds in a polypeptide chain by a catalytic mechanism that involves a catalytic triad consisting of a serine nucleophile that is activated by a proton relay involving an acidic residue (e.g. aspartate or glutamate) and a basic residue (usually histidine). [GOC:mah, https://www.…	-	-	-	KAH7691563.1//Tripeptidyl-peptidase II protein`[Dioscorea alata]	PF05922.19//Inhibitor_I9`Peptidase inhibitor I9;PF00082.25//Peptidase_S8`Subtilase family;PF02225.25//PA`PA domain;PF17766.4//fn3_6`Fibronectin type-III domain	-	tr|A0A6I9QDP2|A0A6I9QDP2_ELAGV//subtilisin-like protease SBT1.2 {ECO:0000313|RefSeq:XP_010906967.1} OS=Elaeis guineensis var. tenera (Oil palm) Name=LOC105033755 {ECO:0000313|RefSeq:XP_010906967.1} PE=3
Dioal.01G006900.v2.1	GO:0004252//serine-type endopeptidase activity`molecular_function`Catalysis of the hydrolysis of internal, alpha-peptide bonds in a polypeptide chain by a catalytic mechanism that involves a catalytic triad consisting of a serine nucleophile that is activated by a proton relay involving an acidic residue (e.g. aspartate or glutamate) and a basic residue (usually histidine). [GOC:mah, https://www.…	-	-	-	KAH7691564.1//Peptidase S8 subtilisin-related protein`[Dioscorea alata]	PF05922.19//Inhibitor_I9`Peptidase inhibitor I9;PF00082.25//Peptidase_S8`Subtilase family	-	tr|A0A6I9RE98|A0A6I9RE98_ELAGV//subtilisin-like protease SBT1.7 {ECO:0000313|RefSeq:XP_010925147.1} OS=Elaeis guineensis var. tenera (Oil palm) Name=LOC105047772 {ECO:0000313|RefSeq:XP_010925147.1} PE=3
Dioal.01G007000.v2.1	GO:0004252//serine-type endopeptidase activity`molecular_function`Catalysis of the hydrolysis of internal, alpha-peptide bonds in a polypeptide chain by a catalytic mechanism that involves a catalytic triad consisting of a serine nucleophile that is activated by a proton relay involving an acidic residue (e.g. aspartate or glutamate) and a basic residue (usually histidine). [GOC:mah, https://www.…	-	-	-	KAH7691565.1//Peptidase S8 subtilisin-related protein`[Dioscorea alata]	PF05922.19//Inhibitor_I9`Peptidase inhibitor I9;PF00082.25//Peptidase_S8`Subtilase family	-	tr|A0A4S8IMC6|A0A4S8IMC6_MUSBA//Uncharacterized protein {ECO:0000313|EMBL:THU49144.1} OS=Musa balbisiana (Banana) ORFNames=C4D60_Mb06t06460 {ECO:0000313|EMBL:THU49144.1} PE=3
Dioal.01G007100.v2.1	GO:0004252//serine-type endopeptidase activity`molecular_function`Catalysis of the hydrolysis of internal, alpha-peptide bonds in a polypeptide chain by a catalytic mechanism that involves a catalytic triad consisting of a serine nucleophile that is activated by a proton relay involving an acidic residue (e.g. aspartate or glutamate) and a basic residue (usually histidine). [GOC:mah, https://www.…	-	-	-	KAH7691566.1//Peptidase S8 subtilisin-related protein`[Dioscorea alata]	PF17766.4//fn3_6`Fibronectin type-III domain	-	tr|A0A2I0VB43|A0A2I0VB43_9ASPA//Subtilisin-like protease SDD1 {ECO:0000313|EMBL:PKU60632.1} OS=Dendrobium catenatum ORFNames=MA16_Dca028622 {ECO:0000313|EMBL:PKU60632.1} PE=3
Dioal.01G007200.v2.1	GO:0004252//serine-type endopeptidase activity`molecular_function`Catalysis of the hydrolysis of internal, alpha-peptide bonds in a polypeptide chain by a catalytic mechanism that involves a catalytic triad consisting of a serine nucleophile that is activated by a proton relay involving an acidic residue (e.g. aspartate or glutamate) and a basic residue (usually histidine). [GOC:mah, https://www.…	-	-	-	KAH7691568.1//Tripeptidyl-peptidase II protein`[Dioscorea alata];KAH7691567.1//Peptidase S8 subtilisin-related protein`[Dioscorea alata]	PF05922.19//Inhibitor_I9`Peptidase inhibitor I9;PF00082.25//Peptidase_S8`Subtilase family;PF02225.25//PA`PA domain;PF17766.4//fn3_6`Fibronectin type-III domain	-	tr|A0A6I9QDP2|A0A6I9QDP2_ELAGV//subtilisin-like protease SBT1.2 {ECO:0000313|RefSeq:XP_010906967.1} OS=Elaeis guineensis var. tenera (Oil palm) Name=LOC105033755 {ECO:0000313|RefSeq:XP_010906967.1} PE=3;tr|A0A6I9S3U2|A0A6I9S3U2_ELAGV//subtilisin-like protease SBT1.2 {ECO:0000313|RefSeq:XP_010937155.3} OS=Elaeis guineensis var. tenera (Oil palm) Name=LOC105056599 {ECO:0000313|RefSeq:XP_010937155.3…
Dioal.01G007300.v2.1	GO:0004523//RNA-DNA hybrid ribonuclease activity`molecular_function`Catalysis of the endonucleolytic cleavage of RNA in RNA-DNA hybrids to 5'-phosphomonoesters. [EC:3.1.26.4];GO:0003676//nucleic acid binding`molecular_function`Binding to a nucleic acid. [GOC:jl]	-	-	-	KAH7691569.1//Reverse transcriptase zinc-binding domain-containing protein`[Dioscorea alata]	PF13966.9//zf-RVT`zinc-binding in reverse transcriptase	-	tr|A0A6V7PY94|A0A6V7PY94_ANACO//RNase H type-1 domain-containing protein {ECO:0000259|PROSITE:PS50879} OS=Ananas comosus var. bracteatus ORFNames=CB5_LOCUS19095 {ECO:0000313|EMBL:CAD1835884.1} PE=4
Dioal.01G007400.v2.1	-	-	-	-	KAH7691570.1//Tripeptidyl-peptidase II protein`[Dioscorea alata]	PF05922.19//Inhibitor_I9`Peptidase inhibitor I9;PF00082.25//Peptidase_S8`Subtilase family;PF02225.25//PA`PA domain;PF17766.4//fn3_6`Fibronectin type-III domain	-	tr|A0A8B7BX49|A0A8B7BX49_PHODC//subtilisin-like protease 4 {ECO:0000313|RefSeq:XP_008787169.2} OS=Phoenix dactylifera (Date palm) Name=LOC103705286 {ECO:0000313|RefSeq:XP_008787169.2} PE=4
Dioal.01G007500.v2.1	GO:0004252//serine-type endopeptidase activity`molecular_function`Catalysis of the hydrolysis of internal, alpha-peptide bonds in a polypeptide chain by a catalytic mechanism that involves a catalytic triad consisting of a serine nucleophile that is activated by a proton relay involving an acidic residue (e.g. aspartate or glutamate) and a basic residue (usually histidine). [GOC:mah, https://www.…	K25898//CRSP`CO(2)-response secreted protease	-	-	KAH7691571.1//Tripeptidyl-peptidase II protein`[Dioscorea alata]	PF05922.19//Inhibitor_I9`Peptidase inhibitor I9;PF00082.25//Peptidase_S8`Subtilase family;PF02225.25//PA`PA domain;PF17766.4//fn3_6`Fibronectin type-III domain	-	tr|A0A6I9QDP2|A0A6I9QDP2_ELAGV//subtilisin-like protease SBT1.2 {ECO:0000313|RefSeq:XP_010906967.1} OS=Elaeis guineensis var. tenera (Oil palm) Name=LOC105033755 {ECO:0000313|RefSeq:XP_010906967.1} PE=3
Dioal.01G007600.v2.1	GO:0004252//serine-type endopeptidase activity`molecular_function`Catalysis of the hydrolysis of internal, alpha-peptide bonds in a polypeptide chain by a catalytic mechanism that involves a catalytic triad consisting of a serine nucleophile that is activated by a proton relay involving an acidic residue (e.g. aspartate or glutamate) and a basic residue (usually histidine). [GOC:mah, https://www.…	-	-	-	KAH7691572.1//Tripeptidyl-peptidase II protein`[Dioscorea alata]	PF05922.19//Inhibitor_I9`Peptidase inhibitor I9;PF00082.25//Peptidase_S8`Subtilase family;PF02225.25//PA`PA domain;PF17766.4//fn3_6`Fibronectin type-III domain	-	tr|A0A6I9QDP2|A0A6I9QDP2_ELAGV//subtilisin-like protease SBT1.2 {ECO:0000313|RefSeq:XP_010906967.1} OS=Elaeis guineensis var. tenera (Oil palm) Name=LOC105033755 {ECO:0000313|RefSeq:XP_010906967.1} PE=3
Dioal.01G007700.v2.1	GO:0004252//serine-type endopeptidase activity`molecular_function`Catalysis of the hydrolysis of internal, alpha-peptide bonds in a polypeptide chain by a catalytic mechanism that involves a catalytic triad consisting of a serine nucleophile that is activated by a proton relay involving an acidic residue (e.g. aspartate or glutamate) and a basic residue (usually histidine). [GOC:mah, https://www.…	-	-	-	KAH7691573.1//Tripeptidyl-peptidase II protein`[Dioscorea alata]	PF05922.19//Inhibitor_I9`Peptidase inhibitor I9;PF00082.25//Peptidase_S8`Subtilase family;PF02225.25//PA`PA domain;PF17766.4//fn3_6`Fibronectin type-III domain	-	tr|A0A6I9QDP2|A0A6I9QDP2_ELAGV//subtilisin-like protease SBT1.2 {ECO:0000313|RefSeq:XP_010906967.1} OS=Elaeis guineensis var. tenera (Oil palm) Name=LOC105033755 {ECO:0000313|RefSeq:XP_010906967.1} PE=3
Dioal.01G007800.v2.1	-	K24028//DMR6, DLO`salicylic acid 3-hydroxylase [EC:1.14.11.-]	-	-	KAH7691575.1//(S)-norcoclaurine synthase protein`[Dioscorea alata];KAH7691574.1//(S)-norcoclaurine synthase protein`[Dioscorea alata]	PF14226.9//DIOX_N`non-haem dioxygenase in morphine synthesis N-terminal;PF03171.23//2OG-FeII_Oxy`2OG-Fe(II) oxygenase superfamily	-	tr|A0A8B7CN82|A0A8B7CN82_PHODC//S-norcoclaurine synthase 1-like {ECO:0000313|RefSeq:XP_008802804.2} OS=Phoenix dactylifera (Date palm) Name=LOC103716545 {ECO:0000313|RefSeq:XP_008802804.2} PE=4
Dioal.01G007900.v2.1	GO:0004252//serine-type endopeptidase activity`molecular_function`Catalysis of the hydrolysis of internal, alpha-peptide bonds in a polypeptide chain by a catalytic mechanism that involves a catalytic triad consisting of a serine nucleophile that is activated by a proton relay involving an acidic residue (e.g. aspartate or glutamate) and a basic residue (usually histidine). [GOC:mah, https://www.…	-	-	-	KAH7691576.1//Tripeptidyl-peptidase II protein`[Dioscorea alata]	PF05922.19//Inhibitor_I9`Peptidase inhibitor I9;PF00082.25//Peptidase_S8`Subtilase family;PF02225.25//PA`PA domain;PF17766.4//fn3_6`Fibronectin type-III domain	-	tr|A0A6I9QDP2|A0A6I9QDP2_ELAGV//subtilisin-like protease SBT1.2 {ECO:0000313|RefSeq:XP_010906967.1} OS=Elaeis guineensis var. tenera (Oil palm) Name=LOC105033755 {ECO:0000313|RefSeq:XP_010906967.1} PE=3
Dioal.01G008000.v2.1	GO:0004252//serine-type endopeptidase activity`molecular_function`Catalysis of the hydrolysis of internal, alpha-peptide bonds in a polypeptide chain by a catalytic mechanism that involves a catalytic triad consisting of a serine nucleophile that is activated by a proton relay involving an acidic residue (e.g. aspartate or glutamate) and a basic residue (usually histidine). [GOC:mah, https://www.…	-	-	-	KAH7691577.1//Tripeptidyl-peptidase II protein`[Dioscorea alata]	PF05922.19//Inhibitor_I9`Peptidase inhibitor I9;PF00082.25//Peptidase_S8`Subtilase family;PF02225.25//PA`PA domain;PF17766.4//fn3_6`Fibronectin type-III domain	-	tr|A0A6I9QDP2|A0A6I9QDP2_ELAGV//subtilisin-like protease SBT1.2 {ECO:0000313|RefSeq:XP_010906967.1} OS=Elaeis guineensis var. tenera (Oil palm) Name=LOC105033755 {ECO:0000313|RefSeq:XP_010906967.1} PE=3
Dioal.01G008100.v2.1	GO:0009055//electron transfer activity`molecular_function`Any molecular entity that serves as an electron acceptor and electron donor in an electron transport chain. An electron transport chain is a process in which a series of electron carriers operate together to transfer electrons from donors to any of several different terminal electron acceptors to generate a transmembrane electrochemical gr…	-	-	-	KAH7691578.1//Cupredoxins domain-containing protein`[Dioscorea alata]	PF02298.20//Cu_bind_like`Plastocyanin-like domain	-	tr|A0A6I9QAM8|A0A6I9QAM8_ELAGV//basic blue protein {ECO:0000313|RefSeq:XP_010905831.1} OS=Elaeis guineensis var. tenera (Oil palm) Name=LOC105032932 {ECO:0000313|RefSeq:XP_010905831.1} PE=4
Dioal.01G008200.v2.1	GO:0016021//integral component of membrane`cellular_component`The component of a membrane consisting of the gene products and protein complexes having at least some part of their peptide sequence embedded in the hydrophobic region of the membrane. [GOC:dos, GOC:go_curators]	-	-	-	KAH7691579.1//putative small molecule transporter domain-containing protein`[Dioscorea alata]	PF03105.22//SPX`SPX domain;PF03124.17//EXS`EXS family	-	tr|A0A6I9QAY4|A0A6I9QAY4_ELAGV//phosphate transporter PHO1-2 {ECO:0000313|RefSeq:XP_010905832.1} OS=Elaeis guineensis var. tenera (Oil palm) Name=LOC105032933 {ECO:0000313|RefSeq:XP_010905832.1} PE=3
Dioal.01G008300.v2.1	GO:0016021//integral component of membrane`cellular_component`The component of a membrane consisting of the gene products and protein complexes having at least some part of their peptide sequence embedded in the hydrophobic region of the membrane. [GOC:dos, GOC:go_curators]	K00717//FUT8`glycoprotein 6-alpha-L-fucosyltransferase [EC:2.4.1.68]	ko00510//N-Glycan biosynthesis`Metabolism`Glycan biosynthesis and metabolism;ko00513//Various types of N-glycan biosynthesis`Metabolism`Glycan biosynthesis and metabolism;ko01100//Metabolic pathways`Metabolism`Global and overview maps	-	KAH7691580.1//hypothetical protein IHE45_01G008300`[Dioscorea alata];KAH7691581.1//hypothetical protein IHE45_01G008300`[Dioscorea alata]	-	-	tr|A0A8B8ZCB2|A0A8B8ZCB2_PHODC//uncharacterized protein LOC103721702 isoform X2 {ECO:0000313|RefSeq:XP_038970937.1} OS=Phoenix dactylifera (Date palm) Name=LOC103721702 {ECO:0000313|RefSeq:XP_038970937.1} PE=4;tr|A0A8B8ZA42|A0A8B8ZA42_PHODC//uncharacterized protein LOC103721702 isoform X1 {ECO:0000313|RefSeq:XP_038970933.1, ECO:0000313|RefSeq:XP_038970934.1} OS=Phoenix dactylifera (Date palm) ECO…
Dioal.01G008400.v2.1	-	-	-	-	KAH7691583.1//hypothetical protein IHE45_01G008400`[Dioscorea alata]	-	-	tr|A0A804KN20|A0A804KN20_MUSAM//(wild Malaysian banana) hypothetical protein {ECO:0000313|EMBL:CAG1836285.1} OS=Musa acuminata subsp. malaccensis (Wild banana) (Musa malaccensis) ORFNames=GSMUA_242540.1 {ECO:0000313|EMBL:CAG1836285.1} PE=4
Dioal.01G008500.v2.1	-	-	-	-	KAH7691585.1//hypothetical protein IHE45_01G008500`[Dioscorea alata];KAH7691584.1//hypothetical protein IHE45_01G008500`[Dioscorea alata]	PF12452.11//DUF3685`Protein of unknown function (DUF3685)	-	tr|A0A8B7BGP2|A0A8B7BGP2_PHODC//uncharacterized protein LOC103696383 isoform X1 {ECO:0000313|RefSeq:XP_008776216.2} OS=Phoenix dactylifera (Date palm) Name=LOC103696383 {ECO:0000313|RefSeq:XP_008776216.2} PE=4;tr|A0A8B7BGH0|A0A8B7BGH0_PHODC//uncharacterized protein LOC103696383 isoform X2 {ECO:0000313|RefSeq:XP_008776217.2} OS=Phoenix dactylifera (Date palm) Name=LOC103696383 {ECO:0000313|RefSeq:…
Dioal.01G008600.v2.1	-	-	-	-	KAH7691586.1//hypothetical protein IHE45_01G008600`[Dioscorea alata]	-	-	-
Dioal.01G008700.v2.1	-	K12035//TRIM71`tripartite motif-containing protein 71 [EC:2.3.2.27]	-	-	KAH7691587.1//Six-bladed beta-propeller TolB-like protein`[Dioscorea alata];KAH7691588.1//Six-bladed beta-propeller TolB-like protein`[Dioscorea alata]	-	-	tr|A0A8B7BGG5|A0A8B7BGG5_PHODC//uncharacterized protein LOC103696382 isoform X1 {ECO:0000313|RefSeq:XP_008776208.2} OS=Phoenix dactylifera (Date palm) Name=LOC103696382 {ECO:0000313|RefSeq:XP_008776208.2} PE=4;tr|A0A8B8IZU5|A0A8B8IZU5_PHODC//uncharacterized protein LOC103696382 isoform X3 {ECO:0000313|RefSeq:XP_026656667.2} OS=Phoenix dactylifera (Date palm) Name=LOC103696382 {ECO:0000313|RefSeq:…
Dioal.01G008800.v2.1	-	-	-	-	KAH7691589.1//Thermostable phytase (3-phytase) protein`[Dioscorea alata]	PF00564.27//PB1`PB1 domain	-	tr|A0A8B7C0Y2|A0A8B7C0Y2_PHODC//fibrous sheath CABYR-binding protein-like {ECO:0000313|RefSeq:XP_008789433.2} OS=Phoenix dactylifera (Date palm) Name=LOC103706935 {ECO:0000313|RefSeq:XP_008789433.2} PE=4
Dioal.01G008900.v2.1	-	-	-	-	KAH7691590.1//TPR-like protein`[Dioscorea alata]	PF13041.9//PPR_2`PPR repeat family;PF01535.23//PPR`PPR repeat;PF13812.9//PPR_3`Pentatricopeptide repeat domain;PF20431.1//E_motif`E motif	-	tr|A0A8B8J4J7|A0A8B8J4J7_PHODC//pentatricopeptide repeat-containing protein At2g13600-like {ECO:0000313|RefSeq:XP_008789574.2, ECO:0000313|RefSeq:XP_026660385.2} OS=Phoenix dactylifera (Date palm) ECO:0000313|RefSeq:XP_026660389.2, ECO:0000313|RefSeq:XP_038971230.1} PE=4
Dioal.01G009000.v2.1	GO:0010027//thylakoid membrane organization`biological_process`A process that is carried out at the cellular level which results in the assembly, arrangement of constituent parts, or disassembly of the thylakoid membrane. [GOC:dph, GOC:jl, GOC:mah, GOC:tb]	-	-	-	KAH7691591.1//hypothetical protein IHE45_01G009000`[Dioscorea alata]	-	-	tr|A0A6I9R4K1|A0A6I9R4K1_ELAGV//uncharacterized protein At4g13200, chloroplastic {ECO:0000313|RefSeq:XP_010920348.1} OS=Elaeis guineensis var. tenera (Oil palm) Name=LOC105044221 {ECO:0000313|RefSeq:XP_010920348.1} PE=4
Dioal.01G009100.v2.1	-	-	-	-	KAH7691593.1//hypothetical protein IHE45_01G009100`[Dioscorea alata]	-	-	tr|A0A6I9SB25|A0A6I9SB25_ELAGV//uncharacterized protein LOC105059196 {ECO:0000313|RefSeq:XP_010940738.3} OS=Elaeis guineensis var. tenera (Oil palm) Name=LOC105059196 {ECO:0000313|RefSeq:XP_010940738.3} PE=4
Dioal.01G009200.v2.1	GO:0005737//cytoplasm`cellular_component`The contents of a cell excluding the plasma membrane and nucleus, but including other subcellular structures. [ISBN:0198547684];GO:0016021//integral component of membrane`cellular_component`The component of a membrane consisting of the gene products and protein complexes having at least some part of their peptide sequence embedded in the hydrophobic region…	K13347//PXMP2, PMP22`peroxisomal membrane protein 2	ko04146//Peroxisome`Cellular Processes`Transport and catabolism	KOG1944//Peroxisomal membrane protein MPV17 and related proteins`General function prediction only`[R]	KAH7691594.1//Mpv17/PMP22 protein`[Dioscorea alata]	PF04117.15//Mpv17_PMP22`Mpv17 / PMP22 family	-	tr|A0A251QSH1|A0A251QSH1_PRUPE//Uncharacterized protein {ECO:0000313|EMBL:ONI26764.1} OS=Prunus persica (Peach) (Amygdalus persica) ORFNames=PRUPE_1G044000 {ECO:0000313|EMBL:ONI26764.1} PE=3
Dioal.01G009300.v2.1	GO:0003714//transcription corepressor activity`molecular_function`A transcription coregulator activity that represses or decreases the transcription of specific gene sets via binding to a DNA-bound DNA-binding transcription factor, either on its own or as part of a complex. Corepressors often act by altering chromatin structure and modifications. For example, one class of transcription corepresso…	-	-	-	KAH7691596.1//WD40 repeat-containing protein`[Dioscorea alata];KAH7691595.1//WD40 repeat-containing protein`[Dioscorea alata]	PF08513.14//LisH`LisH	-	tr|A0A5P1EDB6|A0A5P1EDB6_ASPOF//LisH domain-containing protein {ECO:0000259|PROSITE:PS50896} OS=Asparagus officinalis (Garden asparagus) ORFNames=A4U43_C07F19760 {ECO:0000313|EMBL:ONK63868.1} PE=4
Dioal.01G009400.v2.1	-	-	-	-	KAH7691597.1//PPPDE peptidase domain-containing protein`[Dioscorea alata]	PF05903.17//Peptidase_C97`PPPDE putative peptidase domain	-	tr|A0A8B7C131|A0A8B7C131_PHODC//desumoylating isopeptidase 1 isoform X2 {ECO:0000313|RefSeq:XP_008789441.1} OS=Phoenix dactylifera (Date palm) Name=LOC103706940 {ECO:0000313|RefSeq:XP_008789441.1} PE=4
Dioal.01G009500.v2.1	-	-	-	-	KAH7691598.1//Ubiquitinyl hydrolase 1 protein`[Dioscorea alata]	-	-	-
Dioal.01G009600.v2.1	-	-	-	-	KAH7691599.1//Cyclin-dependent kinase inhibitor domain-containing protein`[Dioscorea alata]	PF02234.22//CDI`Cyclin-dependent kinase inhibitor	-	tr|A0A8B7CMH7|A0A8B7CMH7_PHODC//cyclin-dependent kinase inhibitor 5-like {ECO:0000313|RefSeq:XP_008802404.1} OS=Phoenix dactylifera (Date palm) Name=LOC103716255 {ECO:0000313|RefSeq:XP_008802404.1} PE=4
Dioal.01G009700.v2.1	-	K12462//ARHGDI, RHOGDI`Rho GDP-dissociation inhibitor	-	-	KAH7691600.1//Rho GDP-dissociation inhibitor protein`[Dioscorea alata]	PF02115.20//Rho_GDI`RHO protein GDP dissociation inhibitor	-	tr|A0A8B7CCP2|A0A8B7CCP2_PHODC//rho GDP-dissociation inhibitor 1-like {ECO:0000313|RefSeq:XP_008796347.2} OS=Phoenix dactylifera (Date palm) Name=LOC103711835 {ECO:0000313|RefSeq:XP_008796347.2} PE=4
Dioal.01G009800.v2.1	GO:0005737//cytoplasm`cellular_component`The contents of a cell excluding the plasma membrane and nucleus, but including other subcellular structures. [ISBN:0198547684];GO:0003735//structural constituent of ribosome`molecular_function`The action of a molecule that contributes to the structural integrity of the ribosome. [GOC:mah];GO:0005840//ribosome`cellular_component`An intracellular organelle,…	K02902//RP-L28, MRPL28, rpmB`large subunit ribosomal protein L28	ko03010//Ribosome`Genetic Information Processing`Translation	-	KAH7691601.1//Ribosomal protein L28/L24 protein`[Dioscorea alata]	PF00830.22//Ribosomal_L28`Ribosomal L28 family	-	tr|A0A6P5EVU2|A0A6P5EVU2_ANACO//50S ribosomal protein L28, chloroplastic {ECO:0000313|RefSeq:XP_020087679.1} OS=Ananas comosus (Pineapple) (Ananas ananas) Name=LOC109709771 {ECO:0000313|RefSeq:XP_020087679.1} PE=3
Dioal.01G009900.v2.1	-	-	-	-	KAH7691602.1//hypothetical protein IHE45_01G009900`[Dioscorea alata]	-	-	tr|A0A6I9S1F8|A0A6I9S1F8_ELAGV//uncharacterized protein LOC105055746 {ECO:0000313|RefSeq:XP_010936010.1} OS=Elaeis guineensis var. tenera (Oil palm) Name=LOC105055746 {ECO:0000313|RefSeq:XP_010936010.1} PE=4
Dioal.01G010000.v2.1	-	-	-	-	KAH7691603.1//Cyclopropane-fatty-acyl-phospholipid synthase protein`[Dioscorea alata];KAH7691604.1//Cyclopropane-fatty-acyl-phospholipid synthase protein`[Dioscorea alata]	PF13450.9//NAD_binding_8`NAD(P)-binding Rossmann-like domain;PF01593.27//Amino_oxidase`Flavin containing amine oxidoreductase;PF02353.23//CMAS`Mycolic acid cyclopropane synthetase;PF13489.9//Methyltransf_23`Methyltransferase domain;PF13847.9//Methyltransf_31`Methyltransferase domain;PF13649.9//Methyltransf_25`Methyltransferase domain;PF08242.15//Methyltransf_12`Methyltransferase domain;PF08241.15…	-	tr|A0A8B7CCU3|A0A8B7CCU3_PHODC//uncharacterized protein LOC103711840 isoform X1 {ECO:0000313|RefSeq:XP_008796355.1} OS=Phoenix dactylifera (Date palm) Name=LOC103711840 {ECO:0000313|RefSeq:XP_008796355.1} PE=4
Dioal.01G010100.v2.1	-	-	-	-	KAH7691607.1//Cyclopropane-fatty-acyl-phospholipid synthase protein`[Dioscorea alata];KAH7691606.1//Cyclopropane-fatty-acyl-phospholipid synthase protein`[Dioscorea alata];KAH7691608.1//Cyclopropane-fatty-acyl-phospholipid synthase protein`[Dioscorea alata]	PF13450.9//NAD_binding_8`NAD(P)-binding Rossmann-like domain;PF01593.27//Amino_oxidase`Flavin containing amine oxidoreductase;PF02353.23//CMAS`Mycolic acid cyclopropane synthetase;PF13489.9//Methyltransf_23`Methyltransferase domain;PF05175.17//MTS`Methyltransferase small domain;PF13847.9//Methyltransf_31`Methyltransferase domain;PF13649.9//Methyltransf_25`Methyltransferase domain;PF08242.15//Meth…	-	tr|A0A8B7CCU3|A0A8B7CCU3_PHODC//uncharacterized protein LOC103711840 isoform X1 {ECO:0000313|RefSeq:XP_008796355.1} OS=Phoenix dactylifera (Date palm) Name=LOC103711840 {ECO:0000313|RefSeq:XP_008796355.1} PE=4
Dioal.01G010200.v2.1	GO:0005737//cytoplasm`cellular_component`The contents of a cell excluding the plasma membrane and nucleus, but including other subcellular structures. [ISBN:0198547684];GO:0003743//translation initiation factor activity`molecular_function`Functions in the initiation of ribosome-mediated translation of mRNA into a polypeptide. [ISBN:0198506732]	K03259//EIF4E`translation initiation factor 4E	-	-	KAH7691609.1//translation initiation factor 4E protein`[Dioscorea alata]	PF01652.21//IF4E`Eukaryotic initiation factor 4E	-	tr|A0A2I0AF20|A0A2I0AF20_9ASPA//mRNA cap-binding protein {ECO:0000256|ARBA:ARBA00016999} OS=Apostasia shenzhenica ORFNames=AXF42_Ash018159 {ECO:0000313|EMBL:PKA54149.1} PE=3
Dioal.01G010300.v2.1	GO:0005743//mitochondrial inner membrane`cellular_component`The inner, i.e. lumen-facing, lipid bilayer of the mitochondrial envelope. It is highly folded to form cristae. [GOC:ai];GO:0016021//integral component of membrane`cellular_component`The component of a membrane consisting of the gene products and protein complexes having at least some part of their peptide sequence embedded in the hydrop…	K00413//CYC1, CYT1, petC`ubiquinol-cytochrome c reductase cytochrome c1 subunit	ko00190//Oxidative phosphorylation`Metabolism`Energy metabolism;ko01100//Metabolic pathways`Metabolism`Global and overview maps	-	KAH7691610.1//ubiquinol-cytochrome c reductase cytochrome c1 subunit protein`[Dioscorea alata]	PF02167.18//Cytochrom_C1`Cytochrome C1 family	-	tr|A0A200Q1S0|A0A200Q1S0_9MAGN//Cytochrome c1 {ECO:0000313|EMBL:OVA04398.1} OS=Macleaya cordata ORFNames=BVC80_1395g118 {ECO:0000313|EMBL:OVA04398.1} PE=4
Dioal.01G010400.v2.1	-	-	-	-	KAH7691611.1//hypothetical protein IHE45_01G010400`[Dioscorea alata]	-	-	tr|A0A1R3K809|A0A1R3K809_9ROSI//Uncharacterized protein {ECO:0000313|EMBL:OMP03199.1} OS=Corchorus olitorius ORFNames=COLO4_10585 {ECO:0000313|EMBL:OMP03199.1} PE=4
Dioal.01G010500.v2.1	GO:0043240//Fanconi anaemia nuclear complex`cellular_component`A protein complex composed of the Fanconi anaemia (FA) proteins including A, C, E, G and F (FANCA-F). Functions in the activation of the downstream protein FANCD2 by monoubiquitylation, and is essential for protection against chromosome breakage. [GOC:jl, PMID:12093742];GO:0036297//interstrand cross-link repair`biological_process`Remo…	K10893//FANCF`fanconi anemia group F protein	-	-	KAH7691612.1//hypothetical protein IHE45_01G010500`[Dioscorea alata]	PF11107.11//FANCF`Fanconi anemia group F protein (FANCF)	-	tr|A0A6I9S2E8|A0A6I9S2E8_ELAGV//uncharacterized protein LOC105055758 {ECO:0000313|RefSeq:XP_010936029.1, ECO:0000313|RefSeq:XP_010936030.1} OS=Elaeis guineensis var. tenera (Oil palm) ECO:0000313|RefSeq:XP_010936030.1} PE=4
Dioal.01G010600.v2.1	GO:0005737//cytoplasm`cellular_component`The contents of a cell excluding the plasma membrane and nucleus, but including other subcellular structures. [ISBN:0198547684];GO:0003735//structural constituent of ribosome`molecular_function`The action of a molecule that contributes to the structural integrity of the ribosome. [GOC:mah];GO:0005840//ribosome`cellular_component`An intracellular organelle,…	K02894//RP-L23e, RPL23`large subunit ribosomal protein L23e	ko03010//Ribosome`Genetic Information Processing`Translation	-	NP_001274965.1//ribosomal protein L17-like protein`[Solanum tuberosum];KAH7691613.1//Ribosomal protein L14P protein`[Dioscorea alata]	PF00238.22//Ribosomal_L14`Ribosomal protein L14p/L23e	-	tr|A0A1S3Z7P8|A0A1S3Z7P8_TOBAC//60S ribosomal protein L23-like isoform X1 {ECO:0000313|RefSeq:XP_016460232.1} OS=Nicotiana tabacum (Common tobacco) Name=LOC107783730 {ECO:0000313|RefSeq:XP_016460232.1} PE=3;tr|A0A7I8KTY8|A0A7I8KTY8_SPIIN//Hypothetical protein {ECO:0000313|EMBL:CAA7400445.1} OS=Spirodela intermedia (Intermediate duckweed) {ECO:0000313|EMBL:CAA7400445.1} PE=3
Dioal.01G010700.v2.1	-	K11420//EHMT`[histone H3]-lysine9 N-trimethyltransferase EHMT [EC:2.1.1.355]	ko00310//Lysine degradation`Metabolism`Amino acid metabolism;ko01100//Metabolic pathways`Metabolism`Global and overview maps	-	KAH7691615.1//Histone-lysine N-methyltransferase SUVR4/SUVR1/SUVR2 protein`[Dioscorea alata]	PF10440.12//WIYLD`Ubiquitin-binding WIYLD domain;PF05033.19//Pre-SET`Pre-SET motif;PF00856.31//SET`SET domain	-	tr|A0A8B7CCQ6|A0A8B7CCQ6_PHODC//probable inactive histone-lysine N-methyltransferase SUVR2 {ECO:0000313|RefSeq:XP_008796377.2, ECO:0000313|RefSeq:XP_008796378.2} OS=Phoenix dactylifera (Date palm) ECO:0000313|RefSeq:XP_008796378.2, ECO:0000313|RefSeq:XP_038970906.1} PE=4
Dioal.01G010800.v2.1	-	-	-	-	KAH7691619.1//hypothetical protein IHE45_01G010800`[Dioscorea alata]	-	-	tr|A0A843UJT7|A0A843UJT7_COLES//Uncharacterized protein {ECO:0000313|EMBL:MQL81333.1} OS=Colocasia esculenta (Wild taro) (Arum esculentum) ORFNames=Taro_013787 {ECO:0000313|EMBL:MQL81333.1} PE=4
Dioal.01G010900.v2.1	GO:0106322//S-(hydroxymethyl)glutathione dehydrogenase NAD activity`molecular_function`Catalysis of the reaction: S-(hydroxymethyl)glutathione + NAD+ = S-formylglutathione + NADH + H+. [RHEA:19985];GO:0106321//S-(hydroxymethyl)glutathione dehydrogenase NADP activity`molecular_function`Catalysis of the reaction: S-(hydroxymethyl)glutathione + NADP+ = S-formylglutathione + NADPH + H+. [RHEA:19981];…	K00121//frmA, ADH5, adhC`S-(hydroxymethyl)glutathione dehydrogenase / alcohol dehydrogenase [EC:1.1.1.284 1.1.1.1]	ko00010//Glycolysis / Gluconeogenesis`Metabolism`Carbohydrate metabolism;ko00071//Fatty acid degradation`Metabolism`Lipid metabolism;ko00350//Tyrosine metabolism`Metabolism`Amino acid metabolism;ko00620//Pyruvate metabolism`Metabolism`Carbohydrate metabolism;ko01100//Metabolic pathways`Metabolism`Global and overview maps;ko01110//Biosynthesis of secondary metabolites`Metabolism`Global and overvie…	-	KAH7691620.1//S-(hydroxymethyl)glutathione dehydrogenase / alcohol dehydrogenase protein`[Dioscorea alata]	PF08240.15//ADH_N`Alcohol dehydrogenase GroES-like domain;PF00107.29//ADH_zinc_N`Zinc-binding dehydrogenase	-	tr|A0A2C9UNE1|A0A2C9UNE1_MANES//S-(hydroxymethyl)glutathione dehydrogenase {ECO:0000256|ARBA:ARBA00012309, ECO:0000256|RuleBase:RU362016} EC=1.1.1.284 {ECO:0000256|ARBA:ARBA00012309, ECO:0000256|RuleBase:RU362016} OS=Manihot esculenta (Cassava) (Jatropha manihot) ORFNames=MANES_13G038500 {ECO:0000313|EMBL:OAY32695.1} PE=3
Dioal.01G011000.v2.1	-	K07573//CSL4, EXOSC1`exosome complex component CSL4	ko03018//RNA degradation`Genetic Information Processing`Folding, sorting and degradation	-	KAH7691621.1//exosome complex component CSL4 protein`[Dioscorea alata];XP_039123781.1//exosome complex component CSL4`[Dioscorea cayenensis subsp. rotundata]	PF14382.9//ECR1_N`Exosome complex exonuclease RRP4 N-terminal region;PF10447.12//EXOSC1`Exosome component EXOSC1/CSL4	-	tr|A0A843X211|A0A843X211_COLES//S1 motif domain-containing protein {ECO:0000259|PROSITE:PS50126} OS=Colocasia esculenta (Wild taro) (Arum esculentum) ORFNames=Taro_042167 {ECO:0000313|EMBL:MQM09300.1} PE=4;tr|A0A833VHU8|A0A833VHU8_9POAL//S1 motif domain-containing protein {ECO:0000259|PROSITE:PS50126} OS=Carex littledalei ORFNames=FCM35_KLT09941 {ECO:0000313|EMBL:KAF3341097.1} PE=4
Dioal.01G011100.v2.1	-	-	-	-	KAH7691622.1//Serine-tRNA synthetase type1 N-terminal protein`[Dioscorea alata]	-	-	tr|A0A8B7BK11|A0A8B7BK11_PHODC//golgin subfamily A member 6-like protein 6 {ECO:0000313|RefSeq:XP_008778714.1} OS=Phoenix dactylifera (Date palm) Name=LOC103698466 {ECO:0000313|RefSeq:XP_008778714.1} PE=4
Dioal.01G011200.v2.1	GO:0016021//integral component of membrane`cellular_component`The component of a membrane consisting of the gene products and protein complexes having at least some part of their peptide sequence embedded in the hydrophobic region of the membrane. [GOC:dos, GOC:go_curators];GO:0030247//polysaccharide binding`molecular_function`Binding to a polysaccharide, a polymer of many (typically more than 10…	-	-	-	KAH7691623.1//Glycerophosphodiester phosphodiesterase protein`[Dioscorea alata]	PF13947.9//GUB_WAK_bind`Wall-associated receptor kinase galacturonan-binding;PF07714.20//PK_Tyr_Ser-Thr`Protein tyrosine and serine/threonine kinase;PF00069.28//Pkinase`Protein kinase domain	-	tr|A0A6P5EZ22|A0A6P5EZ22_ANACO//Non-specific serine/threonine protein kinase {ECO:0000256|ARBA:ARBA00012513} EC=2.7.11.1 {ECO:0000256|ARBA:ARBA00012513} OS=Ananas comosus (Pineapple) (Ananas ananas) Name=LOC109710757 {ECO:0000313|RefSeq:XP_020089091.1} PE=4
Dioal.01G011300.v2.1	GO:0004674//protein serine/threonine kinase activity`molecular_function`Catalysis of the reactions: ATP + protein serine = ADP + protein serine phosphate, and ATP + protein threonine = ADP + protein threonine phosphate. [GOC:bf, PMID:2956925];GO:0016021//integral component of membrane`cellular_component`The component of a membrane consisting of the gene products and protein complexes having at le…	-	-	-	KAH7691625.1//Non-specific serine/threonine protein kinase protein`[Dioscorea alata];KAH7691624.1//Non-specific serine/threonine protein kinase protein`[Dioscorea alata]	PF00069.28//Pkinase`Protein kinase domain;PF07714.20//PK_Tyr_Ser-Thr`Protein tyrosine and serine/threonine kinase	-	tr|A0A6J0PNW2|A0A6J0PNW2_ELAGV//receptor-like serine/threonine-protein kinase ALE2 isoform X2 {ECO:0000313|RefSeq:XP_019709055.1} OS=Elaeis guineensis var. tenera (Oil palm) Name=LOC105053669 {ECO:0000313|RefSeq:XP_019709055.1} PE=4
Dioal.01G011400.v2.1	-	-	-	-	KAH7691626.1//Malate dehydrogenase (decarboxylating) protein`[Dioscorea alata]	-	-	tr|A0A8B7CCP1|A0A8B7CCP1_PHODC//late embryogenesis abundant protein 1-like {ECO:0000313|RefSeq:XP_008796404.1} OS=Phoenix dactylifera (Date palm) Name=LOC103711870 {ECO:0000313|RefSeq:XP_008796404.1} PE=4
Dioal.01G011500.v2.1	GO:0030956//glutamyl-tRNA(Gln) amidotransferase complex`cellular_component`A protein complex that possesses glutamyl-tRNA(Gln) amidotransferase activity, and therefore creates Gln-tRNA by amidating Glu-tRNA; usually composed of 3 subunits: A, B, and C. Note that the C subunit may not be required in all organisms. [GOC:mlg];GO:0050567//glutaminyl-tRNA synthase (glutamine-hydrolyzing) activity`mole…	K02434//gatB, PET112`aspartyl-tRNA(Asn)/glutamyl-tRNA(Gln) amidotransferase subunit B [EC:6.3.5.6 6.3.5.7]	ko00970//Aminoacyl-tRNA biosynthesis`Genetic Information Processing`Translation;ko01100//Metabolic pathways`Metabolism`Global and overview maps	-	KAH7691627.1//Glutaminyl-tRNA synthase (glutamine-hydrolyzing) protein`[Dioscorea alata]	PF02934.18//GatB_N`GatB/GatE catalytic domain;PF02637.21//GatB_Yqey`GatB domain	-	tr|A0A5P1F2C6|A0A5P1F2C6_ASPOF//Glutamyl-tRNA(Gln) amidotransferase subunit B, chloroplastic/mitochondrial {ECO:0000256|HAMAP-Rule:MF_03147} Short=Glu-AdT subunit B {ECO:0000256|HAMAP-Rule:MF_03147} EC=6.3.5.- {ECO:0000256|HAMAP-Rule:MF_03147} OS=Asparagus officinalis (Garden asparagus) ORFNames=A4U43_C04F2280 {ECO:0000313|EMBL:ONK70861.1} PE=3;tr|A0A8B8ZA05|A0A8B8ZA05_PHODC//glutamyl-tRNA(Gln) a…
Dioal.01G011600.v2.1	-	-	-	-	KAH7691628.1//HAD hydrolase subfamily IA protein`[Dioscorea alata];KAH7691634.1//HAD hydrolase subfamily IA protein`[Dioscorea alata];KAH7691632.1//HAD hydrolase subfamily IA protein`[Dioscorea alata];KAH7691633.1//HAD hydrolase subfamily IA protein`[Dioscorea alata];KAH7691635.1//HAD hydrolase subfamily IA protein`[Dioscorea alata]	PF00702.29//Hydrolase`haloacid dehalogenase-like hydrolase;PF13419.9//HAD_2`Haloacid dehalogenase-like hydrolase;PF13242.9//Hydrolase_like`HAD-hyrolase-like	-	tr|A0A804HQB7|A0A804HQB7_MUSAM//(wild Malaysian banana) hypothetical protein {ECO:0000313|EMBL:CAG1858568.1} OS=Musa acuminata subsp. malaccensis (Wild banana) (Musa malaccensis) ORFNames=GSMUA_288630.1 {ECO:0000313|EMBL:CAG1858568.1} PE=4;tr|A0A8B7C197|A0A8B7C197_PHODC//haloacid dehalogenase-like hydrolase domain-containing protein At2g33255 isoform X1 {ECO:0000313|RefSeq:XP_008789473.1} OS=Phoe…
Dioal.01G011700.v2.1	GO:0006772//thiamine metabolic process`biological_process`The chemical reactions and pathways involving thiamine (vitamin B1), a water soluble vitamin present in fresh vegetables and meats, especially liver. [GOC:jl, ISBN:0198506732]	K22911//TH2`thiamine phosphate phosphatase / amino-HMP aminohydrolase [EC:3.1.3.100 3.5.99.-]	ko00730//Thiamine metabolism`Metabolism`Metabolism of cofactors and vitamins;ko01100//Metabolic pathways`Metabolism`Global and overview maps;ko01240//Biosynthesis of cofactors`Metabolism`Global and overview maps	-	KAH7691638.1//Heme oxygenase-like protein`[Dioscorea alata];KAH7691637.1//Aminopyrimidine aminohydrolase protein`[Dioscorea alata]	PF03070.19//TENA_THI-4`TENA/THI-4/PQQC family	-	tr|A0A6I9S156|A0A6I9S156_ELAGV//bifunctional TH2 protein, mitochondrial {ECO:0000313|RefSeq:XP_010936080.1} OS=Elaeis guineensis var. tenera (Oil palm) Name=LOC105055788 {ECO:0000313|RefSeq:XP_010936080.1} PE=4
Dioal.01G011800.v2.1	GO:0016788//hydrolase activity, acting on ester bonds`molecular_function`Catalysis of the hydrolysis of any ester bond. [GOC:jl]	-	-	-	KAH7691639.1//GDSL lipase/esterase protein`[Dioscorea alata]	PF00657.25//Lipase_GDSL`GDSL-like Lipase/Acylhydrolase	-	tr|A0A5P1EDK2|A0A5P1EDK2_ASPOF//Uncharacterized protein {ECO:0000313|EMBL:ONK63843.1} OS=Asparagus officinalis (Garden asparagus) ORFNames=A4U43_C07F19510 {ECO:0000313|EMBL:ONK63843.1} PE=3
Dioal.01G011900.v2.1	GO:0005881//cytoplasmic microtubule`cellular_component`Any microtubule in the cytoplasm of a cell. [GOC:mah];GO:0008017//microtubule binding`molecular_function`Binding to a microtubule, a filament composed of tubulin monomers. [GOC:krc];GO:0000226//microtubule cytoskeleton organization`biological_process`A process that is carried out at the cellular level which results in the assembly, arrangemen…	K16578//CLASP1_2`CLIP-associating protein 1/2	-	KOG2956//CLIP-associating protein`General function prediction only`[R]	KAH7691641.1//CLASP N-terminal domain-containing protein`[Dioscorea alata];KAH7691640.1//CLIP-associating protein 1/2`[Dioscorea alata]	PF12348.11//CLASP_N`CLASP N terminal;PF13513.9//HEAT_EZ`HEAT-like repeat	-	tr|A0A8B7D0L7|A0A8B7D0L7_PHODC//CLIP-associated protein-like isoform X1 {ECO:0000313|RefSeq:XP_008810808.1} OS=Phoenix dactylifera (Date palm) Name=LOC103722142 {ECO:0000313|RefSeq:XP_008810808.1} PE=4;tr|A0A1U8A9C6|A0A1U8A9C6_NELNU//CLIP-associated protein-like {ECO:0000313|RefSeq:XP_010263998.1} OS=Nelumbo nucifera (Sacred lotus) ORFNames=HUJ06_007579 {ECO:0000313|EMBL:DAD36938.1} PE=4
Dioal.01G012000.v2.1	GO:0009535//chloroplast thylakoid membrane`cellular_component`The pigmented membrane of a chloroplast thylakoid. An example of this component is found in Arabidopsis thaliana. [GOC:lr, GOC:mtg_sensu];GO:0009538//photosystem I reaction center`cellular_component`A photochemical system containing P700, the chlorophyll a dimer that functions as a primary electron donor. Functioning as a light-depende…	K02693//psaE`photosystem I subunit IV	ko00195//Photosynthesis`Metabolism`Energy metabolism;ko01100//Metabolic pathways`Metabolism`Global and overview maps	-	KAH7691642.1//photosystem I subunit IV protein`[Dioscorea alata]	PF02427.20//PSI_PsaE`Photosystem I reaction centre subunit IV / PsaE	-	tr|A0A5J5BQH2|A0A5J5BQH2_9ASTE//Uncharacterized protein {ECO:0000313|EMBL:KAA8543441.1} OS=Nyssa sinensis ORFNames=F0562_021064 {ECO:0000313|EMBL:KAA8543441.1} PE=3
Dioal.01G012100.v2.1	-	-	-	-	KAH7691643.1//F-box domain-containing protein`[Dioscorea alata];KAH7691644.1//F-box domain-containing protein`[Dioscorea alata]	PF12937.10//F-box-like`F-box-like	-	tr|A0A6I9R1B1|A0A6I9R1B1_ELAGV//uncharacterized protein LOC105043123 isoform X1 {ECO:0000313|RefSeq:XP_010918843.2} OS=Elaeis guineensis var. tenera (Oil palm) Name=LOC105043123 {ECO:0000313|RefSeq:XP_010918843.2} PE=4
Dioal.01G012200.v2.1	-	-	-	-	KAH7691647.1//hypothetical protein IHE45_01G012200`[Dioscorea alata];KAH7691648.1//hypothetical protein IHE45_01G012200`[Dioscorea alata];KAH7691646.1//hypothetical protein IHE45_01G012200`[Dioscorea alata];KAH7691645.1//hypothetical protein IHE45_01G012200`[Dioscorea alata]	PF12552.11//DUF3741`Protein of unknown function (DUF3741);PF14309.9//DUF4378`Domain of unknown function (DUF4378)	-	tr|A0A1E5WI10|A0A1E5WI10_9POAL//Uncharacterized protein {ECO:0000313|EMBL:OEL37042.1} Fragment OS=Dichanthelium oligosanthes ORFNames=BAE44_0001939 {ECO:0000313|EMBL:OEL37042.1} PE=4
Dioal.01G012300.v2.1	-	-	-	-	KAH7691649.1//Gdt1 family protein`[Dioscorea alata]	PF01169.22//UPF0016`Uncharacterized protein family UPF0016	-	tr|A0A8B7C1A9|A0A8B7C1A9_PHODC//GDT1-like protein 2, chloroplastic {ECO:0000313|RefSeq:XP_008789495.2} OS=Phoenix dactylifera (Date palm) Name=LOC103706974 {ECO:0000313|RefSeq:XP_008789495.2} PE=4
Dioal.01G012400.v2.1	GO:0003700//DNA-binding transcription factor activity`molecular_function`A transcription regulator activity that modulates transcription of gene sets via selective and non-covalent binding to a specific double-stranded genomic DNA sequence (sometimes referred to as a motif) within a cis-regulatory region. Regulatory regions include promoters (proximal and distal) and enhancers. Genes are transcri…	-	-	-	KAH7691650.1//AP2/ERF domain-containing protein`[Dioscorea alata]	PF00847.23//AP2`AP2 domain	ERF//http://planttfdb.gao-lab.org/family.php?fam=ERF;AP2//http://planttfdb.gao-lab.org/family.php?fam=AP2;RAV//http://planttfdb.gao-lab.org/family.php?fam=RAV	tr|A0A6I9S1N0|A0A6I9S1N0_ELAGV//dehydration-responsive element-binding protein 2C {ECO:0000313|RefSeq:XP_010936099.1} OS=Elaeis guineensis var. tenera (Oil palm) Name=LOC105055801 {ECO:0000313|RefSeq:XP_010936099.1} PE=4
Dioal.01G012500.v2.1	GO:0009791//post-embryonic development`biological_process`The process whose specific outcome is the progression of the organism over time, from the completion of embryonic development to the mature structure. See embryonic development. [GOC:go_curators];GO:0005634//nucleus`cellular_component`A membrane-bounded organelle of eukaryotic cells in which chromosomes are housed and replicated. In most c…	-	-	-	KAH7691651.1//Ribonuclease H-like protein`[Dioscorea alata]	PF14372.9//DUF4413`Domain of unknown function (DUF4413)	-	tr|A0A5J5BD06|A0A5J5BD06_9ASTE//BED-type domain-containing protein {ECO:0000259|PROSITE:PS50808} OS=Nyssa sinensis ORFNames=F0562_025784 {ECO:0000313|EMBL:KAA8539091.1} PE=4
Dioal.01G012600.v2.1	-	K11647//SMARCA2_4`SWI/SNF-related matrix-associated actin-dependent regulator of chromatin subfamily A member 2/4 [EC:3.6.4.-];K11647//SMARCA2_4`SWI/SNF-related matrix-associated actin-dependent regulator of chromatin subfamily A member 2/4 [EC:5.6.2.-]	ko03082//ATP-dependent chromatin remodeling`Genetic Information Processing`Chromosome	-	KAH7691652.1//DNA helicase protein`[Dioscorea alata]	PF08880.14//QLQ`QLQ;PF04851.18//ResIII`Type III restriction enzyme, res subunit;PF00176.26//SNF2-rel_dom`SNF2-related domain;PF00271.34//Helicase_C`Helicase conserved C-terminal domain	-	tr|A0A8B7C965|A0A8B7C965_PHODC//ATP-dependent helicase BRM-like {ECO:0000313|RefSeq:XP_008794265.2, ECO:0000313|RefSeq:XP_038982635.1} OS=Phoenix dactylifera (Date palm) ECO:0000313|RefSeq:XP_038982635.1} PE=4
Dioal.01G012700.v2.1	GO:0005634//nucleus`cellular_component`A membrane-bounded organelle of eukaryotic cells in which chromosomes are housed and replicated. In most cells, the nucleus contains all of the cell's chromosomes except the organellar chromosomes, and is the site of RNA synthesis and processing. In some species, or in specialized cell types, RNA metabolism or DNA replication may be absent. [GOC:go_curators]	K19202//SAP30`histone deacetylase complex subunit SAP30	-	-	KAH7691653.1//Histone deacetylase complex subunit SAP30/SAP30-like protein`[Dioscorea alata];KAH7691655.1//Histone deacetylase complex subunit SAP30/SAP30-like protein`[Dioscorea alata]	PF13867.9//SAP30_Sin3_bdg`Sin3 binding region of histone deacetylase complex subunit SAP30	-	tr|A0A6I9RVM4|A0A6I9RVM4_ELAGV//uncharacterized protein LOC105053589 {ECO:0000313|RefSeq:XP_010933119.1} OS=Elaeis guineensis var. tenera (Oil palm) Name=LOC105053589 {ECO:0000313|RefSeq:XP_010933119.1} PE=3;tr|A0A2I0VWX1|A0A2I0VWX1_9ASPA//SAP30_Sin3_bdg domain-containing protein {ECO:0000259|Pfam:PF13867} OS=Dendrobium catenatum ORFNames=MA16_Dca006943 {ECO:0000313|EMBL:PKU67908.1} PE=3
Dioal.01G012800.v2.1	-	K12897//TRA2`transformer-2 protein	ko03040//Spliceosome`Genetic Information Processing`Transcription	-	KAH7691656.1//transformer-2 protein`[Dioscorea alata];XP_039120684.1//serine/arginine-rich splicing factor SR45a-like`[Dioscorea cayenensis subsp. rotundata]	PF00076.25//RRM_1`RNA recognition motif. (a.k.a. RRM, RBD, or RNP domain)	-	tr|A0A8B7BKC1|A0A8B7BKC1_PHODC//serine/arginine-rich splicing factor SR45a-like {ECO:0000313|RefSeq:XP_008779363.1, ECO:0000313|RefSeq:XP_008779371.1} OS=Phoenix dactylifera (Date palm) ECO:0000313|RefSeq:XP_008779371.1} PE=4
Dioal.01G012900.v2.1	-	-	-	-	KAH7691657.1//WRC domain-containing protein`[Dioscorea alata];KAH7691658.1//WRC domain-containing protein`[Dioscorea alata]	PF08879.13//WRC`WRC	-	tr|A0A804L397|A0A804L397_MUSAM//(wild Malaysian banana) hypothetical protein {ECO:0000313|EMBL:CAG1863297.1} OS=Musa acuminata subsp. malaccensis (Wild banana) (Musa malaccensis) ORFNames=GSMUA_23310.1 {ECO:0000313|EMBL:CAG1863297.1} PE=4;tr|A0A4S8J5J4|A0A4S8J5J4_MUSBA//WRC domain-containing protein {ECO:0000259|PROSITE:PS51667} OS=Musa balbisiana (Banana) ORFNames=C4D60_Mb11t19620 {ECO:0000313|E…
Dioal.01G013000.v2.1	-	K14509//ETR, ERS`ethylene receptor [EC:2.7.13.-]	ko04016//MAPK signaling pathway - plant`Environmental Information Processing`Signal transduction;ko04075//Plant hormone signal transduction`Environmental Information Processing`Signal transduction	-	KAH7691659.1//Non-specific serine/threonine protein kinase protein`[Dioscorea alata];KAH7691660.1//Non-specific serine/threonine protein kinase protein`[Dioscorea alata]	PF01590.29//GAF`GAF domain;PF00512.28//HisKA`His Kinase A (phospho-acceptor) domain;PF00072.27//Response_reg`Response regulator receiver domain	-	tr|A0A8B7BXF3|A0A8B7BXF3_PHODC//ethylene receptor 2 {ECO:0000313|RefSeq:XP_008787409.2, ECO:0000313|RefSeq:XP_008787410.2} OS=Phoenix dactylifera (Date palm) ECO:0000313|RefSeq:XP_008787410.2} PE=4
Dioal.01G013100.v2.1	-	K08504//BET1`blocked early in transport 1	ko04130//SNARE interactions in vesicular transport`Genetic Information Processing`Folding, sorting and degradation	-	XP_039122502.1//bet1-like SNARE 1-1`[Dioscorea cayenensis subsp. rotundata]	-	-	tr|A0A835QUB6|A0A835QUB6_VANPL//t-SNARE coiled-coil homology domain-containing protein {ECO:0000259|PROSITE:PS50192} OS=Vanilla planifolia (Vanilla) ORFNames=HPP92_015824 {ECO:0000313|EMBL:KAG0473967.1} PE=4
Dioal.01G013200.v2.1	-	-	-	-	KAH7691663.1//Globin/Protoglobin domain-containing protein`[Dioscorea alata];KAH7691662.1//Globin/Protoglobin domain-containing protein`[Dioscorea alata]	-	-	tr|A0A6I9S9N1|A0A6I9S9N1_ELAGV//uncharacterized protein LOC105055594 {ECO:0000313|RefSeq:XP_010935760.1} OS=Elaeis guineensis var. tenera (Oil palm) Name=LOC105055594 {ECO:0000313|RefSeq:XP_010935760.1} PE=4;tr|A0A822XLM6|A0A822XLM6_NELNU//Uncharacterized protein {ECO:0000313|EMBL:DAD19836.1} OS=Nelumbo nucifera (Sacred lotus) ORFNames=HUJ06_021299 {ECO:0000313|EMBL:DAD19836.1} PE=4
Dioal.01G013300.v2.1	-	-	-	-	KAH7691664.1//Lateral organ boundaries LOB domain-containing protein`[Dioscorea alata]	PF03195.17//LOB`Lateral organ boundaries (LOB) domain	LBD//http://planttfdb.gao-lab.org/family.php?fam=LBD	tr|A0A6I9S0I0|A0A6I9S0I0_ELAGV//LOB domain-containing protein 16 {ECO:0000313|RefSeq:XP_010935757.1} OS=Elaeis guineensis var. tenera (Oil palm) Name=LOC105055592 {ECO:0000313|RefSeq:XP_010935757.1} PE=3
Dioal.01G013400.v2.1	-	-	-	-	KAH7691665.1//Lateral organ boundaries LOB domain-containing protein`[Dioscorea alata]	PF03195.17//LOB`Lateral organ boundaries (LOB) domain	LBD//http://planttfdb.gao-lab.org/family.php?fam=LBD	tr|A0A833VWI1|A0A833VWI1_9POAL//LOB domain-containing protein 29 {ECO:0000313|EMBL:KAF3335759.1} OS=Carex littledalei ORFNames=FCM35_KLT20266 {ECO:0000313|EMBL:KAF3335759.1} PE=3
Dioal.01G013500.v2.1	GO:0006629//lipid metabolic process`biological_process`The chemical reactions and pathways involving lipids, compounds soluble in an organic solvent but not, or sparingly, in an aqueous solvent. Includes fatty acids; neutral fats, other fatty-acid esters, and soaps; long-chain (fatty) alcohols and waxes; sphingoids and other long-chain bases; glycolipids, phospholipids and sphingolipids; and caro…	K13806//DAGL`sn1-specific diacylglycerol lipase [EC:3.1.1.116]	-	-	KAH7691667.1//alpha/beta-Hydrolases protein`[Dioscorea alata];KAH7691671.1//alpha/beta-Hydrolases protein`[Dioscorea alata];KAH7691670.1//alpha/beta-Hydrolases protein`[Dioscorea alata];KAH7691668.1//alpha/beta-Hydrolases protein`[Dioscorea alata];KAH7691669.1//alpha/beta-Hydrolases protein`[Dioscorea alata]	PF01764.28//Lipase_3`Lipase (class 3)	-	tr|A0A6I9SJ92|A0A6I9SJ92_ELAGV//uncharacterized protein LOC105059096 {ECO:0000313|RefSeq:XP_010940600.1} OS=Elaeis guineensis var. tenera (Oil palm) Name=LOC105059096 {ECO:0000313|RefSeq:XP_010940600.1} PE=4
Dioal.01G013600.v2.1	GO:0016021//integral component of membrane`cellular_component`The component of a membrane consisting of the gene products and protein complexes having at least some part of their peptide sequence embedded in the hydrophobic region of the membrane. [GOC:dos, GOC:go_curators]	-	-	-	KAH7691672.1//HR-like lesion-inducer protein`[Dioscorea alata]	PF05514.14//HR_lesion`HR-like lesion-inducing	-	tr|A0A199VG73|A0A199VG73_ANACO//uncharacterized protein LOC109708309 {ECO:0000313|RefSeq:XP_020085592.1} OS=Ananas comosus (Pineapple) (Ananas ananas) ORFNames=ACMD2_13758 {ECO:0000313|EMBL:OAY75866.1} PE=4
Dioal.01G013700.v2.1	GO:0006511//ubiquitin-dependent protein catabolic process`biological_process`The chemical reactions and pathways resulting in the breakdown of a protein or peptide by hydrolysis of its peptide bonds, initiated by the covalent attachment of a ubiquitin group, or multiple ubiquitin groups, to the protein. [GOC:go_curators];GO:0016579//protein deubiquitination`biological_process`The removal of one o…	-	-	-	XP_039126897.1//ubiquitin carboxyl-terminal hydrolase 2`[Dioscorea cayenensis subsp. rotundata]	PF01088.24//Peptidase_C12`Ubiquitin carboxyl-terminal hydrolase, family 1;PF18031.4//UCH_C`Ubiquitin carboxyl-terminal hydrolases	-	tr|A0A6I9QES6|A0A6I9QES6_ELAGV//Ubiquitin carboxyl-terminal hydrolase {ECO:0000256|PIRNR:PIRNR038120, ECO:0000256|RuleBase:RU361215} EC=3.4.19.12 {ECO:0000256|PIRNR:PIRNR038120, ECO:0000256|RuleBase:RU361215} OS=Elaeis guineensis var. tenera (Oil palm) Name=LOC105034118 {ECO:0000313|RefSeq:XP_010907454.1} PE=3
Dioal.01G013800.v2.1	GO:0003723//RNA binding`molecular_function`Binding to an RNA molecule or a portion thereof. [GOC:jl, GOC:mah]	-	-	-	KAH7691675.1//RNA-binding protein Nova protein`[Dioscorea alata]	PF00013.32//KH_1`KH domain	-	tr|A0A6I9SAR8|A0A6I9SAR8_ELAGV//protein BTR1 isoform X2 {ECO:0000313|RefSeq:XP_010940546.1} OS=Elaeis guineensis var. tenera (Oil palm) Name=LOC105059078 {ECO:0000313|RefSeq:XP_010940546.1} PE=4
Dioal.01G013900.v2.1	GO:0010447//response to acidic pH`biological_process`Any process that results in a change in state or activity of a cell or an organism (in terms of movement, secretion, enzyme production, gene expression, etc.) as a result of a pH stimulus with pH < 7. pH is a measure of the acidity or basicity of an aqueous solution. [GOC:go_curators, GOC:tb, Wikipedia:PH];GO:0010044//response to aluminum ion`b…	-	-	-	KAH7691677.1//beta-beta-alpha zinc fingers domain-containing protein`[Dioscorea alata]	-	-	tr|A0A7J7GA87|A0A7J7GA87_CAMSI//C2H2-type domain-containing protein {ECO:0000259|PROSITE:PS50157} OS=Camellia sinensis (Tea) ORFNames=HYC85_025176 {ECO:0000313|EMBL:KAF5937670.1} PE=4
Dioal.01G014000.v2.1	GO:0005634//nucleus`cellular_component`A membrane-bounded organelle of eukaryotic cells in which chromosomes are housed and replicated. In most cells, the nucleus contains all of the cell's chromosomes except the organellar chromosomes, and is the site of RNA synthesis and processing. In some species, or in specialized cell types, RNA metabolism or DNA replication may be absent. [GOC:go_curators]…	-	-	-	KAH7691678.1//Transcription factor IIS N-terminal protein`[Dioscorea alata]	PF08711.14//Med26`TFIIS helical bundle-like domain	-	tr|A0A200PYQ6|A0A200PYQ6_9MAGN//Transcription elongation factor {ECO:0000313|EMBL:OVA03327.1} OS=Macleaya cordata ORFNames=BVC80_1507g7 {ECO:0000313|EMBL:OVA03327.1} PE=4
Dioal.01G014100.v2.1	GO:0006355//regulation of transcription, DNA-templated`biological_process`Any process that modulates the frequency, rate or extent of cellular DNA-templated transcription. [GOC:go_curators, GOC:txnOH];GO:0016021//integral component of membrane`cellular_component`The component of a membrane consisting of the gene products and protein complexes having at least some part of their peptide sequence em…	-	-	-	KAH7691679.1//NAC domain-containing protein`[Dioscorea alata]	PF02365.18//NAM`No apical meristem (NAM) protein	NAC//http://planttfdb.gao-lab.org/family.php?fam=NAC	tr|A0A6I9S254|A0A6I9S254_ELAGV//NAC domain-containing protein 78 isoform X1 {ECO:0000313|RefSeq:XP_010935812.1} OS=Elaeis guineensis var. tenera (Oil palm) Name=LOC105055620 {ECO:0000313|RefSeq:XP_010935812.1} PE=4
Dioal.01G014200.v2.1	-	-	-	-	KAH7691681.1//hypothetical protein IHE45_01G014200`[Dioscorea alata]	-	-	-
Dioal.01G014300.v2.1	-	K00889//PIP5K`1-phosphatidylinositol-4-phosphate 5-kinase [EC:2.7.1.68]	ko00562//Inositol phosphate metabolism`Metabolism`Carbohydrate metabolism;ko01100//Metabolic pathways`Metabolism`Global and overview maps;ko04070//Phosphatidylinositol signaling system`Environmental Information Processing`Signal transduction;ko04144//Endocytosis`Cellular Processes`Transport and catabolism	-	KAH7691682.1//Phosphatidylinositol-4-phosphate 5-kinase protein`[Dioscorea alata]	PF02493.23//MORN`MORN repeat;PF01504.21//PIP5K`Phosphatidylinositol-4-phosphate 5-Kinase	-	tr|A0A8B8ZD92|A0A8B8ZD92_PHODC//phosphatidylinositol 4-phosphate 5-kinase 9-like isoform X1 {ECO:0000313|RefSeq:XP_008779141.2, ECO:0000313|RefSeq:XP_038971272.1} OS=Phoenix dactylifera (Date palm) ECO:0000313|RefSeq:XP_038971272.1} PE=4
Dioal.01G014400.v2.1	GO:0005975//carbohydrate metabolic process`biological_process`The chemical reactions and pathways involving carbohydrates, any of a group of organic compounds based of the general formula Cx(H2O)y. Includes the formation of carbohydrate derivatives by the addition of a carbohydrate residue to another molecule. [GOC:mah, ISBN:0198506732];GO:0006108//malate metabolic process`biological_process`The …	K00051//E1.1.1.82`malate dehydrogenase (NADP+) [EC:1.1.1.82]	ko00620//Pyruvate metabolism`Metabolism`Carbohydrate metabolism;ko00710//Carbon fixation in photosynthetic organisms`Metabolism`Energy metabolism;ko01100//Metabolic pathways`Metabolism`Global and overview maps;ko01200//Carbon metabolism`Metabolism`Global and overview maps	-	KAH7691683.1//Malate dehydrogenase (NADP(+)) protein`[Dioscorea alata];KAH7691684.1//Malate dehydrogenase (NADP(+)) protein`[Dioscorea alata]	PF00056.26//Ldh_1_N`lactate/malate dehydrogenase, NAD binding domain;PF02866.21//Ldh_1_C`lactate/malate dehydrogenase, alpha/beta C-terminal domain	-	tr|A0A6I9S115|A0A6I9S115_ELAGV//Malate dehydrogenase (NADP(+)) {ECO:0000256|ARBA:ARBA00013132} EC=1.1.1.82 {ECO:0000256|ARBA:ARBA00013132} OS=Elaeis guineensis var. tenera (Oil palm) Name=LOC105055621 {ECO:0000313|RefSeq:XP_010935814.1} PE=3
Dioal.01G014500.v2.1	-	K04565//SOD1`superoxide dismutase, Cu-Zn family [EC:1.15.1.1]	ko04146//Peroxisome`Cellular Processes`Transport and catabolism	-	KAH7691685.1//Superoxide dismutase protein`[Dioscorea alata];KAH7691686.1//Superoxide dismutase protein`[Dioscorea alata]	PF00080.23//Sod_Cu`Copper/zinc superoxide dismutase (SODC)	-	tr|A0A8B7BKF9|A0A8B7BKF9_PHODC//superoxide dismutase [Cu-Zn], chloroplastic {ECO:0000313|RefSeq:XP_008779090.1} OS=Phoenix dactylifera (Date palm) Name=LOC103698816 {ECO:0000313|RefSeq:XP_008779090.1} PE=4
Dioal.01G014600.v2.1	GO:0009306//protein secretion`biological_process`The controlled release of proteins from a cell. [GOC:ai];GO:0006904//vesicle docking involved in exocytosis`biological_process`The initial attachment of a vesicle membrane to a target membrane, mediated by proteins protruding from the membrane of the vesicle and the target membrane, that contributes to exocytosis. [GOC:aruk, GOC:bc, GOC:jid, PMID:2…	K07901//RAB8A, MEL`Ras-related protein Rab-8A	ko04144//Endocytosis`Cellular Processes`Transport and catabolism	KOG0078//GTP-binding protein SEC4, small G protein superfamily, and related Ras family GTP-binding proteins`Intracellular trafficking, secretion, and vesicular transport`[U];KOG0078//GTP-binding protein SEC4, small G protein superfamily, and related Ras family GTP-binding proteins`Signal transduction mechanisms`[T]	XP_039123374.1//ras-related protein RABE1d-like`[Dioscorea cayenensis subsp. rotundata]	PF00025.24//Arf`ADP-ribosylation factor family;PF08477.16//Roc`Ras of Complex, Roc, domain of DAPkinase;PF00071.25//Ras`Ras family	-	tr|A0A1U8AHX0|A0A1U8AHX0_NELNU//ras-related protein RABE1c-like {ECO:0000313|RefSeq:XP_010267265.1} OS=Nelumbo nucifera (Sacred lotus) Name=LOC104604564 {ECO:0000313|RefSeq:XP_010267265.1} PE=4
Dioal.01G014700.v2.1	-	-	-	-	KAH7691689.1//beta-beta-alpha zinc fingers domain-containing protein`[Dioscorea alata]	PF13912.9//zf-C2H2_6`C2H2-type zinc finger	-	tr|A0A6I9S259|A0A6I9S259_ELAGV//zinc finger protein ZAT5 {ECO:0000313|RefSeq:XP_010935821.1} OS=Elaeis guineensis var. tenera (Oil palm) Name=LOC105055625 {ECO:0000313|RefSeq:XP_010935821.1} PE=4
Dioal.01G014800.v2.1	-	-	-	-	KAH7691690.1//beta-beta-alpha zinc fingers domain-containing protein`[Dioscorea alata]	PF13912.9//zf-C2H2_6`C2H2-type zinc finger	-	tr|A0A6I9S259|A0A6I9S259_ELAGV//zinc finger protein ZAT5 {ECO:0000313|RefSeq:XP_010935821.1} OS=Elaeis guineensis var. tenera (Oil palm) Name=LOC105055625 {ECO:0000313|RefSeq:XP_010935821.1} PE=4
Dioal.01G014900.v2.1	-	-	-	-	KAH7691691.1//NAD(+) ADP-ribosyltransferase protein`[Dioscorea alata];KAH7691692.1//NAD(+) ADP-ribosyltransferase protein`[Dioscorea alata]	PF13637.9//Ank_4`Ankyrin repeats (many copies);PF12796.10//Ank_2`Ankyrin repeats (3 copies);PF13857.9//Ank_5`Ankyrin repeats (many copies);PF00023.33//Ank`Ankyrin repeat	-	tr|A0A8B7CW47|A0A8B7CW47_PHODC//poly [ADP-ribose] polymerase tankyrase-2 {ECO:0000313|RefSeq:XP_008807699.2} OS=Phoenix dactylifera (Date palm) Name=LOC103719982 {ECO:0000313|RefSeq:XP_008807699.2} PE=4
Dioal.01G015000.v2.1	-	-	-	-	KAH7691693.1//ACT-like protein`[Dioscorea alata]	-	-	tr|A0A834YM80|A0A834YM80_9MAGN//Uncharacterized protein {ECO:0000313|EMBL:KAF8390680.1} OS=Tetracentron sinense ORFNames=HHK36_025207 {ECO:0000313|EMBL:KAF8390680.1} PE=4
Dioal.01G015100.v2.1	-	-	-	-	KAH7691694.1//hypothetical protein IHE45_01G015100`[Dioscorea alata]	-	-	-
Dioal.01G015200.v2.1	-	-	-	-	KAH7691695.1//Myb/SANT-like domain-containing protein`[Dioscorea alata]	PF12776.10//Myb_DNA-bind_3`Myb/SANT-like DNA-binding domain	-	tr|A0A1R3J3Y6|A0A1R3J3Y6_9ROSI//Myb_DNA-bind_3 domain-containing protein {ECO:0000259|Pfam:PF12776} OS=Corchorus olitorius ORFNames=COLO4_19702 {ECO:0000313|EMBL:OMO89538.1} PE=4
Dioal.01G015300.v2.1	-	-	-	-	KAH7691696.1//Dnaj-like subfamily c member 28 protein`[Dioscorea alata]	PF09350.13//DJC28_CD`DnaJ homologue, subfamily C, member 28, conserved domain	-	tr|A0A8B7BKD1|A0A8B7BKD1_PHODC//dnaJ homolog subfamily C member 28-like {ECO:0000313|RefSeq:XP_008779014.1} OS=Phoenix dactylifera (Date palm) Name=LOC103698744 {ECO:0000313|RefSeq:XP_008779014.1} PE=4
Dioal.01G015400.v2.1	-	-	-	-	KAH7691697.1//Xyloglucan endotransglucosylase/hydrolase protein`[Dioscorea alata]	PF00722.24//Glyco_hydro_16`Glycosyl hydrolases family 16;PF06955.15//XET_C`Xyloglucan endo-transglycosylase (XET) C-terminus	-	tr|A0A843V9B0|A0A843V9B0_COLES//Xyloglucan endotransglucosylase/hydrolase {ECO:0000256|RuleBase:RU361120} EC=2.4.1.207 {ECO:0000256|RuleBase:RU361120} OS=Colocasia esculenta (Wild taro) (Arum esculentum) ORFNames=Taro_022920 {ECO:0000313|EMBL:MQL90320.1} PE=3
Dioal.01G015500.v2.1	-	-	-	-	KAH7691698.1//hypothetical protein IHE45_01G015500`[Dioscorea alata]	-	-	tr|A0A834WI34|A0A834WI34_9FABA//Transposon Ty3-I Gag-Pol polyprotein {ECO:0000313|EMBL:KAF7821658.1} OS=Senna tora ORFNames=G2W53_027113 {ECO:0000313|EMBL:KAF7821658.1} PE=4
Dioal.01G015600.v2.1	-	K19373//DNAJC28`DnaJ homolog subfamily C member 28	-	-	KAH7691699.1//Dnaj-like subfamily c member 28 protein`[Dioscorea alata]	PF09350.13//DJC28_CD`DnaJ homologue, subfamily C, member 28, conserved domain	-	tr|A0A8B7BKD1|A0A8B7BKD1_PHODC//dnaJ homolog subfamily C member 28-like {ECO:0000313|RefSeq:XP_008779014.1} OS=Phoenix dactylifera (Date palm) Name=LOC103698744 {ECO:0000313|RefSeq:XP_008779014.1} PE=4
Dioal.01G015700.v2.1	-	-	-	-	KAH7691700.1//Xyloglucan endotransglucosylase/hydrolase protein`[Dioscorea alata]	PF00722.24//Glyco_hydro_16`Glycosyl hydrolases family 16;PF06955.15//XET_C`Xyloglucan endo-transglycosylase (XET) C-terminus	-	tr|A0A843V9B0|A0A843V9B0_COLES//Xyloglucan endotransglucosylase/hydrolase {ECO:0000256|RuleBase:RU361120} EC=2.4.1.207 {ECO:0000256|RuleBase:RU361120} OS=Colocasia esculenta (Wild taro) (Arum esculentum) ORFNames=Taro_022920 {ECO:0000313|EMBL:MQL90320.1} PE=3
Dioal.01G015800.v2.1	-	-	-	-	KAH7691698.1//hypothetical protein IHE45_01G015500`[Dioscorea alata]	-	-	tr|A0A834WI34|A0A834WI34_9FABA//Transposon Ty3-I Gag-Pol polyprotein {ECO:0000313|EMBL:KAF7821658.1} OS=Senna tora ORFNames=G2W53_027113 {ECO:0000313|EMBL:KAF7821658.1} PE=4
Dioal.01G015900.v2.1	GO:0004185//serine-type carboxypeptidase activity`molecular_function`Catalysis of the hydrolysis of a single C-terminal amino acid residue from the C-terminus of a polypeptide chain by a catalytic mechanism that involves a catalytic triad consisting of a serine nucleophile that is activated by a proton relay involving an acidic residue (e.g. aspartate or glutamate) and a basic residue (usually hi…	-	-	-	KAH7691705.1//Peptidase S10 serine carboxypeptidase protein`[Dioscorea alata]	PF00450.25//Peptidase_S10`Serine carboxypeptidase	-	tr|A0A6I9R0X5|A0A6I9R0X5_ELAGV//Carboxypeptidase {ECO:0000256|RuleBase:RU361156} EC=3.4.16.- {ECO:0000256|RuleBase:RU361156} OS=Elaeis guineensis var. tenera (Oil palm) Name=LOC105042940 {ECO:0000313|RefSeq:XP_010918615.1} PE=3
Dioal.01G016000.v2.1	-	-	-	-	KAH7691702.1//Protein SOSEKI 2 plant protein`[Dioscorea alata]	PF06136.16//SOK`Protein SOSEKI, plant	-	tr|A0A8B7CVX5|A0A8B7CVX5_PHODC//protein UPSTREAM OF FLC isoform X2 {ECO:0000313|RefSeq:XP_008807694.1} OS=Phoenix dactylifera (Date palm) Name=LOC103719979 {ECO:0000313|RefSeq:XP_008807694.1} PE=4
Dioal.01G016100.v2.1	-	-	-	-	KAH7691706.1//Flavanone 3-dioxygenase protein`[Dioscorea alata]	PF14226.9//DIOX_N`non-haem dioxygenase in morphine synthesis N-terminal;PF03171.23//2OG-FeII_Oxy`2OG-Fe(II) oxygenase superfamily	-	tr|A0A8B8ZAM7|A0A8B8ZAM7_PHODC//protein DMR6-LIKE OXYGENASE 2-like {ECO:0000313|RefSeq:XP_038971130.1} OS=Phoenix dactylifera (Date palm) Name=LOC103705574 {ECO:0000313|RefSeq:XP_038971130.1} PE=4
Dioal.01G016200.v2.1	-	-	-	-	KAH7691707.1//Flavanone 3-dioxygenase protein`[Dioscorea alata]	PF14226.9//DIOX_N`non-haem dioxygenase in morphine synthesis N-terminal;PF03171.23//2OG-FeII_Oxy`2OG-Fe(II) oxygenase superfamily	-	tr|A0A8B8ZAM7|A0A8B8ZAM7_PHODC//protein DMR6-LIKE OXYGENASE 2-like {ECO:0000313|RefSeq:XP_038971130.1} OS=Phoenix dactylifera (Date palm) Name=LOC103705574 {ECO:0000313|RefSeq:XP_038971130.1} PE=4
Dioal.01G016300.v2.1	-	-	-	-	KAH7691708.1//hypothetical protein IHE45_01G016300`[Dioscorea alata]	-	-	tr|A0A6I9R2N4|A0A6I9R2N4_ELAGV//cyclin-dependent protein kinase inhibitor SMR1 {ECO:0000313|RefSeq:XP_010918593.1} OS=Elaeis guineensis var. tenera (Oil palm) Name=LOC105042922 {ECO:0000313|RefSeq:XP_010918593.1} PE=4
Dioal.01G016400.v2.1	-	-	-	-	KAH7691709.1//PLATZ transcription factor protein`[Dioscorea alata]	PF04640.17//PLATZ`PLATZ transcription factor	-	tr|A0A6I9S131|A0A6I9S131_ELAGV//uncharacterized protein LOC105055636 {ECO:0000313|RefSeq:XP_010935836.1} OS=Elaeis guineensis var. tenera (Oil palm) Name=LOC105055636 {ECO:0000313|RefSeq:XP_010935836.1} PE=4
Dioal.01G016500.v2.1	-	-	-	-	KAH7691710.1//Myb/SANT-like domain-containing protein`[Dioscorea alata]	-	-	tr|A0A6P5EED2|A0A6P5EED2_ANACO//L10-interacting MYB domain-containing protein-like {ECO:0000313|RefSeq:XP_020081746.1} OS=Ananas comosus (Pineapple) (Ananas ananas) Name=LOC109705422 {ECO:0000313|RefSeq:XP_020081746.1} PE=4
Dioal.01G016600.v2.1	GO:0019203//carbohydrate phosphatase activity`molecular_function`Catalysis of the reaction: carbohydrate phosphate + H2O = carbohydrate + phosphate. [GOC:mah];GO:0005982//starch metabolic process`biological_process`The chemical reactions and pathways involving starch, the most important reserve polysaccharide in plants. It is a glucan consisting of two components, amylose and amylopectin, which a…	K07199//PRKAB`5'-AMP-activated protein kinase, regulatory beta subunit	-	-	KAH7691712.1//(Phosphotyrosine protein) phosphatases II protein`[Dioscorea alata];KAH7691711.1//(Phosphotyrosine protein) phosphatases II protein`[Dioscorea alata]	PF00782.23//DSPc`Dual specificity phosphatase, catalytic domain;PF16561.8//AMPK1_CBM`Glycogen recognition site of AMP-activated protein kinase	-	tr|A0A8B9A1R2|A0A8B9A1R2_PHODC//phosphoglucan phosphatase DSP4, amyloplastic isoform X2 {ECO:0000313|RefSeq:XP_038979592.1} OS=Phoenix dactylifera (Date palm) Name=LOC103717014 {ECO:0000313|RefSeq:XP_038979592.1} PE=4;tr|A0A6I9R0T5|A0A6I9R0T5_ELAGV//phosphoglucan phosphatase DSP4, amyloplastic isoform X2 {ECO:0000313|RefSeq:XP_010918600.1} OS=Elaeis guineensis var. tenera (Oil palm) Name=LOC10504…
Dioal.01G016700.v2.1	GO:0016021//integral component of membrane`cellular_component`The component of a membrane consisting of the gene products and protein complexes having at least some part of their peptide sequence embedded in the hydrophobic region of the membrane. [GOC:dos, GOC:go_curators]	-	-	-	KAH7691713.1//Caskin/Ankyrin repeat-containing protein`[Dioscorea alata]	PF12796.10//Ank_2`Ankyrin repeats (3 copies);PF13637.9//Ank_4`Ankyrin repeats (many copies)	-	tr|A0A6J0PKE8|A0A6J0PKE8_ELAGV//ankyrin repeat-containing protein At2g01680-like {ECO:0000313|RefSeq:XP_019707271.1} OS=Elaeis guineensis var. tenera (Oil palm) Name=LOC109506082 {ECO:0000313|RefSeq:XP_019707271.1} PE=4
Dioal.01G016800.v2.1	GO:0016021//integral component of membrane`cellular_component`The component of a membrane consisting of the gene products and protein complexes having at least some part of their peptide sequence embedded in the hydrophobic region of the membrane. [GOC:dos, GOC:go_curators];GO:0022857//transmembrane transporter activity`molecular_function`Enables the transfer of a substance, usually a specific su…	K08200//SLC22A3, OCT3`MFS transporter, OCT family, solute carrier family 22 (organic cation transporter), member 3	-	-	KAH7691714.1//Major facilitator protein`[Dioscorea alata]	PF00083.27//Sugar_tr`Sugar (and other) transporter;PF07690.19//MFS_1`Major Facilitator Superfamily	-	tr|A0A6I9S2Q0|A0A6I9S2Q0_ELAGV//organic cation/carnitine transporter 2 {ECO:0000313|RefSeq:XP_010932380.3} OS=Elaeis guineensis var. tenera (Oil palm) Name=LOC105053057 {ECO:0000313|RefSeq:XP_010932380.3} PE=4
Dioal.01G016900.v2.1	GO:0016567//protein ubiquitination`biological_process`The process in which one or more ubiquitin groups are added to a protein. [GOC:ai];GO:0016021//integral component of membrane`cellular_component`The component of a membrane consisting of the gene products and protein complexes having at least some part of their peptide sequence embedded in the hydrophobic region of the membrane. [GOC:dos, GOC:…	-	-	-	KAH7691715.1//Zinc finger RING/FYVE/PHD-type protein`[Dioscorea alata]	PF17123.8//zf-RING_11`RING-like zinc finger;PF13639.9//zf-RING_2`Ring finger domain;PF00097.28//zf-C3HC4`Zinc finger, C3HC4 type (RING finger);PF13923.9//zf-C3HC4_2`Zinc finger, C3HC4 type (RING finger);PF12678.10//zf-rbx1`RING-H2 zinc finger domain	-	tr|A0A5P1FMX7|A0A5P1FMX7_ASPOF//RING-type E3 ubiquitin transferase {ECO:0000256|ARBA:ARBA00012483} EC=2.3.2.27 {ECO:0000256|ARBA:ARBA00012483} OS=Asparagus officinalis (Garden asparagus) ORFNames=A4U43_C01F8670 {ECO:0000313|EMBL:ONK79656.1} PE=4
Dioal.01G017000.v2.1	GO:0046983//protein dimerization activity`molecular_function`The formation of a protein dimer, a macromolecular structure consists of two noncovalently associated identical or nonidentical subunits. [ISBN:0198506732];GO:0008171//O-methyltransferase activity`molecular_function`Catalysis of the transfer of a methyl group to the oxygen atom of an acceptor molecule. [GOC:ai];GO:0032259//methylation`b…	-	-	-	KAH7691716.1//O-methyltransferase COMT-type protein`[Dioscorea alata]	PF08100.14//Dimerisation`Dimerisation domain;PF00891.21//Methyltransf_2`O-methyltransferase domain	-	tr|A0A6I9S136|A0A6I9S136_ELAGV//quercetin 3-O-methyltransferase 1 {ECO:0000313|RefSeq:XP_010935841.1} OS=Elaeis guineensis var. tenera (Oil palm) Name=LOC105055639 {ECO:0000313|RefSeq:XP_010935841.1} PE=3
Dioal.01G017100.v2.1	GO:0016491//oxidoreductase activity`molecular_function`Catalysis of an oxidation-reduction (redox) reaction, a reversible chemical reaction in which the oxidation state of an atom or atoms within a molecule is altered. One substrate acts as a hydrogen or electron donor and becomes oxidized, while the other acts as hydrogen or electron acceptor and becomes reduced. [GOC:go_curators]	-	-	-	KAH7691717.1//Short-chain dehydrogenase/reductase SDR protein`[Dioscorea alata]	PF00106.28//adh_short`short chain dehydrogenase;PF13561.9//adh_short_C2`Enoyl-(Acyl carrier protein) reductase	-	tr|A0A6I9S0P3|A0A6I9S0P3_ELAGV//short-chain dehydrogenase TIC 32, chloroplastic isoform X1 {ECO:0000313|RefSeq:XP_010935851.1} OS=Elaeis guineensis var. tenera (Oil palm) Name=LOC105055644 {ECO:0000313|RefSeq:XP_010935851.1} PE=4
Dioal.01G017200.v2.1	GO:0016021//integral component of membrane`cellular_component`The component of a membrane consisting of the gene products and protein complexes having at least some part of their peptide sequence embedded in the hydrophobic region of the membrane. [GOC:dos, GOC:go_curators]	-	-	-	KAH7691720.1//hypothetical protein IHE45_01G017200`[Dioscorea alata];KAH7691719.1//hypothetical protein IHE45_01G017200`[Dioscorea alata];KAH7691718.1//hypothetical protein IHE45_01G017200`[Dioscorea alata]	PF11460.11//DUF3007`Protein of unknown function (DUF3007)	-	tr|A0A8B7BWH0|A0A8B7BWH0_PHODC//uncharacterized protein LOC103705004 {ECO:0000313|RefSeq:XP_008786785.1} OS=Phoenix dactylifera (Date palm) Name=LOC103705004 {ECO:0000313|RefSeq:XP_008786785.1} PE=4;tr|A0A1D1XYT1|A0A1D1XYT1_9ARAE//Cytochrome oxidase assembly protein 3, mitochondrial {ECO:0000313|EMBL:JAT47538.1} OS=Anthurium amnicola ORFNames=g.44901 {ECO:0000313|EMBL:JAT47538.1} PE=4
Dioal.01G017300.v2.1	-	-	-	-	KAH7691721.1//Myb/SANT-like domain-containing protein`[Dioscorea alata]	PF12776.10//Myb_DNA-bind_3`Myb/SANT-like DNA-binding domain	-	tr|A0A822Y1A3|A0A822Y1A3_NELNU//Myb_DNA-bind_3 domain-containing protein {ECO:0000259|Pfam:PF12776} OS=Nelumbo nucifera (Sacred lotus) ORFNames=HUJ06_027510 {ECO:0000313|EMBL:DAD26042.1} PE=4
Dioal.01G017400.v2.1	-	-	-	-	KAH7691722.1//hypothetical protein IHE45_01G017400`[Dioscorea alata]	PF13961.9//DUF4219`Domain of unknown function (DUF4219)	-	tr|A0A1U8HD73|A0A1U8HD73_CAPAN//uncharacterized protein LOC107876762 {ECO:0000313|RefSeq:XP_016579103.1} OS=Capsicum annuum (Capsicum pepper) Name=LOC107876762 {ECO:0000313|RefSeq:XP_016579103.1} PE=4
Dioal.01G017500.v2.1	-	K13508//GPAT`glycerol-3-phosphate acyltransferase [EC:2.3.1.15 2.3.1.198]	ko00561//Glycerolipid metabolism`Metabolism`Lipid metabolism;ko00564//Glycerophospholipid metabolism`Metabolism`Lipid metabolism;ko01100//Metabolic pathways`Metabolism`Global and overview maps;ko01110//Biosynthesis of secondary metabolites`Metabolism`Global and overview maps	-	KAH7691723.1//Glycerol-3-phosphate 1-O-acyltransferase protein`[Dioscorea alata]	PF12710.10//HAD`haloacid dehalogenase-like hydrolase;PF01553.24//Acyltransferase`Acyltransferase	-	tr|A0A8B7BKA6|A0A8B7BKA6_PHODC//glycerol-3-phosphate 2-O-acyltransferase 4-like {ECO:0000313|RefSeq:XP_008778959.1} OS=Phoenix dactylifera (Date palm) Name=LOC103698694 {ECO:0000313|RefSeq:XP_008778959.1} PE=4
Dioal.01G017600.v2.1	GO:0016567//protein ubiquitination`biological_process`The process in which one or more ubiquitin groups are added to a protein. [GOC:ai];GO:0006511//ubiquitin-dependent protein catabolic process`biological_process`The chemical reactions and pathways resulting in the breakdown of a protein or peptide by hydrolysis of its peptide bonds, initiated by the covalent attachment of a ubiquitin group, or …	K03094//SKP1, CBF3D`S-phase kinase-associated protein 1	ko03083//Polycomb repressive complex`Genetic Information Processing`Chromosome;ko04120//Ubiquitin mediated proteolysis`Genetic Information Processing`Folding, sorting and degradation;ko04141//Protein processing in endoplasmic reticulum`Genetic Information Processing`Folding, sorting and degradation	-	KAH7691724.1//S-phase kinase-associated protein 1-like protein`[Dioscorea alata];XP_039118830.1//SKP1-like protein 21 isoform X1`[Dioscorea cayenensis subsp. rotundata]	PF01466.22//Skp1`Skp1 family, dimerisation domain	-	tr|A0A6I9R0U4|A0A6I9R0U4_ELAGV//SKP1-like protein 21 isoform X3 {ECO:0000313|RefSeq:XP_010918576.1} OS=Elaeis guineensis var. tenera (Oil palm) Name=LOC105042907 {ECO:0000313|RefSeq:XP_010918576.1} PE=3
Dioal.01G017700.v2.1	GO:0016021//integral component of membrane`cellular_component`The component of a membrane consisting of the gene products and protein complexes having at least some part of their peptide sequence embedded in the hydrophobic region of the membrane. [GOC:dos, GOC:go_curators];GO:0004190//aspartic-type endopeptidase activity`molecular_function`Catalysis of the hydrolysis of internal, alpha-peptide b…	K09597//SPPL2B`signal peptide peptidase-like 2B [EC:3.4.23.-]	-	-	KAH7691727.1//Peptidase A22B signal peptide peptidase protein`[Dioscorea alata];KAH7691728.1//Peptidase A22B signal peptide peptidase protein`[Dioscorea alata];KAH7691729.1//Peptidase A22B signal peptide peptidase protein`[Dioscorea alata]	PF02225.25//PA`PA domain;PF04258.16//Peptidase_A22B`Signal peptide peptidase	-	tr|A0A804INS7|A0A804INS7_MUSAM//(wild Malaysian banana) hypothetical protein {ECO:0000313|EMBL:CAG1841931.1} OS=Musa acuminata subsp. malaccensis (Wild banana) (Musa malaccensis) ORFNames=GSMUA_117260.1 {ECO:0000313|EMBL:CAG1841931.1} PE=3;tr|A0A4S8KBG3|A0A4S8KBG3_MUSBA//PA domain-containing protein {ECO:0000259|Pfam:PF02225} OS=Musa balbisiana (Banana) ORFNames=C4D60_Mb04t11690 {ECO:0000313|EMBL…
Dioal.01G017800.v2.1	-	-	-	-	KAH7691730.1//Zinc finger CCHC-type protein`[Dioscorea alata]	-	-	tr|A0A804HX01|A0A804HX01_MUSAM//(wild Malaysian banana) hypothetical protein {ECO:0000313|EMBL:CAG1860221.1} OS=Musa acuminata subsp. malaccensis (Wild banana) (Musa malaccensis) ORFNames=GSMUA_305170.1 {ECO:0000313|EMBL:CAG1860221.1} PE=4
Dioal.01G017900.v2.1	-	-	-	-	KAH7691731.1//Peptidase A22B signal peptide peptidase protein`[Dioscorea alata]	PF04258.16//Peptidase_A22B`Signal peptide peptidase	-	tr|A0A804INS7|A0A804INS7_MUSAM//(wild Malaysian banana) hypothetical protein {ECO:0000313|EMBL:CAG1841931.1} OS=Musa acuminata subsp. malaccensis (Wild banana) (Musa malaccensis) ORFNames=GSMUA_117260.1 {ECO:0000313|EMBL:CAG1841931.1} PE=3
Dioal.01G018000.v2.1	GO:0015074//DNA integration`biological_process`The process in which a DNA segment is incorporated into another, usually larger, DNA molecule such as a chromosome. [GOC:mah];GO:0008270//zinc ion binding`molecular_function`Binding to a zinc ion (Zn). [GOC:ai];GO:0003676//nucleic acid binding`molecular_function`Binding to a nucleic acid. [GOC:jl]	-	-	-	KAH7691732.1//hypothetical protein IHE45_01G018000`[Dioscorea alata]	-	-	tr|A0A438IRR9|A0A438IRR9_VITVI//Retrovirus-related Pol polyprotein from transposon TNT 1-94 {ECO:0000313|EMBL:RVW99416.1} OS=Vitis vinifera (Grape) ORFNames=CK203_038468 {ECO:0000313|EMBL:RVW99416.1} PE=4
Dioal.01G018100.v2.1	GO:0004497//monooxygenase activity`molecular_function`Catalysis of the incorporation of one atom from molecular oxygen into a compound and the reduction of the other atom of oxygen to water. [ISBN:0198506732];GO:0016021//integral component of membrane`cellular_component`The component of a membrane consisting of the gene products and protein complexes having at least some part of their peptide seq…	-	-	-	KAH7691733.1//Cytochrome P450 E-class group I protein`[Dioscorea alata];KAH7691734.1//Cytochrome P450 E-class group I protein, partial`[Dioscorea alata]	PF00067.25//p450`Cytochrome P450	-	tr|A0A427ATX0|A0A427ATX0_ENSVE//Uncharacterized protein {ECO:0000313|EMBL:RRT79661.1} OS=Ensete ventricosum (Abyssinian banana) (Musa ensete) ORFNames=B296_00017393 {ECO:0000313|EMBL:RRT79661.1} PE=3
Dioal.01G018200.v2.1	-	-	-	-	KAH7691736.1//hypothetical protein IHE45_01G018200`[Dioscorea alata];KAH7691735.1//hypothetical protein IHE45_01G018200`[Dioscorea alata]	-	-	tr|A0A2I0WS05|A0A2I0WS05_9ASPA//Uncharacterized protein {ECO:0000313|EMBL:PKU78455.1} OS=Dendrobium catenatum ORFNames=MA16_Dca018846 {ECO:0000313|EMBL:PKU78455.1} PE=4;tr|A0A1U7ZPT6|A0A1U7ZPT6_NELNU//uncharacterized protein LOC104596077 {ECO:0000313|RefSeq:XP_010255396.1} OS=Nelumbo nucifera (Sacred lotus) Name=LOC104596077 {ECO:0000313|RefSeq:XP_010255396.1} PE=4
Dioal.01G018300.v2.1	-	-	-	-	KAH7691737.1//hypothetical protein IHE45_01G018300`[Dioscorea alata]	-	-	-
Dioal.01G018400.v2.1	-	K17710//PTCD1`pentatricopeptide repeat domain-containing protein 1	-	-	KAH7691738.1//HCP-like protein`[Dioscorea alata]	PF12854.10//PPR_1`PPR repeat;PF13041.9//PPR_2`PPR repeat family;PF01535.23//PPR`PPR repeat;PF13812.9//PPR_3`Pentatricopeptide repeat domain;PF17177.7//PPR_long`Pentacotripeptide-repeat region of PRORP	-	tr|A0A6I9RYU5|A0A6I9RYU5_ELAGV//pentatricopeptide repeat-containing protein At5g14770, mitochondrial {ECO:0000313|RefSeq:XP_010934787.1, ECO:0000313|RefSeq:XP_010934789.1} OS=Elaeis guineensis var. tenera (Oil palm) ECO:0000313|RefSeq:XP_010934789.1, ECO:0000313|RefSeq:XP_010934790.1} PE=4
Dioal.01G018500.v2.1	-	-	-	-	KAH7691739.1//hypothetical protein IHE45_01G018500`[Dioscorea alata]	-	-	-
Dioal.01G018600.v2.1	GO:0016462//pyrophosphatase activity`molecular_function`Catalysis of the hydrolysis of a pyrophosphate bond between two phosphate groups, leaving one phosphate on each of the two fragments. [GOC:curators, https://en.wikipedia.org/wiki/Pyrophosphatase];GO:0003922//GMP synthase (glutamine-hydrolyzing) activity`molecular_function`Catalysis of the reaction: ATP + XMP + L-glutamine + H2O = AMP + dipho…	K01951//guaA, GMPS`GMP synthase (glutamine-hydrolysing) [EC:6.3.5.2]	ko00230//Purine metabolism`Metabolism`Nucleotide metabolism;ko01100//Metabolic pathways`Metabolism`Global and overview maps	-	KAH7691740.1//Peptidase C26 protein`[Dioscorea alata]	PF00117.31//GATase`Glutamine amidotransferase class-I;PF07722.16//Peptidase_C26`Peptidase C26;PF00958.25//GMP_synt_C`GMP synthase C terminal domain	-	tr|A0A199W9Q0|A0A199W9Q0_ANACO//Glutamine amidotransferase {ECO:0000256|ARBA:ARBA00016820} EC=6.3.5.2 {ECO:0000256|ARBA:ARBA00012746} OS=Ananas comosus (Pineapple) (Ananas ananas) ORFNames=ACMD2_05069 {ECO:0000313|EMBL:OAY85956.1} PE=3
Dioal.01G018700.v2.1	GO:0016161//beta-amylase activity`molecular_function`Catalysis of the reaction: (1,4-alpha-D-glucosyl)(n+1) + H2O = (1,4-alpha-D-glucosyl)(n-1) + alpha-maltose. This reaction is the hydrolysis of 1,4-alpha-glucosidic linkages in polysaccharides so as to remove successive maltose units from the non-reducing ends of the chains. [PMID:18390594];GO:0010468//regulation of gene expression`biological_pr…	K01177//E3.2.1.2`beta-amylase [EC:3.2.1.2]	ko00500//Starch and sucrose metabolism`Metabolism`Carbohydrate metabolism;ko01100//Metabolic pathways`Metabolism`Global and overview maps;ko01110//Biosynthesis of secondary metabolites`Metabolism`Global and overview maps	-	KAH7691743.1//Glycoside hydrolase family 14B plant protein`[Dioscorea alata];KAH7691744.1//Beta-amylase protein`[Dioscorea alata];KAH7691742.1//Glycoside hydrolase family 14B plant protein`[Dioscorea alata];KAH7691741.1//Beta-amylase protein`[Dioscorea alata];KAH7691746.1//Beta-amylase protein`[Dioscorea alata]	PF05687.16//BES1_N`BES1/BZR1 plant transcription factor, N-terminal;PF01373.20//Glyco_hydro_14`Glycosyl hydrolase family 14	BES1//http://planttfdb.gao-lab.org/family.php?fam=BES1	tr|A0A1U7ZPR4|A0A1U7ZPR4_NELNU//Beta-amylase {ECO:0000256|ARBA:ARBA00012594, ECO:0000256|RuleBase:RU000509} EC=3.2.1.2 {ECO:0000256|ARBA:ARBA00012594, ECO:0000256|RuleBase:RU000509} OS=Nelumbo nucifera (Sacred lotus) Name=LOC104596060 {ECO:0000313|RefSeq:XP_010255371.1} PE=3;tr|A0A834YFA8|A0A834YFA8_9MAGN//Beta-amylase {ECO:0000256|ARBA:ARBA00012594, ECO:0000256|RuleBase:RU000509} EC=3.2.1.2 {ECO…
Dioal.01G018800.v2.1	GO:0016042//lipid catabolic process`biological_process`The chemical reactions and pathways resulting in the breakdown of lipids, compounds soluble in an organic solvent but not, or sparingly, in an aqueous solvent. [GOC:go_curators]	K13806//DAGL`sn1-specific diacylglycerol lipase [EC:3.1.1.116]	-	-	KAH7691747.1//Triacylglycerol lipase protein`[Dioscorea alata]	PF03893.19//Lipase3_N`Lipase 3 N-terminal region;PF01764.28//Lipase_3`Lipase (class 3)	-	tr|A0A8B7BXN8|A0A8B7BXN8_PHODC//uncharacterized protein LOC103705539 {ECO:0000313|RefSeq:XP_008787502.3} OS=Phoenix dactylifera (Date palm) Name=LOC103705539 {ECO:0000313|RefSeq:XP_008787502.3} PE=4;tr|A0A2R6RWA3|A0A2R6RWA3_ACTCC//Sn1-specific diacylglycerol lipase {ECO:0000313|EMBL:PSS34311.1} OS=Actinidia chinensis var. chinensis (Chinese soft-hair kiwi) ORFNames=CEY00_Acc01408 {ECO:0000313|EMB…
Dioal.01G018900.v2.1	-	-	-	-	KAH7691748.1//hypothetical protein IHE45_01G018900`[Dioscorea alata]	-	-	tr|A0A8B7BXN6|A0A8B7BXN6_PHODC//uncharacterized protein LOC103705536 {ECO:0000313|RefSeq:XP_008787500.1} OS=Phoenix dactylifera (Date palm) Name=LOC103705536 {ECO:0000313|RefSeq:XP_008787500.1} PE=4
Dioal.01G019000.v2.1	GO:0005737//cytoplasm`cellular_component`The contents of a cell excluding the plasma membrane and nucleus, but including other subcellular structures. [ISBN:0198547684];GO:0006637//acyl-CoA metabolic process`biological_process`The chemical reactions and pathways involving acyl-CoA, any derivative of coenzyme A in which the sulfhydryl group is in thiolester linkage with an acyl group. [ISBN:019850…	K01068//ACOT1_2_4`acyl-coenzyme A thioesterase 1/2/4 [EC:3.1.2.2];K10805//tesB`acyl-CoA thioesterase II [EC:3.1.2.-]	ko00062//Fatty acid elongation`Metabolism`Lipid metabolism;ko01040//Biosynthesis of unsaturated fatty acids`Metabolism`Lipid metabolism;ko01100//Metabolic pathways`Metabolism`Global and overview maps;ko01110//Biosynthesis of secondary metabolites`Metabolism`Global and overview maps	-	KAH7691753.1//acyl-coenzyme A thioesterase 1/2/4 protein`[Dioscorea alata];KAH7691755.1//Acyl-CoA thioesterase protein`[Dioscorea alata];KAH7691757.1//Acyl-CoA thioesterase protein`[Dioscorea alata]	PF00027.32//cNMP_binding`Cyclic nucleotide-binding domain;PF13622.9//4HBT_3`Thioesterase-like superfamily;PF02551.18//Acyl_CoA_thio`Acyl-CoA thioesterase	-	tr|A0A6I9QFN6|A0A6I9QFN6_ELAGV//uncharacterized protein LOC105034433 {ECO:0000313|RefSeq:XP_010907898.1} OS=Elaeis guineensis var. tenera (Oil palm) Name=LOC105034433 {ECO:0000313|RefSeq:XP_010907898.1} PE=3
Dioal.01G019100.v2.1	GO:0005737//cytoplasm`cellular_component`The contents of a cell excluding the plasma membrane and nucleus, but including other subcellular structures. [ISBN:0198547684];GO:0006637//acyl-CoA metabolic process`biological_process`The chemical reactions and pathways involving acyl-CoA, any derivative of coenzyme A in which the sulfhydryl group is in thiolester linkage with an acyl group. [ISBN:019850…	K01068//ACOT1_2_4`acyl-coenzyme A thioesterase 1/2/4 [EC:3.1.2.2];K10805//tesB`acyl-CoA thioesterase II [EC:3.1.2.-]	ko00062//Fatty acid elongation`Metabolism`Lipid metabolism;ko01040//Biosynthesis of unsaturated fatty acids`Metabolism`Lipid metabolism;ko01100//Metabolic pathways`Metabolism`Global and overview maps;ko01110//Biosynthesis of secondary metabolites`Metabolism`Global and overview maps	-	KAH7691753.1//acyl-coenzyme A thioesterase 1/2/4 protein`[Dioscorea alata];KAH7691755.1//Acyl-CoA thioesterase protein`[Dioscorea alata];KAH7691757.1//Acyl-CoA thioesterase protein`[Dioscorea alata]	PF00027.32//cNMP_binding`Cyclic nucleotide-binding domain;PF13622.9//4HBT_3`Thioesterase-like superfamily;PF02551.18//Acyl_CoA_thio`Acyl-CoA thioesterase	-	tr|A0A6I9QFN6|A0A6I9QFN6_ELAGV//uncharacterized protein LOC105034433 {ECO:0000313|RefSeq:XP_010907898.1} OS=Elaeis guineensis var. tenera (Oil palm) Name=LOC105034433 {ECO:0000313|RefSeq:XP_010907898.1} PE=3
Dioal.01G019200.v2.1	-	-	-	-	KAH7691763.1//hemagglutinin stalk domain-containing protein`[Dioscorea alata]	PF03732.20//Retrotrans_gag`Retrotransposon gag protein;PF19259.2//Ty3_capsid`Ty3 transposon capsid-like protein	-	tr|A0A6V7NSR9|A0A6V7NSR9_ANACO//Retrotrans_gag domain-containing protein {ECO:0000259|Pfam:PF03732} OS=Ananas comosus var. bracteatus ORFNames=CB5_LOCUS4860 {ECO:0000313|EMBL:CAD1821649.1} PE=4
Dioal.01G019300.v2.1	-	-	-	-	KAH7691764.1//F-box domain-containing protein`[Dioscorea alata]	-	-	tr|A0A426XRE8|A0A426XRE8_ENSVE//F-box domain-containing protein {ECO:0000259|SMART:SM00256} OS=Ensete ventricosum (Abyssinian banana) (Musa ensete) ORFNames=B296_00054922 {ECO:0000313|EMBL:RRT42002.1} PE=4
Dioal.01G019400.v2.1	GO:0016021//integral component of membrane`cellular_component`The component of a membrane consisting of the gene products and protein complexes having at least some part of their peptide sequence embedded in the hydrophobic region of the membrane. [GOC:dos, GOC:go_curators];GO:0004190//aspartic-type endopeptidase activity`molecular_function`Catalysis of the hydrolysis of internal, alpha-peptide b…	-	-	-	KAH7691765.1//Peptidase A22B signal peptide peptidase protein`[Dioscorea alata]	PF04258.16//Peptidase_A22B`Signal peptide peptidase	-	tr|A0A6I9S030|A0A6I9S030_ELAGV//signal peptide peptidase-like 1 isoform X2 {ECO:0000313|RefSeq:XP_010934803.1} OS=Elaeis guineensis var. tenera (Oil palm) Name=LOC105054873 {ECO:0000313|RefSeq:XP_010934803.1} PE=3
Dioal.01G019500.v2.1	GO:0102682//N6-(Delta2-isopentenyl)-adenosine 5'-monophosphate phosphoribohydrolase activity`molecular_function`Catalysis of the reaction: N(6)-(dimethylallyl)adenosine 5'-phosphate + H2O <=> N(6)-dimethylallyladenine + D-ribofuranose 5-phosphate. [EC:3.2.2.-, GOC:pz];GO:0009691//cytokinin biosynthetic process`biological_process`The chemical reactions and pathways resulting in the formation of cy…	-	-	-	KAH7691766.1//Cytokinin riboside 5'-monophosphate phosphoribohydrolase LOG protein`[Dioscorea alata]	PF18306.4//LDcluster4`SLOG cluster4 family;PF03641.17//Lysine_decarbox`Possible lysine decarboxylase	-	tr|A0A5P1EZV3|A0A5P1EZV3_ASPOF//Cytokinin riboside 5'-monophosphate phosphoribohydrolase {ECO:0000256|ARBA:ARBA00012205, ECO:0000256|RuleBase:RU363015} EC=3.2.2.n1 {ECO:0000256|ARBA:ARBA00012205, ECO:0000256|RuleBase:RU363015} OS=Asparagus officinalis (Garden asparagus) ORFNames=A4U43_C04F380 {ECO:0000313|EMBL:ONK70677.1} PE=3
Dioal.01G019600.v2.1	GO:0008270//zinc ion binding`molecular_function`Binding to a zinc ion (Zn). [GOC:ai]	K17710//PTCD1`pentatricopeptide repeat domain-containing protein 1	-	-	KAH7691767.1//TPR-like protein`[Dioscorea alata];KAH7691771.1//TPR-like protein`[Dioscorea alata];KAH7691768.1//TPR-like protein`[Dioscorea alata]	PF13041.9//PPR_2`PPR repeat family;PF12854.10//PPR_1`PPR repeat;PF01535.23//PPR`PPR repeat;PF13812.9//PPR_3`Pentatricopeptide repeat domain;PF20431.1//E_motif`E motif;PF20430.1//Eplus_motif`E+ motif;PF14432.9//DYW_deaminase`DYW family of nucleic acid deaminases	-	tr|A0A6I9QP64|A0A6I9QP64_ELAGV//pentatricopeptide repeat-containing protein At5g16860 {ECO:0000313|RefSeq:XP_010912774.1} OS=Elaeis guineensis var. tenera (Oil palm) Name=LOC105038615 {ECO:0000313|RefSeq:XP_010912774.1} PE=4
Dioal.01G019700.v2.1	-	-	-	-	KAH7691774.1//Fatty acid synthase domain 2-containing protein`[Dioscorea alata];KAH7691775.1//hypothetical protein IHE45_01G019700`[Dioscorea alata]	-	-	tr|A0A834YDP0|A0A834YDP0_9MAGN//Uncharacterized protein {ECO:0000313|EMBL:KAF8380226.1} OS=Tetracentron sinense ORFNames=HHK36_027708 {ECO:0000313|EMBL:KAF8380226.1} PE=4;tr|A0A8B7BXM9|A0A8B7BXM9_PHODC//uncharacterized protein At3g49055 isoform X2 {ECO:0000313|RefSeq:XP_008787489.2} OS=Phoenix dactylifera (Date palm) Name=LOC103705527 {ECO:0000313|RefSeq:XP_008787489.2} PE=4
Dioal.01G019800.v2.1	GO:0016021//integral component of membrane`cellular_component`The component of a membrane consisting of the gene products and protein complexes having at least some part of their peptide sequence embedded in the hydrophobic region of the membrane. [GOC:dos, GOC:go_curators];GO:0005524//ATP binding`molecular_function`Binding to ATP, adenosine 5'-triphosphate, a universally important coenzyme and e…	-	-	-	KAH7691778.1//Non-specific serine/threonine protein kinase protein`[Dioscorea alata];KAH7691777.1//Non-specific serine/threonine protein kinase protein`[Dioscorea alata];KAH7691779.1//Non-specific serine/threonine protein kinase protein`[Dioscorea alata]	PF08263.15//LRRNT_2`Leucine rich repeat N-terminal domain;PF07714.20//PK_Tyr_Ser-Thr`Protein tyrosine and serine/threonine kinase;PF00069.28//Pkinase`Protein kinase domain	-	tr|A0A8B7MWP8|A0A8B7MWP8_PHODC//probable LRR receptor-like serine/threonine-protein kinase At1g63430 isoform X4 {ECO:0000313|RefSeq:XP_017701288.1} OS=Phoenix dactylifera (Date palm) Name=LOC103719414 {ECO:0000313|RefSeq:XP_017701288.1} PE=4;tr|A0A6I9RYR8|A0A6I9RYR8_ELAGV//probable LRR receptor-like serine/threonine-protein kinase At1g63430 {ECO:0000313|RefSeq:XP_010934748.1} OS=Elaeis guineensis…
Dioal.01G019900.v2.1	-	-	-	-	KAH7691780.1//hypothetical protein IHE45_01G019900`[Dioscorea alata]	-	-	tr|A0A8B7BXM9|A0A8B7BXM9_PHODC//uncharacterized protein At3g49055 isoform X2 {ECO:0000313|RefSeq:XP_008787489.2} OS=Phoenix dactylifera (Date palm) Name=LOC103705527 {ECO:0000313|RefSeq:XP_008787489.2} PE=4
Dioal.01G020000.v2.1	GO:0016021//integral component of membrane`cellular_component`The component of a membrane consisting of the gene products and protein complexes having at least some part of their peptide sequence embedded in the hydrophobic region of the membrane. [GOC:dos, GOC:go_curators];GO:0005524//ATP binding`molecular_function`Binding to ATP, adenosine 5'-triphosphate, a universally important coenzyme and e…	K13430//PBS1`serine/threonine-protein kinase PBS1 [EC:2.7.11.1]	ko04626//Plant-pathogen interaction`Organismal Systems`Environmental adaptation	-	KAH7691778.1//Non-specific serine/threonine protein kinase protein`[Dioscorea alata];KAH7691779.1//Non-specific serine/threonine protein kinase protein`[Dioscorea alata];KAH7691777.1//Non-specific serine/threonine protein kinase protein`[Dioscorea alata]	PF08263.15//LRRNT_2`Leucine rich repeat N-terminal domain;PF07714.20//PK_Tyr_Ser-Thr`Protein tyrosine and serine/threonine kinase;PF00069.28//Pkinase`Protein kinase domain	-	tr|A0A8B7MWP8|A0A8B7MWP8_PHODC//probable LRR receptor-like serine/threonine-protein kinase At1g63430 isoform X4 {ECO:0000313|RefSeq:XP_017701288.1} OS=Phoenix dactylifera (Date palm) Name=LOC103719414 {ECO:0000313|RefSeq:XP_017701288.1} PE=4;tr|A0A6I9RYR8|A0A6I9RYR8_ELAGV//probable LRR receptor-like serine/threonine-protein kinase At1g63430 {ECO:0000313|RefSeq:XP_010934748.1} OS=Elaeis guineensis…
Dioal.01G020100.v2.1	-	-	-	-	KAH7691784.1//hypothetical protein IHE45_01G020100`[Dioscorea alata]	-	-	-
Dioal.01G020200.v2.1	GO:0016787//hydrolase activity`molecular_function`Catalysis of the hydrolysis of various bonds, e.g. C-O, C-N, C-C, phosphoric anhydride bonds, etc. Hydrolase is the systematic name for any enzyme of EC class 3. [ISBN:0198506732];GO:0003676//nucleic acid binding`molecular_function`Binding to a nucleic acid. [GOC:jl];GO:0005524//ATP binding`molecular_function`Binding to ATP, adenosine 5'-triphosph…	K12614//DDX6, RCK, DHH1`ATP-dependent RNA helicase DDX6/DHH1 [EC:3.6.4.13]	ko03018//RNA degradation`Genetic Information Processing`Folding, sorting and degradation	-	KAH7691785.1//RNA helicase protein`[Dioscorea alata]	PF00270.32//DEAD`DEAD/DEAH box helicase;PF00271.34//Helicase_C`Helicase conserved C-terminal domain	-	tr|A0A0R0J045|A0A0R0J045_SOYBN//Uncharacterized protein {ECO:0000313|EMBL:KRH48174.1, ECO:0000313|EnsemblPlants:KRH48174} OS=Glycine max (Soybean) (Glycine hispida) ORFNames=GLYMA_07G072900 {ECO:0000313|EMBL:KRH48174.1} PE=3
Dioal.01G020300.v2.1	-	-	-	-	KAH7691786.1//DNase I-like protein`[Dioscorea alata]	-	-	tr|A5BUT3|A5BUT3_VITVI//Reverse transcriptase domain-containing protein {ECO:0000259|PROSITE:PS50878} OS=Vitis vinifera (Grape) ORFNames=VITISV_026823 {ECO:0000313|EMBL:CAN75028.1} PE=4
Dioal.01G020400.v2.1	-	-	-	-	KAH7691787.1//Remorin C-terminal protein`[Dioscorea alata]	PF03763.16//Remorin_C`Remorin, C-terminal region	-	tr|A0A6I9T086|A0A6I9T086_SESIN//remorin-like isoform X1 {ECO:0000313|RefSeq:XP_011076174.1} OS=Sesamum indicum (Oriental sesame) (Sesamum orientale) Name=LOC105160484 {ECO:0000313|RefSeq:XP_011076174.1} PE=3
Dioal.01G020500.v2.1	GO:0046983//protein dimerization activity`molecular_function`The formation of a protein dimer, a macromolecular structure consists of two noncovalently associated identical or nonidentical subunits. [ISBN:0198506732]	-	-	-	KAH7691788.1//Ribonuclease H-like protein`[Dioscorea alata]	PF14291.9//DUF4371`Domain of unknown function (DUF4371)	-	tr|A0A6P6X8W2|A0A6P6X8W2_COFAR//zinc finger MYM-type protein 1-like {ECO:0000313|RefSeq:XP_027122382.1} OS=Coffea arabica (Arabian coffee) Name=LOC113739366 {ECO:0000313|RefSeq:XP_027122382.1} PE=4
Dioal.01G020600.v2.1	GO:0046982//protein heterodimerization activity`molecular_function`Binding to a nonidentical protein to form a heterodimer. [GOC:ai]	-	-	-	KAH7691789.1//Transcription factor CBF/NF-Y/archaeal histone domain-containing protein`[Dioscorea alata]	PF00125.27//Histone`Core histone H2A/H2B/H3/H4;PF00808.26//CBFD_NFYB_HMF`Histone-like transcription factor (CBF/NF-Y) and archaeal histone	NF-YC//http://planttfdb.gao-lab.org/family.php?fam=NF-YC	tr|A0A3S4N359|A0A3S4N359_9MAGN//Nuclear transcription factor Y subunit C-2-like protein {ECO:0000313|EMBL:RWR72167.1} OS=Cinnamomum micranthum f. kanehirae ORFNames=CKAN_00037400 {ECO:0000313|EMBL:RWR72167.1} PE=4
Dioal.01G020700.v2.1	GO:0046983//protein dimerization activity`molecular_function`The formation of a protein dimer, a macromolecular structure consists of two noncovalently associated identical or nonidentical subunits. [ISBN:0198506732]	-	-	-	KAH7691790.1//Ribonuclease H-like protein, partial`[Dioscorea alata]	-	-	tr|A0A2H9ZTZ1|A0A2H9ZTZ1_9ASPA//Uncharacterized protein {ECO:0000313|EMBL:PKA46753.1} OS=Apostasia shenzhenica ORFNames=AXF42_Ash015647 {ECO:0000313|EMBL:PKA46753.1} PE=4
Dioal.01G020800.v2.1	-	-	-	-	KAH7691791.1//TPR-like protein`[Dioscorea alata]	-	-	-
Dioal.01G020900.v2.1	GO:0016021//integral component of membrane`cellular_component`The component of a membrane consisting of the gene products and protein complexes having at least some part of their peptide sequence embedded in the hydrophobic region of the membrane. [GOC:dos, GOC:go_curators];GO:0005524//ATP binding`molecular_function`Binding to ATP, adenosine 5'-triphosphate, a universally important coenzyme and e…	-	-	-	KAH7691792.1//Non-specific serine/threonine protein kinase protein`[Dioscorea alata]	PF08263.15//LRRNT_2`Leucine rich repeat N-terminal domain;PF13855.9//LRR_8`Leucine rich repeat	-	tr|A0A6J0PHL1|A0A6J0PHL1_ELAGV//probable LRR receptor-like serine/threonine-protein kinase At3g47570 {ECO:0000313|RefSeq:XP_019704594.1} OS=Elaeis guineensis var. tenera (Oil palm) Name=LOC109505588 {ECO:0000313|RefSeq:XP_019704594.1} PE=3
Dioal.01G021000.v2.1	-	-	-	-	KAH7691793.1//hypothetical protein IHE45_01G021000`[Dioscorea alata]	-	-	-
Dioal.01G021100.v2.1	GO:0016887//ATP hydrolysis activity`molecular_function`Catalysis of the reaction: ATP + H2O = ADP + H+ Pi. ATP hydrolysis is used in some reactions as an energy source, for example to catalyze a reaction or drive transport against a concentration gradient. [RHEA:13065];GO:0005783//endoplasmic reticulum`cellular_component`The irregular network of unit membranes, visible only by electron microscopy…	K09490//HSPA5, BIP`endoplasmic reticulum chaperone BiP [EC:3.6.4.10]	ko03060//Protein export`Genetic Information Processing`Folding, sorting and degradation;ko04141//Protein processing in endoplasmic reticulum`Genetic Information Processing`Folding, sorting and degradation	-	KAH7691794.1//Heat shock protein 70 family protein`[Dioscorea alata]	PF00012.23//HSP70`Hsp70 protein;PF06723.16//MreB_Mbl`MreB/Mbl protein	-	tr|A0A4S8JL73|A0A4S8JL73_MUSBA//Uncharacterized protein {ECO:0000313|EMBL:THU62399.1} OS=Musa balbisiana (Banana) ORFNames=C4D60_Mb01t04720 {ECO:0000313|EMBL:THU62399.1} PE=3
Dioal.01G021200.v2.1	-	-	-	-	KAH7691795.1//FERM/acyl-CoA-binding protein`[Dioscorea alata]	PF00887.22//ACBP`Acyl CoA binding protein;PF12796.10//Ank_2`Ankyrin repeats (3 copies);PF13637.9//Ank_4`Ankyrin repeats (many copies);PF13857.9//Ank_5`Ankyrin repeats (many copies);PF13606.9//Ank_3`Ankyrin repeat;PF00023.33//Ank`Ankyrin repeat	-	tr|A0A8B7D039|A0A8B7D039_PHODC//acyl-CoA-binding domain-containing protein 4 isoform X1 {ECO:0000313|RefSeq:XP_008810457.1} OS=Phoenix dactylifera (Date palm) Name=LOC103721866 {ECO:0000313|RefSeq:XP_008810457.1} PE=4
Dioal.01G021300.v2.1	-	-	-	-	KAH7691796.1//Homeobox domain-containing protein`[Dioscorea alata]	PF00046.32//Homeodomain`Homeodomain	HB-other//http://planttfdb.gao-lab.org/family.php?fam=HB-other;HD-ZIP//http://planttfdb.gao-lab.org/family.php?fam=HD-ZIP	tr|A0A843V188|A0A843V188_COLES//Homeobox domain-containing protein {ECO:0000259|PROSITE:PS50071} OS=Colocasia esculenta (Wild taro) (Arum esculentum) ORFNames=Taro_021424 {ECO:0000313|EMBL:MQL88856.1} PE=3
Dioal.01G021400.v2.1	-	-	-	-	KAH7691797.1//hypothetical protein IHE45_01G021400`[Dioscorea alata]	-	-	tr|A0A7I8J9C2|A0A7I8J9C2_SPIIN//Hypothetical protein {ECO:0000313|EMBL:CAA2627331.1} OS=Spirodela intermedia (Intermediate duckweed) SI8410_10014065 {ECO:0000313|EMBL:CAA7403387.1} PE=4
Dioal.01G021500.v2.1	-	K09420//MYB, C-MYB`transcriptional activator Myb	-	-	KAH7691799.1//Myb domain-containing protein`[Dioscorea alata]	PF00249.34//Myb_DNA-binding`Myb-like DNA-binding domain;PF13921.9//Myb_DNA-bind_6`Myb-like DNA-binding domain	MYB//http://planttfdb.gao-lab.org/family.php?fam=MYB;MYB_related//http://planttfdb.gao-lab.org/family.php?fam=MYB_related	tr|A0A8B8J791|A0A8B8J791_PHODC//transcription factor MYB3R-2-like {ECO:0000313|RefSeq:XP_026662390.2} OS=Phoenix dactylifera (Date palm) Name=LOC103712142 {ECO:0000313|RefSeq:XP_026662390.2} PE=4
Dioal.01G021600.v2.1	-	-	-	-	KAH7691802.1//putative Ca2+-dependent phospholipid-binding protein`[Dioscorea alata]	PF00168.33//C2`C2 domain	-	tr|A0A843TPT6|A0A843TPT6_COLES//C2 domain-containing protein {ECO:0000259|PROSITE:PS50004} OS=Colocasia esculenta (Wild taro) (Arum esculentum) ORFNames=Taro_006845 {ECO:0000313|EMBL:MQL74472.1} PE=4
Dioal.01G021700.v2.1	-	-	-	-	KAH7691803.1//hypothetical protein IHE45_01G021700`[Dioscorea alata]	-	-	-
Dioal.01G021800.v2.1	-	-	-	-	KAH7691804.1//membrane-associated progesterone receptor component protein`[Dioscorea alata]	PF00173.31//Cyt-b5`Cytochrome b5-like Heme/Steroid binding domain	-	tr|A0A8B7CDA1|A0A8B7CDA1_PHODC//membrane steroid-binding protein 1 {ECO:0000313|RefSeq:XP_008796746.2} OS=Phoenix dactylifera (Date palm) Name=LOC103712112 {ECO:0000313|RefSeq:XP_008796746.2} PE=4
Dioal.01G021900.v2.1	GO:0046983//protein dimerization activity`molecular_function`The formation of a protein dimer, a macromolecular structure consists of two noncovalently associated identical or nonidentical subunits. [ISBN:0198506732]	-	-	-	KAH7691805.1//Ribonuclease H-like protein`[Dioscorea alata]	-	-	tr|A0A0R0GQS4|A0A0R0GQS4_SOYBN//Dimer_Tnp_hAT domain-containing protein {ECO:0000259|Pfam:PF05699} OS=Glycine max (Soybean) (Glycine hispida) ORFNames=GLYMA_13G192800 {ECO:0000313|EMBL:KRH20668.1} PE=4
Dioal.01G022000.v2.1	-	-	-	-	KAH7691806.1//Non-specific serine/threonine protein kinase protein`[Dioscorea alata]	PF00069.28//Pkinase`Protein kinase domain;PF07714.20//PK_Tyr_Ser-Thr`Protein tyrosine and serine/threonine kinase	-	tr|A0A8B7BJT6|A0A8B7BJT6_PHODC//serine/threonine-protein kinase BLUS1 {ECO:0000313|RefSeq:XP_008778786.1} OS=Phoenix dactylifera (Date palm) Name=LOC103698533 {ECO:0000313|RefSeq:XP_008778786.1} PE=4
Dioal.01G022100.v2.1	-	K00067//rfbD, rmlD`dTDP-4-dehydrorhamnose reductase [EC:1.1.1.133]	ko00523//Polyketide sugar unit biosynthesis`Metabolism`Metabolism of terpenoids and polyketides;ko01100//Metabolic pathways`Metabolism`Global and overview maps;ko01110//Biosynthesis of secondary metabolites`Metabolism`Global and overview maps;ko01250//Biosynthesis of nucleotide sugars`Metabolism`Global and overview maps	-	KAH7691810.1//Methionine adenosyltransferase protein`[Dioscorea alata];KAH7691809.1//Methionine adenosyltransferase protein`[Dioscorea alata];KAH7691807.1//Methionine adenosyltransferase protein`[Dioscorea alata];KAH7691808.1//Methionine adenosyltransferase protein`[Dioscorea alata]	PF04321.20//RmlD_sub_bind`RmlD substrate binding domain;PF01370.24//Epimerase`NAD dependent epimerase/dehydratase family;PF16363.8//GDP_Man_Dehyd`GDP-mannose 4,6 dehydratase	-	tr|A0A6P5GXQ2|A0A6P5GXQ2_ANACO//uncharacterized protein LOC109727089 {ECO:0000313|RefSeq:XP_020112567.1} OS=Ananas comosus (Pineapple) (Ananas ananas) Name=LOC109727089 {ECO:0000313|RefSeq:XP_020112567.1} PE=4
Dioal.01G022200.v2.1	GO:0004298//threonine-type endopeptidase activity`molecular_function`Catalysis of the hydrolysis of internal peptide bonds in a polypeptide chain by a mechanism in which the hydroxyl group of a threonine residue at the active center acts as a nucleophile. [GOC:mah, https://www.ebi.ac.uk/merops/about/glossary.shtml#CATTYPE, https://www.ebi.ac.uk/merops/about/glossary.shtml#ENDOPEPTIDASE]	K08657//TASP1`taspase, threonine aspartase, 1 [EC:3.4.25.-]	-	-	KAH7691815.1//Peptidase T2 asparaginase 2 protein`[Dioscorea alata];KAH7691811.1//Peptidase T2 asparaginase 2 protein`[Dioscorea alata];KAH7691812.1//Peptidase T2 asparaginase 2 protein`[Dioscorea alata];KAH7691814.1//Peptidase T2 asparaginase 2 protein`[Dioscorea alata]	PF01112.21//Asparaginase_2`Asparaginase	-	tr|M8ATL4|M8ATL4_AEGTA//Putative isoaspartyl peptidase/L-asparaginase 4 {ECO:0000313|EMBL:EMT04749.1, ECO:0000313|EnsemblPlants:EMT04749} OS=Aegilops tauschii (Tausch's goatgrass) (Aegilops squarrosa) ORFNames=F775_05045 {ECO:0000313|EMBL:EMT04749.1} PE=4;tr|A0A5P1EGW2|A0A5P1EGW2_ASPOF//Uncharacterized protein {ECO:0000313|EMBL:ONK64059.1} OS=Asparagus officinalis (Garden asparagus) ORFNames=A4U4…
Dioal.01G022300.v2.1	GO:0003676//nucleic acid binding`molecular_function`Binding to a nucleic acid. [GOC:jl];GO:0019843//rRNA binding`molecular_function`Binding to a ribosomal RNA. [GOC:jl];GO:1901259//chloroplast rRNA processing`biological_process`Any rRNA processing that takes place in chloroplast. [GOC:TermGenie];GO:0003729//mRNA binding`molecular_function`Binding to messenger RNA (mRNA), an intermediate molecule …	K02945//RP-S1, rpsA`small subunit ribosomal protein S1	ko03010//Ribosome`Genetic Information Processing`Translation	-	KAH7691819.1//Nucleic acid-binding proteins protein`[Dioscorea alata];KAH7691820.1//Nucleic acid-binding proteins protein`[Dioscorea alata];KAH7691817.1//Nucleic acid-binding proteins protein`[Dioscorea alata];KAH7691821.1//Nucleic acid-binding proteins protein`[Dioscorea alata];KAH7691816.1//Nucleic acid-binding proteins protein`[Dioscorea alata];KAH7691818.1//Nucleic acid-binding proteins prote…	PF00575.26//S1`S1 RNA binding domain	-	tr|A0A6I9RZM6|A0A6I9RZM6_ELAGV//uncharacterized protein LOC105054818 isoform X3 {ECO:0000313|RefSeq:XP_010934715.1} OS=Elaeis guineensis var. tenera (Oil palm) Name=LOC105054818 {ECO:0000313|RefSeq:XP_010934715.1} PE=4;tr|A0A8B8ZAK3|A0A8B8ZAK3_PHODC//uncharacterized protein LOC103719423 isoform X2 {ECO:0000313|RefSeq:XP_038971106.1} OS=Phoenix dactylifera (Date palm) Name=LOC103719423 {ECO:000031…
Dioal.01G022400.v2.1	GO:0016021//integral component of membrane`cellular_component`The component of a membrane consisting of the gene products and protein complexes having at least some part of their peptide sequence embedded in the hydrophobic region of the membrane. [GOC:dos, GOC:go_curators];GO:0015145//monosaccharide transmembrane transporter activity`molecular_function`Enables the transfer of a monosaccharide fr…	-	-	-	KAH7691823.1//Sugar/inositol transporter protein`[Dioscorea alata]	PF00083.27//Sugar_tr`Sugar (and other) transporter;PF07690.19//MFS_1`Major Facilitator Superfamily	-	tr|A0A6V7QVH7|A0A6V7QVH7_ANACO//MFS domain-containing protein {ECO:0000259|PROSITE:PS50850} OS=Ananas comosus var. bracteatus ORFNames=CB5_LOCUS29977 {ECO:0000313|EMBL:CAD1846766.1} PE=3
Dioal.01G022500.v2.1	-	-	-	-	KAH7691824.1//Non-specific serine/threonine protein kinase protein`[Dioscorea alata]	PF08263.15//LRRNT_2`Leucine rich repeat N-terminal domain;PF12799.10//LRR_4`Leucine Rich repeats (2 copies);PF13855.9//LRR_8`Leucine rich repeat	-	tr|A0A8B9A1H2|A0A8B9A1H2_PHODC//probable leucine-rich repeat receptor-like protein kinase At1g35710 isoform X1 {ECO:0000313|RefSeq:XP_038977673.1} OS=Phoenix dactylifera (Date palm) Name=LOC113463447 {ECO:0000313|RefSeq:XP_038977673.1} PE=4
Dioal.01G022600.v2.1	-	K04733//IRAK4`interleukin-1 receptor-associated kinase 4 [EC:2.7.11.1]	-	-	KAH7691825.1//Non-specific serine/threonine protein kinase protein`[Dioscorea alata]	PF00069.28//Pkinase`Protein kinase domain;PF07714.20//PK_Tyr_Ser-Thr`Protein tyrosine and serine/threonine kinase	-	tr|A0A8B9A1H2|A0A8B9A1H2_PHODC//probable leucine-rich repeat receptor-like protein kinase At1g35710 isoform X1 {ECO:0000313|RefSeq:XP_038977673.1} OS=Phoenix dactylifera (Date palm) Name=LOC113463447 {ECO:0000313|RefSeq:XP_038977673.1} PE=4
Dioal.01G022700.v2.1	GO:0016021//integral component of membrane`cellular_component`The component of a membrane consisting of the gene products and protein complexes having at least some part of their peptide sequence embedded in the hydrophobic region of the membrane. [GOC:dos, GOC:go_curators];GO:0015145//monosaccharide transmembrane transporter activity`molecular_function`Enables the transfer of a monosaccharide fr…	-	-	-	KAH7691826.1//Sugar/inositol transporter protein`[Dioscorea alata]	PF00083.27//Sugar_tr`Sugar (and other) transporter;PF07690.19//MFS_1`Major Facilitator Superfamily	-	tr|A0A6P5GAN4|A0A6P5GAN4_ANACO//sugar carrier protein C-like {ECO:0000313|RefSeq:XP_020102908.1} OS=Ananas comosus (Pineapple) (Ananas ananas) Name=LOC109720297 {ECO:0000313|RefSeq:XP_020102908.1} PE=3
Dioal.01G022800.v2.1	-	-	-	-	KAH7691827.1//Ribonuclease H-like protein`[Dioscorea alata]	-	-	tr|A0A1R3KTF1|A0A1R3KTF1_9ROSI//Uncharacterized protein {ECO:0000313|EMBL:OMP10355.1} OS=Corchorus olitorius ORFNames=COLO4_04576 {ECO:0000313|EMBL:OMP10355.1} PE=4
Dioal.01G022900.v2.1	-	K08736//MSH3`DNA mismatch repair protein MSH3	ko03430//Mismatch repair`Genetic Information Processing`Replication and repair	-	KAH7691828.1//DNA mismatch repair protein MSH3 protein`[Dioscorea alata];KAH7691829.1//DNA mismatch repair protein MSH3 protein`[Dioscorea alata]	PF01624.23//MutS_I`MutS domain I;PF05188.20//MutS_II`MutS domain II;PF05192.21//MutS_III`MutS domain III;PF05190.21//MutS_IV`MutS family domain IV;PF00488.24//MutS_V`MutS domain V	-	tr|A0A8B8JB50|A0A8B8JB50_PHODC//LOW QUALITY PROTEIN: DNA mismatch repair protein MSH3 {ECO:0000313|RefSeq:XP_026665168.2} OS=Phoenix dactylifera (Date palm) Name=LOC103719424 {ECO:0000313|RefSeq:XP_026665168.2} PE=4
Dioal.01G023000.v2.1	GO:0016021//integral component of membrane`cellular_component`The component of a membrane consisting of the gene products and protein complexes having at least some part of their peptide sequence embedded in the hydrophobic region of the membrane. [GOC:dos, GOC:go_curators];GO:0015145//monosaccharide transmembrane transporter activity`molecular_function`Enables the transfer of a monosaccharide fr…	-	-	-	KAH7691830.1//Sugar/inositol transporter protein`[Dioscorea alata]	PF00083.27//Sugar_tr`Sugar (and other) transporter;PF07690.19//MFS_1`Major Facilitator Superfamily	-	tr|A0A6P5GAN4|A0A6P5GAN4_ANACO//sugar carrier protein C-like {ECO:0000313|RefSeq:XP_020102908.1} OS=Ananas comosus (Pineapple) (Ananas ananas) Name=LOC109720297 {ECO:0000313|RefSeq:XP_020102908.1} PE=3
Dioal.01G023100.v2.1	GO:0016021//integral component of membrane`cellular_component`The component of a membrane consisting of the gene products and protein complexes having at least some part of their peptide sequence embedded in the hydrophobic region of the membrane. [GOC:dos, GOC:go_curators];GO:0015145//monosaccharide transmembrane transporter activity`molecular_function`Enables the transfer of a monosaccharide fr…	-	-	-	KAH7691830.1//Sugar/inositol transporter protein`[Dioscorea alata]	PF00083.27//Sugar_tr`Sugar (and other) transporter;PF07690.19//MFS_1`Major Facilitator Superfamily	-	tr|A0A6P5GAN4|A0A6P5GAN4_ANACO//sugar carrier protein C-like {ECO:0000313|RefSeq:XP_020102908.1} OS=Ananas comosus (Pineapple) (Ananas ananas) Name=LOC109720297 {ECO:0000313|RefSeq:XP_020102908.1} PE=3
Dioal.01G023200.v2.1	-	-	-	-	KAH7691832.1//Retrotransposon gag domain-containing protein`[Dioscorea alata]	PF03732.20//Retrotrans_gag`Retrotransposon gag protein	-	tr|A0A6V7Q9E1|A0A6V7Q9E1_ANACO//Retrotrans_gag domain-containing protein {ECO:0000259|Pfam:PF03732} OS=Ananas comosus var. bracteatus ORFNames=CB5_LOCUS23030 {ECO:0000313|EMBL:CAD1839819.1} PE=4
Dioal.01G023300.v2.1	GO:0003677//DNA binding`molecular_function`Any molecular function by which a gene product interacts selectively and non-covalently with DNA (deoxyribonucleic acid). [GOC:dph, GOC:jl, GOC:tb, GOC:vw]	-	-	-	KAH7691833.1//Transcription factor Myb domain-containing protein, partial`[Dioscorea alata]	PF00249.34//Myb_DNA-binding`Myb-like DNA-binding domain;PF13921.9//Myb_DNA-bind_6`Myb-like DNA-binding domain	MYB//http://planttfdb.gao-lab.org/family.php?fam=MYB;MYB_related//http://planttfdb.gao-lab.org/family.php?fam=MYB_related	tr|A0A6J0PB93|A0A6J0PB93_ELAGV//transcription factor LAF1-like {ECO:0000313|RefSeq:XP_019701827.1} OS=Elaeis guineensis var. tenera (Oil palm) Name=LOC109504900 {ECO:0000313|RefSeq:XP_019701827.1} PE=4
Dioal.01G023400.v2.1	GO:0015074//DNA integration`biological_process`The process in which a DNA segment is incorporated into another, usually larger, DNA molecule such as a chromosome. [GOC:mah];GO:0008270//zinc ion binding`molecular_function`Binding to a zinc ion (Zn). [GOC:ai];GO:0003676//nucleic acid binding`molecular_function`Binding to a nucleic acid. [GOC:jl]	-	-	-	KAH7691834.1//RNA-directed DNA polymerase protein`[Dioscorea alata]	PF14223.9//Retrotran_gag_2`gag-polypeptide of LTR copia-type;PF00098.26//zf-CCHC`Zinc knuckle	-	tr|A0A2K3M3V5|A0A2K3M3V5_TRIPR//Copia protein (Gag-int-pol protein) {ECO:0000313|EMBL:PNX85475.1} Fragment OS=Trifolium pratense (Red clover) ORFNames=L195_g041544 {ECO:0000313|EMBL:PNX85475.1} PE=4
Dioal.01G023500.v2.1	GO:0003735//structural constituent of ribosome`molecular_function`The action of a molecule that contributes to the structural integrity of the ribosome. [GOC:mah];GO:0006412//translation`biological_process`The cellular metabolic process in which a protein is formed, using the sequence of a mature mRNA or circRNA molecule to specify the sequence of amino acids in a polypeptide chain. Translation i…	K02964//RP-S18e, RPS18`small subunit ribosomal protein S18e	ko03010//Ribosome`Genetic Information Processing`Translation	-	KAH7691835.1//SGNH hydrolase protein`[Dioscorea alata];KAH7665621.1//Ribosomal protein S13 protein`[Dioscorea alata]	PF00416.25//Ribosomal_S13`Ribosomal protein S13/S18	-	tr|A0A835QJI0|A0A835QJI0_VANPL//SASA domain-containing protein {ECO:0000259|Pfam:PF03629} OS=Vanilla planifolia (Vanilla) ORFNames=HPP92_016612 {ECO:0000313|EMBL:KAG0472066.1} PE=4;tr|A0A5K1BFT2|A0A5K1BFT2_9MAGN//SASA domain-containing protein {ECO:0000259|Pfam:PF03629} Fragment OS=Nymphaea colorata ORFNames=NYM_LOCUS16239 {ECO:0000313|EMBL:VVW13209.1} PE=4;tr|A0A4Y7JUT4|A0A4Y7JUT4_PAPSO//Unchara…
Dioal.01G023600.v2.1	GO:0006633//fatty acid biosynthetic process`biological_process`The chemical reactions and pathways resulting in the formation of a fatty acid, any of the aliphatic monocarboxylic acids that can be liberated by hydrolysis from naturally occurring fats and oils. Fatty acids are predominantly straight-chain acids of 4 to 24 carbon atoms, which may be saturated or unsaturated; branched fatty acids an…	K01962//accA`acetyl-CoA carboxylase carboxyl transferase subunit alpha [EC:6.4.1.2 2.1.3.15]	ko00061//Fatty acid biosynthesis`Metabolism`Lipid metabolism;ko00620//Pyruvate metabolism`Metabolism`Carbohydrate metabolism;ko00640//Propanoate metabolism`Metabolism`Carbohydrate metabolism;ko01100//Metabolic pathways`Metabolism`Global and overview maps;ko01110//Biosynthesis of secondary metabolites`Metabolism`Global and overview maps;ko01200//Carbon metabolism`Metabolism`Global and overview map…	-	KAH7691836.1//acetyl-CoA carboxylase carboxyl transferase subunit alpha protein`[Dioscorea alata];KAH7691837.1//Acetyl-CoA carboxylase protein`[Dioscorea alata]	PF03255.17//ACCA`Acetyl co-enzyme A carboxylase carboxyltransferase alpha subunit;PF01039.25//Carboxyl_trans`Carboxyl transferase domain	-	tr|A0A8B7CUJ9|A0A8B7CUJ9_PHODC//acetyl-coenzyme A carboxylase carboxyl transferase subunit alpha, chloroplastic-like {ECO:0000313|RefSeq:XP_008806855.1, ECO:0000313|RefSeq:XP_008806856.1} OS=Phoenix dactylifera (Date palm) ECO:0000313|RefSeq:XP_008806856.1} PE=4;tr|A0A5P1EHC5|A0A5P1EHC5_ASPOF//Acetyl-CoA carboxytransferase {ECO:0000256|ARBA:ARBA00011883} EC=2.1.3.15 {ECO:0000256|ARBA:ARBA00011883…
Dioal.01G023700.v2.1	-	K04713//SUR2`sphinganine C4-monooxygenase [EC:1.14.18.5]	ko00600//Sphingolipid metabolism`Metabolism`Lipid metabolism;ko01100//Metabolic pathways`Metabolism`Global and overview maps	-	KAH7691838.1//Sphingolipid hydroxylase protein`[Dioscorea alata]	PF04116.16//FA_hydroxylase`Fatty acid hydroxylase	-	tr|A0A8B7CGC5|A0A8B7CGC5_PHODC//sphinganine C4-monooxygenase 2-like {ECO:0000313|RefSeq:XP_008798649.1} OS=Phoenix dactylifera (Date palm) Name=LOC103713482 {ECO:0000313|RefSeq:XP_008798649.1} PE=4
Dioal.01G023800.v2.1	-	K22133//AAE3`oxalate---CoA ligase [EC:6.2.1.8]	ko00630//Glyoxylate and dicarboxylate metabolism`Metabolism`Carbohydrate metabolism;ko01100//Metabolic pathways`Metabolism`Global and overview maps	-	KAH7691839.1//Oxalate--CoA ligase protein`[Dioscorea alata]	PF00501.31//AMP-binding`AMP-binding enzyme;PF13193.9//AMP-binding_C`AMP-binding enzyme C-terminal domain	-	tr|A0A8B7CVA4|A0A8B7CVA4_PHODC//oxalate--CoA ligase {ECO:0000313|RefSeq:XP_008806875.1} OS=Phoenix dactylifera (Date palm) Name=LOC103719417 {ECO:0000313|RefSeq:XP_008806875.1} PE=4
Dioal.01G023900.v2.1	GO:0005524//ATP binding`molecular_function`Binding to ATP, adenosine 5'-triphosphate, a universally important coenzyme and enzyme regulator. [ISBN:0198506732];GO:0004672//protein kinase activity`molecular_function`Catalysis of the phosphorylation of an amino acid residue in a protein, usually according to the reaction: a protein + ATP = a phosphoprotein + ADP. [MetaCyc:PROTEIN-KINASE-RXN]	K13436//PTI1`pto-interacting protein 1 [EC:2.7.11.1]	ko04626//Plant-pathogen interaction`Organismal Systems`Environmental adaptation	-	KAH7691840.1//Non-specific serine/threonine protein kinase protein`[Dioscorea alata]	-	-	tr|A0A2I0IFZ0|A0A2I0IFZ0_PUNGR//Protein kinase domain-containing protein {ECO:0000259|PROSITE:PS50011} OS=Punica granatum (Pomegranate) ORFNames=CRG98_036697 {ECO:0000313|EMBL:PKI42899.1} PE=4
Dioal.01G024000.v2.1	-	-	-	-	KAH7691841.1//Thebaine 6-O-demethylase protein`[Dioscorea alata]	PF03171.23//2OG-FeII_Oxy`2OG-Fe(II) oxygenase superfamily	-	tr|A0A2I0HNT8|A0A2I0HNT8_PUNGR//Fe2OG dioxygenase domain-containing protein {ECO:0000259|PROSITE:PS51471} OS=Punica granatum (Pomegranate) ORFNames=CRG98_046238 {ECO:0000313|EMBL:PKI33372.1} PE=4
Dioal.01G024100.v2.1	GO:0004190//aspartic-type endopeptidase activity`molecular_function`Catalysis of the hydrolysis of internal, alpha-peptide bonds in a polypeptide chain by a mechanism in which a water molecule bound by the side chains of aspartic residues at the active center acts as a nucleophile. [ISBN:0198506732];GO:0008270//zinc ion binding`molecular_function`Binding to a zinc ion (Zn). [GOC:ai];GO:0003676//n…	-	-	KOG0017//FOG: Transposon-encoded proteins with TYA, reverse transcriptase, integrase domains in various combinations`General function prediction only`[R]	KAH7691842.1//Retroviral ribonuclease H protein`[Dioscorea alata]	PF19259.2//Ty3_capsid`Ty3 transposon capsid-like protein;PF03732.20//Retrotrans_gag`Retrotransposon gag protein	-	tr|S1S3V9|S1S3V9_THECC//Gag protease polyprotein-like protein {ECO:0000313|EMBL:EOY20371.1} OS=Theobroma cacao (Cacao) (Cocoa) ORFNames=TCM_045983 {ECO:0000313|EMBL:EOY20371.1} PE=4
Dioal.01G024200.v2.1	-	-	-	-	KAH7691843.1//hypothetical protein IHE45_01G024200`[Dioscorea alata]	-	-	tr|A0A7I8JX28|A0A7I8JX28_SPIIN//Hypothetical protein {ECO:0000313|EMBL:CAA7387792.1} OS=Spirodela intermedia (Intermediate duckweed) ORFNames=SI8410_01000152 {ECO:0000313|EMBL:CAA7387792.1} PE=4
Dioal.01G024300.v2.1	-	-	-	-	KAH7691844.1//Leucine-rich repeat protein`[Dioscorea alata]	PF13855.9//LRR_8`Leucine rich repeat;PF12799.10//LRR_4`Leucine Rich repeats (2 copies)	-	tr|A0A834TLQ7|A0A834TLQ7_9FABA//Receptor-like protein EIX2 {ECO:0000313|EMBL:KAF7824588.1} OS=Senna tora ORFNames=G2W53_022732 {ECO:0000313|EMBL:KAF7824588.1} PE=4
Dioal.01G024400.v2.1	GO:0016021//integral component of membrane`cellular_component`The component of a membrane consisting of the gene products and protein complexes having at least some part of their peptide sequence embedded in the hydrophobic region of the membrane. [GOC:dos, GOC:go_curators]	-	-	-	KAH7691845.1//Leucine-rich repeat protein, partial`[Dioscorea alata]	PF13855.9//LRR_8`Leucine rich repeat	-	tr|A0A6J0PBV8|A0A6J0PBV8_ELAGV//receptor-like protein EIX2 {ECO:0000313|RefSeq:XP_019702774.1} OS=Elaeis guineensis var. tenera (Oil palm) Name=LOC105035091 {ECO:0000313|RefSeq:XP_019702774.1} PE=4
Dioal.01G024500.v2.1	-	-	-	-	KAH7691846.1//hypothetical protein IHE45_01G024500, partial`[Dioscorea alata]	-	-	tr|A0A0R0KU71|A0A0R0KU71_SOYBN//Uncharacterized protein {ECO:0000313|EMBL:KRH70336.1, ECO:0000313|EnsemblPlants:KRH70336} OS=Glycine max (Soybean) (Glycine hispida) ORFNames=GLYMA_02G084200 {ECO:0000313|EMBL:KRH70336.1} PE=4
Dioal.01G024600.v2.1	-	-	-	-	KAH7691847.1//Non-specific serine/threonine protein kinase protein`[Dioscorea alata]	PF08263.15//LRRNT_2`Leucine rich repeat N-terminal domain;PF13855.9//LRR_8`Leucine rich repeat	-	tr|A0A3B6A2Q6|A0A3B6A2Q6_WHEAT//LRRNT_2 domain-containing protein {ECO:0000259|Pfam:PF08263} OS=Triticum aestivum (Wheat) PE=4
Dioal.01G024700.v2.1	GO:0016021//integral component of membrane`cellular_component`The component of a membrane consisting of the gene products and protein complexes having at least some part of their peptide sequence embedded in the hydrophobic region of the membrane. [GOC:dos, GOC:go_curators];GO:0016301//kinase activity`molecular_function`Catalysis of the transfer of a phosphate group, usually from ATP, to a substr…	-	-	-	KAH7691848.1//Non-specific serine/threonine protein kinase protein, partial`[Dioscorea alata]	-	-	tr|A0A3S3NPH3|A0A3S3NPH3_9MAGN//Putative inactive leucine-rich repeat receptor-like protein kinase {ECO:0000313|EMBL:RWR91753.1} OS=Cinnamomum micranthum f. kanehirae ORFNames=CKAN_02092600 {ECO:0000313|EMBL:RWR91753.1} PE=4
Dioal.01G024800.v2.1	GO:0016021//integral component of membrane`cellular_component`The component of a membrane consisting of the gene products and protein complexes having at least some part of their peptide sequence embedded in the hydrophobic region of the membrane. [GOC:dos, GOC:go_curators]	-	-	-	KAH7691849.1//hypothetical protein IHE45_01G024800`[Dioscorea alata]	-	-	tr|A0A2U1LSC6|A0A2U1LSC6_ARTAN//Leucine-rich repeat domain, L domain-like protein {ECO:0000313|EMBL:PWA51905.1} OS=Artemisia annua (Sweet wormwood) ORFNames=CTI12_AA346190 {ECO:0000313|EMBL:PWA51905.1} PE=4
Dioal.01G024900.v2.1	-	-	-	-	KAH7691850.1//hypothetical protein IHE45_01G024900, partial`[Dioscorea alata]	-	-	-
Dioal.01G025000.v2.1	-	-	-	-	KAH7691851.1//hypothetical protein IHE45_01G025000`[Dioscorea alata]	-	-	-
Dioal.01G025100.v2.1	GO:0004497//monooxygenase activity`molecular_function`Catalysis of the incorporation of one atom from molecular oxygen into a compound and the reduction of the other atom of oxygen to water. [ISBN:0198506732];GO:0016021//integral component of membrane`cellular_component`The component of a membrane consisting of the gene products and protein complexes having at least some part of their peptide seq…	-	-	-	KAH7691852.1//Premnaspirodiene oxygenase protein`[Dioscorea alata]	PF00067.25//p450`Cytochrome P450	-	tr|A0A6I9QP85|A0A6I9QP85_ELAGV//cytochrome P450 71A1 {ECO:0000313|RefSeq:XP_010911323.1} OS=Elaeis guineensis var. tenera (Oil palm) Name=LOC105037347 {ECO:0000313|RefSeq:XP_010911323.1} PE=3
Dioal.01G025200.v2.1	GO:0016887//ATP hydrolysis activity`molecular_function`Catalysis of the reaction: ATP + H2O = ADP + H+ Pi. ATP hydrolysis is used in some reactions as an energy source, for example to catalyze a reaction or drive transport against a concentration gradient. [RHEA:13065];GO:0005524//ATP binding`molecular_function`Binding to ATP, adenosine 5'-triphosphate, a universally important coenzyme and enzyme…	K03283//HSPA1s`heat shock 70kDa protein 1/2/6/8	ko03040//Spliceosome`Genetic Information Processing`Transcription;ko04141//Protein processing in endoplasmic reticulum`Genetic Information Processing`Folding, sorting and degradation;ko04144//Endocytosis`Cellular Processes`Transport and catabolism	-	KAH7691853.1//Heat shock protein 70 family protein`[Dioscorea alata]	-	-	tr|A0A446UTW9|A0A446UTW9_TRITD//Uncharacterized protein {ECO:0000313|EMBL:VAI39098.1} OS=Triticum turgidum subsp. durum (Durum wheat) (Triticum durum) ORFNames=TRITD_5Bv1G232320 {ECO:0000313|EMBL:VAI39098.1} PE=4
Dioal.01G025300.v2.1	GO:0016758//hexosyltransferase activity`molecular_function`Catalysis of the transfer of a hexosyl group from one compound (donor) to another (acceptor). [GOC:jl];GO:0008194//UDP-glycosyltransferase activity`molecular_function`Catalysis of the transfer of a glycosyl group from a UDP-sugar to a small hydrophobic molecule. [InterPro:IPR004224, PMID:11846783];GO:0005975//carbohydrate metabolic proces…	K05841//E2.4.1.173`sterol 3beta-glucosyltransferase [EC:2.4.1.173]	-	-	KAH7691855.1//UDP-glucuronosyl/UDP-glucosyltransferase protein`[Dioscorea alata];KAH7691854.1//Sterol 3-beta-glucosyltransferase protein`[Dioscorea alata]	PF03033.23//Glyco_transf_28`Glycosyltransferase family 28 N-terminal domain	-	tr|A0A8B8ZM13|A0A8B8ZM13_PHODC//sterol 3-beta-glucosyltransferase UGT80A2-like isoform X3 {ECO:0000313|RefSeq:XP_038974357.1} OS=Phoenix dactylifera (Date palm) Name=LOC103723302 {ECO:0000313|RefSeq:XP_038974357.1} PE=4;tr|A0A8B8ZJK0|A0A8B8ZJK0_PHODC//sterol 3-beta-glucosyltransferase UGT80A2-like isoform X2 {ECO:0000313|RefSeq:XP_038974356.1, ECO:0000313|RefSeq:XP_038975694.1} OS=Phoenix dactyli…
Dioal.01G025400.v2.1	GO:0008017//microtubule binding`molecular_function`Binding to a microtubule, a filament composed of tubulin monomers. [GOC:krc];GO:0007018//microtubule-based movement`biological_process`A microtubule-based process that results in the movement of organelles, other microtubules, or other cellular components. Examples include motor-driven movement along microtubules and movement driven by polymeriza…	-	-	-	KAH7691856.1//Minus-end-directed kinesin ATPase protein`[Dioscorea alata]	PF00225.26//Kinesin`Kinesin motor domain	-	tr|A0A1J3HSY3|A0A1J3HSY3_NOCCA//Kinesin-1 {ECO:0000313|EMBL:JAU70280.1} Fragment OS=Noccaea caerulescens (Alpine penny-cress) (Thlaspi caerulescens) ORFNames=LE_TR16268_c1_g1_i1_g.51914 {ECO:0000313|EMBL:JAU70280.1} PE=4
Dioal.01G025500.v2.1	-	-	-	-	KAH7691857.1//beta-beta-alpha zinc fingers domain-containing protein`[Dioscorea alata]	-	-	tr|A0A3P5YMB5|A0A3P5YMB5_BRACM//(field mustard) hypothetical protein {ECO:0000313|EMBL:CAG7872406.1} OS=Brassica campestris (Field mustard) BRAPAZ1V2_A06P46460.2 {ECO:0000313|EMBL:CAG7872406.1} PE=4
Dioal.01G025600.v2.1	GO:0003700//DNA-binding transcription factor activity`molecular_function`A transcription regulator activity that modulates transcription of gene sets via selective and non-covalent binding to a specific double-stranded genomic DNA sequence (sometimes referred to as a motif) within a cis-regulatory region. Regulatory regions include promoters (proximal and distal) and enhancers. Genes are transcri…	K09264//K09264`MADS-box transcription factor, plant	-	-	KAH7691858.1//hypothetical protein IHE45_01G025600`[Dioscorea alata];XP_039115052.1//MADS-box transcription factor 29-like`[Dioscorea cayenensis subsp. rotundata]	PF01486.20//K-box`K-box region	-	tr|A0A6A6KBR2|A0A6A6KBR2_HEVBR//Uncharacterized protein {ECO:0000313|EMBL:KAF2286281.1} OS=Hevea brasiliensis (Para rubber tree) (Siphonia brasiliensis) ORFNames=GH714_013130 {ECO:0000313|EMBL:KAF2286281.1} PE=4;tr|A0A6I9QW57|A0A6I9QW57_ELAGV//MADS-box transcription factor 29 isoform X3 {ECO:0000313|RefSeq:XP_010914215.1} OS=Elaeis guineensis var. tenera (Oil palm) Name=LOC105039676 {ECO:0000313|…
Dioal.01G025700.v2.1	GO:0030570//pectate lyase activity`molecular_function`Catalysis of the reaction: a pectate = a pectate + a pectate oligosaccharide with 4-(4-deoxy-alpha-D-galact-4-enuronosyl)-D-galacturonate end. This reaction is the eliminative cleavage of pectate to give oligosaccharides with 4-deoxy-alpha-D-gluc-4-enuronosyl groups at their non-reducing ends. [EC:4.2.2.2];GO:0016021//integral component of mem…	K01728//pel`pectate lyase [EC:4.2.2.2]	ko00040//Pentose and glucuronate interconversions`Metabolism`Carbohydrate metabolism;ko01100//Metabolic pathways`Metabolism`Global and overview maps	-	KAH7691859.1//Pectate lyase protein`[Dioscorea alata]	PF00544.22//Pectate_lyase_4`Pectate lyase	-	tr|A0A1D1ZME1|A0A1D1ZME1_9ARAE//Pectate lyase {ECO:0000256|ARBA:ARBA00012272, ECO:0000256|RuleBase:RU361123} EC=4.2.2.2 {ECO:0000256|ARBA:ARBA00012272, ECO:0000256|RuleBase:RU361123} Fragment OS=Anthurium amnicola ORFNames=g.94560 {ECO:0000313|EMBL:JAT67903.1} PE=3
Dioal.01G025800.v2.1	GO:0030570//pectate lyase activity`molecular_function`Catalysis of the reaction: a pectate = a pectate + a pectate oligosaccharide with 4-(4-deoxy-alpha-D-galact-4-enuronosyl)-D-galacturonate end. This reaction is the eliminative cleavage of pectate to give oligosaccharides with 4-deoxy-alpha-D-gluc-4-enuronosyl groups at their non-reducing ends. [EC:4.2.2.2];GO:0016021//integral component of mem…	K01728//pel`pectate lyase [EC:4.2.2.2]	ko00040//Pentose and glucuronate interconversions`Metabolism`Carbohydrate metabolism;ko01100//Metabolic pathways`Metabolism`Global and overview maps	-	KAH7691860.1//Pectate lyase protein`[Dioscorea alata]	PF00544.22//Pectate_lyase_4`Pectate lyase	-	tr|A0A1D1ZME1|A0A1D1ZME1_9ARAE//Pectate lyase {ECO:0000256|ARBA:ARBA00012272, ECO:0000256|RuleBase:RU361123} EC=4.2.2.2 {ECO:0000256|ARBA:ARBA00012272, ECO:0000256|RuleBase:RU361123} Fragment OS=Anthurium amnicola ORFNames=g.94560 {ECO:0000313|EMBL:JAT67903.1} PE=3
Dioal.01G025900.v2.1	GO:0005737//cytoplasm`cellular_component`The contents of a cell excluding the plasma membrane and nucleus, but including other subcellular structures. [ISBN:0198547684];GO:0043231//intracellular membrane-bounded organelle`cellular_component`Organized structure of distinctive morphology and function, bounded by a single or double lipid bilayer membrane and occurring within the cell. Includes the n…	K00939//adk, AK`adenylate kinase [EC:2.7.4.3]	ko00230//Purine metabolism`Metabolism`Nucleotide metabolism;ko00730//Thiamine metabolism`Metabolism`Metabolism of cofactors and vitamins;ko01100//Metabolic pathways`Metabolism`Global and overview maps;ko01110//Biosynthesis of secondary metabolites`Metabolism`Global and overview maps;ko01240//Biosynthesis of cofactors`Metabolism`Global and overview maps	-	KAH7691861.1//Adenylate kinase/UMP-CMP kinase protein`[Dioscorea alata]	-	-	tr|A0A6I9RLI4|A0A6I9RLI4_ELAGV//Adenylate kinase {ECO:0000256|ARBA:ARBA00012955} EC=2.7.4.3 {ECO:0000256|ARBA:ARBA00012955} OS=Elaeis guineensis var. tenera (Oil palm) Name=LOC105050085 {ECO:0000313|RefSeq:XP_010928250.1} PE=3
Dioal.01G026000.v2.1	GO:0016021//integral component of membrane`cellular_component`The component of a membrane consisting of the gene products and protein complexes having at least some part of their peptide sequence embedded in the hydrophobic region of the membrane. [GOC:dos, GOC:go_curators]	-	-	-	KAH7691862.1//Sugar phosphate transporter domain-containing protein`[Dioscorea alata]	-	-	tr|A0A4S8K809|A0A4S8K809_MUSBA//TPT domain-containing protein {ECO:0000259|Pfam:PF03151} OS=Musa balbisiana (Banana) ORFNames=C4D60_Mb08t31630 {ECO:0000313|EMBL:THU71068.1} PE=4
Dioal.01G026100.v2.1	GO:0005737//cytoplasm`cellular_component`The contents of a cell excluding the plasma membrane and nucleus, but including other subcellular structures. [ISBN:0198547684];GO:0009142//nucleoside triphosphate biosynthetic process`biological_process`The chemical reactions and pathways resulting in the formation of a nucleoside triphosphate, a compound consisting of a nucleobase linked to a deoxyribose…	K00939//adk, AK`adenylate kinase [EC:2.7.4.3]	ko00230//Purine metabolism`Metabolism`Nucleotide metabolism;ko00730//Thiamine metabolism`Metabolism`Metabolism of cofactors and vitamins;ko01100//Metabolic pathways`Metabolism`Global and overview maps;ko01110//Biosynthesis of secondary metabolites`Metabolism`Global and overview maps;ko01240//Biosynthesis of cofactors`Metabolism`Global and overview maps	KOG3078//Adenylate kinase`Nucleotide transport and metabolism`[F]	KAH7691863.1//Adenylate kinase/UMP-CMP kinase protein`[Dioscorea alata];XP_020098910.1//uncharacterized protein LOC109717499`[Ananas comosus];KAH7690479.1//Biotin carboxylase protein`[Dioscorea alata];XP_023914557.1//uncharacterized protein LOC112026106`[Quercus suber]	PF13963.9//Transpos_assoc`Transposase-associated domain;PF02992.17//Transposase_21`Transposase family tnp2;PF13960.9//DUF4218`Domain of unknown function (DUF4218);PF13952.9//DUF4216`Domain of unknown function (DUF4216)	-	tr|A0A1U7ZBZ0|A0A1U7ZBZ0_NELNU//Adenylate kinase {ECO:0000256|ARBA:ARBA00012955} EC=2.7.4.3 {ECO:0000256|ARBA:ARBA00012955} OS=Nelumbo nucifera (Sacred lotus) ORFNames=HUJ06_003370 {ECO:0000313|EMBL:DAD45140.1} PE=3;tr|A0A8B8ZJM0|A0A8B8ZJM0_PHODC//uncharacterized protein LOC103695748 isoform X2 {ECO:0000313|RefSeq:XP_038973502.1} OS=Phoenix dactylifera (Date palm) Name=LOC103695748 {ECO:0000313|R…
Dioal.01G026200.v2.1	-	-	-	-	KAH7691864.1//Retrotransposon gag domain-containing protein`[Dioscorea alata]	PF03732.20//Retrotrans_gag`Retrotransposon gag protein	-	tr|A0A6V7QBR2|A0A6V7QBR2_ANACO//Retrotrans_gag domain-containing protein {ECO:0000259|Pfam:PF03732} OS=Ananas comosus var. bracteatus ORFNames=CB5_LOCUS23850 {ECO:0000313|EMBL:CAD1840639.1} PE=4
Dioal.01G026300.v2.1	GO:0016021//integral component of membrane`cellular_component`The component of a membrane consisting of the gene products and protein complexes having at least some part of their peptide sequence embedded in the hydrophobic region of the membrane. [GOC:dos, GOC:go_curators]	-	-	-	KAH7691865.1//Sugar phosphate transporter domain-containing protein`[Dioscorea alata]	-	-	tr|A0A4S8K809|A0A4S8K809_MUSBA//TPT domain-containing protein {ECO:0000259|Pfam:PF03151} OS=Musa balbisiana (Banana) ORFNames=C4D60_Mb08t31630 {ECO:0000313|EMBL:THU71068.1} PE=4
Dioal.01G026400.v2.1	-	-	-	-	KAH7691866.1//Retrotransposon gag domain-containing protein`[Dioscorea alata]	PF03732.20//Retrotrans_gag`Retrotransposon gag protein	-	tr|A0A6V7QBR2|A0A6V7QBR2_ANACO//Retrotrans_gag domain-containing protein {ECO:0000259|Pfam:PF03732} OS=Ananas comosus var. bracteatus ORFNames=CB5_LOCUS23850 {ECO:0000313|EMBL:CAD1840639.1} PE=4
Dioal.01G026500.v2.1	-	-	-	-	KAH7691867.1//Zinc finger CCHC-type protein`[Dioscorea alata]	PF14223.9//Retrotran_gag_2`gag-polypeptide of LTR copia-type	-	tr|A0A5J5B7G1|A0A5J5B7G1_9ASTE//Uncharacterized protein {ECO:0000313|EMBL:KAA8538296.1} OS=Nyssa sinensis ORFNames=F0562_027881 {ECO:0000313|EMBL:KAA8538296.1} PE=4
Dioal.01G026600.v2.1	-	-	-	-	KAH7691868.1//hypothetical protein IHE45_01G026600`[Dioscorea alata]	-	-	-
Dioal.01G026700.v2.1	GO:0016021//integral component of membrane`cellular_component`The component of a membrane consisting of the gene products and protein complexes having at least some part of their peptide sequence embedded in the hydrophobic region of the membrane. [GOC:dos, GOC:go_curators]	-	-	-	KAH7691869.1//Sugar phosphate transporter domain-containing protein`[Dioscorea alata]	-	-	tr|A0A4S8K809|A0A4S8K809_MUSBA//TPT domain-containing protein {ECO:0000259|Pfam:PF03151} OS=Musa balbisiana (Banana) ORFNames=C4D60_Mb08t31630 {ECO:0000313|EMBL:THU71068.1} PE=4
Dioal.01G026800.v2.1	GO:0016021//integral component of membrane`cellular_component`The component of a membrane consisting of the gene products and protein complexes having at least some part of their peptide sequence embedded in the hydrophobic region of the membrane. [GOC:dos, GOC:go_curators]	-	-	-	KAH7691870.1//Sugar phosphate transporter domain-containing protein`[Dioscorea alata]	-	-	tr|A0A4S8K809|A0A4S8K809_MUSBA//TPT domain-containing protein {ECO:0000259|Pfam:PF03151} OS=Musa balbisiana (Banana) ORFNames=C4D60_Mb08t31630 {ECO:0000313|EMBL:THU71068.1} PE=4
Dioal.01G026900.v2.1	GO:0016021//integral component of membrane`cellular_component`The component of a membrane consisting of the gene products and protein complexes having at least some part of their peptide sequence embedded in the hydrophobic region of the membrane. [GOC:dos, GOC:go_curators]	-	-	-	KAH7691871.1//Sugar phosphate transporter domain-containing protein`[Dioscorea alata]	-	-	tr|A0A4S8K809|A0A4S8K809_MUSBA//TPT domain-containing protein {ECO:0000259|Pfam:PF03151} OS=Musa balbisiana (Banana) ORFNames=C4D60_Mb08t31630 {ECO:0000313|EMBL:THU71068.1} PE=4
Dioal.01G027000.v2.1	-	-	-	-	KAH7691872.1//hypothetical protein IHE45_01G027000`[Dioscorea alata]	-	-	tr|A0A438DP94|A0A438DP94_VITVI//Uncharacterized protein {ECO:0000313|EMBL:RVW37263.1} OS=Vitis vinifera (Grape) ORFNames=CK203_088168 {ECO:0000313|EMBL:RVW37263.1} PE=4
Dioal.01G027100.v2.1	-	-	-	-	KAH7691873.1//hypothetical protein IHE45_01G027100`[Dioscorea alata];PWA44123.1//hypothetical protein CTI12_AA498050`[Artemisia annua]	-	-	tr|A0A2U1MY97|A0A2U1MY97_ARTAN//Uncharacterized protein {ECO:0000313|EMBL:PWA66245.1} OS=Artemisia annua (Sweet wormwood) ORFNames=CTI12_AA321330 {ECO:0000313|EMBL:PWA66245.1} PE=4;tr|A0A2U1NQF7|A0A2U1NQF7_ARTAN//Uncharacterized protein {ECO:0000313|EMBL:PWA75734.1} OS=Artemisia annua (Sweet wormwood) ORFNames=CTI12_AA240440 {ECO:0000313|EMBL:PWA75734.1} PE=4;tr|A0A2U1L544|A0A2U1L544_ARTAN//Uncha…
Dioal.01G027200.v2.1	GO:0016021//integral component of membrane`cellular_component`The component of a membrane consisting of the gene products and protein complexes having at least some part of their peptide sequence embedded in the hydrophobic region of the membrane. [GOC:dos, GOC:go_curators];GO:0022857//transmembrane transporter activity`molecular_function`Enables the transfer of a substance, usually a specific su…	-	-	-	KAH7663422.1//WAT1-related protein`[Dioscorea alata]	PF00892.23//EamA`EamA-like transporter family	-	tr|A0A4V4H4M7|A0A4V4H4M7_MUSBA//WAT1-related protein {ECO:0000256|RuleBase:RU363077} OS=Musa balbisiana (Banana) ORFNames=C4D60_Mb10t06940 {ECO:0000313|EMBL:THU52726.1} PE=3
Dioal.01G027400.v2.1	-	-	-	-	KAH7691876.1//Retrotransposon gag domain-containing protein`[Dioscorea alata]	PF03732.20//Retrotrans_gag`Retrotransposon gag protein	-	tr|A0A6V7Q9E1|A0A6V7Q9E1_ANACO//Retrotrans_gag domain-containing protein {ECO:0000259|Pfam:PF03732} OS=Ananas comosus var. bracteatus ORFNames=CB5_LOCUS23030 {ECO:0000313|EMBL:CAD1839819.1} PE=4
Dioal.01G027500.v2.1	GO:0034470//ncRNA processing`biological_process`Any process that results in the conversion of one or more primary non-coding RNA (ncRNA) transcripts into one or more mature ncRNA molecules. [GOC:mah];GO:1990904//ribonucleoprotein complex`cellular_component`A macromolecular complex that contains both RNA and protein molecules. [GOC:krc, GOC:vesicles];GO:1902494//catalytic complex`cellular_componen…	-	-	-	KAH7691877.1//hypothetical protein IHE45_01G027500`[Dioscorea alata];KAH7691881.1//hypothetical protein IHE45_01G027900`[Dioscorea alata];KAH7673778.1//RNAse P Rpr2/Rpp21 subunit protein`[Dioscorea alata];XP_039132128.1//uncharacterized protein LOC120268926`[Dioscorea cayenensis subsp. rotundata]	-	-	tr|A0A5P1EIV8|A0A5P1EIV8_ASPOF//Uncharacterized protein {ECO:0000313|EMBL:ONK64010.1} OS=Asparagus officinalis (Garden asparagus) ORFNames=A4U43_C07F21180 {ECO:0000313|EMBL:ONK64010.1} PE=4;tr|A0A0K9PFN0|A0A0K9PFN0_ZOSMR//Uncharacterized protein {ECO:0000313|EMBL:KMZ67047.1} OS=Zostera marina (Eelgrass) ORFNames=ZOSMA_27G00970 {ECO:0000313|EMBL:KMZ67047.1} PE=4
Dioal.01G027600.v2.1	-	-	-	-	KAH7691878.1//putative transposase Ptta/En/Spm plant protein`[Dioscorea alata]	PF03004.17//Transposase_24`Plant transposase (Ptta/En/Spm family)	-	tr|A0A1U8JBC7|A0A1U8JBC7_GOSHI//uncharacterized protein LOC107904168 {ECO:0000313|RefSeq:XP_016685968.1} OS=Gossypium hirsutum (Upland cotton) (Gossypium mexicanum) Name=LOC107904168 {ECO:0000313|RefSeq:XP_016685968.1} PE=4
Dioal.01G027700.v2.1	GO:0034470//ncRNA processing`biological_process`Any process that results in the conversion of one or more primary non-coding RNA (ncRNA) transcripts into one or more mature ncRNA molecules. [GOC:mah];GO:1990904//ribonucleoprotein complex`cellular_component`A macromolecular complex that contains both RNA and protein molecules. [GOC:krc, GOC:vesicles];GO:1902494//catalytic complex`cellular_componen…	-	-	-	KAH7691879.1//HRDC-like protein`[Dioscorea alata]	-	-	tr|A0A6P5G1M7|A0A6P5G1M7_ANACO//uncharacterized protein LOC109717709 {ECO:0000313|RefSeq:XP_020099174.1, ECO:0000313|RefSeq:XP_020099175.1} OS=Ananas comosus (Pineapple) (Ananas ananas) ECO:0000313|RefSeq:XP_020099175.1} PE=4
Dioal.01G027800.v2.1	-	-	-	-	KAH7691880.1//hypothetical protein IHE45_01G027800`[Dioscorea alata]	-	-	tr|A0A8B8J415|A0A8B8J415_PHODC//uncharacterized protein LOC103705547 {ECO:0000313|RefSeq:XP_026659863.2} OS=Phoenix dactylifera (Date palm) Name=LOC103705547 {ECO:0000313|RefSeq:XP_026659863.2} PE=4
Dioal.01G027900.v2.1	-	-	-	-	KAH7691881.1//hypothetical protein IHE45_01G027900`[Dioscorea alata]	-	-	-
Dioal.01G028000.v2.1	-	-	-	-	KAH7691882.1//hypothetical protein IHE45_01G028000`[Dioscorea alata]	-	-	-
Dioal.01G028100.v2.1	GO:0005737//cytoplasm`cellular_component`The contents of a cell excluding the plasma membrane and nucleus, but including other subcellular structures. [ISBN:0198547684];GO:0042026//protein refolding`biological_process`The process carried out by a cell that restores the biological activity of an unfolded or misfolded protein, using helper proteins such as chaperones. [GOC:mb];GO:0016887//ATP hydro…	K04077//groEL, HSPD1`chaperonin GroEL;K04077//groEL, HSPD1`chaperonin GroEL [EC:5.6.1.7]	ko03018//RNA degradation`Genetic Information Processing`Folding, sorting and degradation	-	KAH7691883.1//Chaperone tailless complex polypeptide 1 (TCP-1) protein`[Dioscorea alata];KAH7688677.1//Chaperone tailless complex polypeptide 1 (TCP-1) protein`[Dioscorea alata]	PF00118.27//Cpn60_TCP1`TCP-1/cpn60 chaperonin family	-	tr|A0A8B7CQS9|A0A8B7CQS9_PHODC//ruBisCO large subunit-binding protein subunit beta, chloroplastic isoform X2 {ECO:0000313|RefSeq:XP_008804418.1} OS=Phoenix dactylifera (Date palm) Name=LOC103717711 {ECO:0000313|RefSeq:XP_008804418.1} PE=4;tr|A0A6P5EQV9|A0A6P5EQV9_ANACO//chaperonin 60 subunit beta 4, chloroplastic-like isoform X7 {ECO:0000313|RefSeq:XP_020083585.1} OS=Ananas comosus (Pineapple) (A…
Dioal.01G028200.v2.1	-	-	-	-	KAH7691884.1//Transcription initiation factor Rrn7 Zinc-finger-containing protein`[Dioscorea alata];KAH7691885.1//Transcription initiation factor Rrn7 Zinc-finger-containing protein`[Dioscorea alata]	PF11781.11//zf-RRN7`Zinc-finger of RNA-polymerase I-specific TFIIB, Rrn7	-	tr|A0A804I6V5|A0A804I6V5_MUSAM//(wild Malaysian banana) hypothetical protein {ECO:0000313|EMBL:CAG1848736.1} OS=Musa acuminata subsp. malaccensis (Wild banana) (Musa malaccensis) ORFNames=GSMUA_203220.1 {ECO:0000313|EMBL:CAG1848736.1} PE=3
Dioal.01G028300.v2.1	-	-	-	-	KAH7691886.1//beta-beta-alpha zinc fingers domain-containing protein`[Dioscorea alata]	PF13912.9//zf-C2H2_6`C2H2-type zinc finger	-	tr|A0A804KN30|A0A804KN30_MUSAM//(wild Malaysian banana) hypothetical protein {ECO:0000313|EMBL:CAG1836293.1} OS=Musa acuminata subsp. malaccensis (Wild banana) (Musa malaccensis) ORFNames=GSMUA_242620.1 {ECO:0000313|EMBL:CAG1836293.1} PE=4
Dioal.01G028400.v2.1	GO:0005737//cytoplasm`cellular_component`The contents of a cell excluding the plasma membrane and nucleus, but including other subcellular structures. [ISBN:0198547684];GO:0003991//acetylglutamate kinase activity`molecular_function`Catalysis of the reaction: ATP + N-acetyl-L-glutamate = ADP + N-acetyl-L-glutamate-5-phosphate. [EC:2.7.2.8];GO:0004042//acetyl-CoA:L-glutamate N-acetyltransferase act…	K00930//argB`acetylglutamate kinase [EC:2.7.2.8]	ko00220//Arginine biosynthesis`Metabolism`Amino acid metabolism;ko01100//Metabolic pathways`Metabolism`Global and overview maps;ko01110//Biosynthesis of secondary metabolites`Metabolism`Global and overview maps;ko01210//2-Oxocarboxylic acid metabolism`Metabolism`Global and overview maps;ko01230//Biosynthesis of amino acids`Metabolism`Global and overview maps	-	KAH7691888.1//Acetylglutamate kinase protein, partial`[Dioscorea alata];KAH7691887.1//Acetylglutamate kinase protein`[Dioscorea alata]	PF00696.31//AA_kinase`Amino acid kinase family	-	tr|A0A6I9S7X5|A0A6I9S7X5_ELAGV//uncharacterized protein LOC105057684 {ECO:0000313|RefSeq:XP_010938673.1} OS=Elaeis guineensis var. tenera (Oil palm) Name=LOC105057684 {ECO:0000313|RefSeq:XP_010938673.1} PE=3
Dioal.01G028500.v2.1	-	-	-	-	KAH7691889.1//beta-beta-alpha zinc fingers domain-containing protein`[Dioscorea alata]	PF13912.9//zf-C2H2_6`C2H2-type zinc finger	-	tr|A0A444G7Y4|A0A444G7Y4_ENSVE//C2H2-type domain-containing protein {ECO:0000259|PROSITE:PS50157} OS=Ensete ventricosum (Abyssinian banana) (Musa ensete) ORFNames=GW17_00004474 {ECO:0000313|EMBL:RWW30931.1} PE=4
Dioal.01G028600.v2.1	GO:0003700//DNA-binding transcription factor activity`molecular_function`A transcription regulator activity that modulates transcription of gene sets via selective and non-covalent binding to a specific double-stranded genomic DNA sequence (sometimes referred to as a motif) within a cis-regulatory region. Regulatory regions include promoters (proximal and distal) and enhancers. Genes are transcri…	-	-	-	KAH7691890.1//beta-beta-alpha zinc fingers domain-containing protein`[Dioscorea alata]	PF13912.9//zf-C2H2_6`C2H2-type zinc finger	-	tr|A0A6J1I822|A0A6J1I822_CUCMA//zinc finger protein 8-like {ECO:0000313|RefSeq:XP_022971264.1} OS=Cucurbita maxima (Pumpkin) (Winter squash) Name=LOC111470038 {ECO:0000313|RefSeq:XP_022971264.1} PE=4
Dioal.01G028700.v2.1	GO:0005737//cytoplasm`cellular_component`The contents of a cell excluding the plasma membrane and nucleus, but including other subcellular structures. [ISBN:0198547684];GO:0003991//acetylglutamate kinase activity`molecular_function`Catalysis of the reaction: ATP + N-acetyl-L-glutamate = ADP + N-acetyl-L-glutamate-5-phosphate. [EC:2.7.2.8];GO:0004042//acetyl-CoA:L-glutamate N-acetyltransferase act…	K00930//argB`acetylglutamate kinase [EC:2.7.2.8]	ko00220//Arginine biosynthesis`Metabolism`Amino acid metabolism;ko01100//Metabolic pathways`Metabolism`Global and overview maps;ko01110//Biosynthesis of secondary metabolites`Metabolism`Global and overview maps;ko01210//2-Oxocarboxylic acid metabolism`Metabolism`Global and overview maps;ko01230//Biosynthesis of amino acids`Metabolism`Global and overview maps	-	KAH7691891.1//Acetylglutamate kinase protein`[Dioscorea alata];KAH7691892.1//Acetylglutamate kinase protein, partial`[Dioscorea alata]	PF00696.31//AA_kinase`Amino acid kinase family	-	tr|A0A6I9S7X5|A0A6I9S7X5_ELAGV//uncharacterized protein LOC105057684 {ECO:0000313|RefSeq:XP_010938673.1} OS=Elaeis guineensis var. tenera (Oil palm) Name=LOC105057684 {ECO:0000313|RefSeq:XP_010938673.1} PE=3
Dioal.01G028800.v2.1	-	-	-	-	KAH7691893.1//beta-beta-alpha zinc fingers domain-containing protein`[Dioscorea alata]	PF13912.9//zf-C2H2_6`C2H2-type zinc finger	-	tr|A0A804KN30|A0A804KN30_MUSAM//(wild Malaysian banana) hypothetical protein {ECO:0000313|EMBL:CAG1836293.1} OS=Musa acuminata subsp. malaccensis (Wild banana) (Musa malaccensis) ORFNames=GSMUA_242620.1 {ECO:0000313|EMBL:CAG1836293.1} PE=4
Dioal.01G028900.v2.1	-	-	-	-	KAH7691894.1//beta-beta-alpha zinc fingers domain-containing protein`[Dioscorea alata]	PF13912.9//zf-C2H2_6`C2H2-type zinc finger	-	tr|A0A444G7Y4|A0A444G7Y4_ENSVE//C2H2-type domain-containing protein {ECO:0000259|PROSITE:PS50157} OS=Ensete ventricosum (Abyssinian banana) (Musa ensete) ORFNames=GW17_00004474 {ECO:0000313|EMBL:RWW30931.1} PE=4
Dioal.01G029000.v2.1	-	-	-	-	KAH7691895.1//beta-beta-alpha zinc fingers domain-containing protein`[Dioscorea alata]	-	-	-
Dioal.01G029100.v2.1	-	-	-	-	KAH7691896.1//beta-beta-alpha zinc fingers domain-containing protein`[Dioscorea alata]	PF13912.9//zf-C2H2_6`C2H2-type zinc finger	-	tr|A0A444G7Y4|A0A444G7Y4_ENSVE//C2H2-type domain-containing protein {ECO:0000259|PROSITE:PS50157} OS=Ensete ventricosum (Abyssinian banana) (Musa ensete) ORFNames=GW17_00004474 {ECO:0000313|EMBL:RWW30931.1} PE=4
Dioal.01G029200.v2.1	GO:0005737//cytoplasm`cellular_component`The contents of a cell excluding the plasma membrane and nucleus, but including other subcellular structures. [ISBN:0198547684];GO:0003991//acetylglutamate kinase activity`molecular_function`Catalysis of the reaction: ATP + N-acetyl-L-glutamate = ADP + N-acetyl-L-glutamate-5-phosphate. [EC:2.7.2.8];GO:0004042//acetyl-CoA:L-glutamate N-acetyltransferase act…	K00930//argB`acetylglutamate kinase [EC:2.7.2.8]	ko00220//Arginine biosynthesis`Metabolism`Amino acid metabolism;ko01100//Metabolic pathways`Metabolism`Global and overview maps;ko01110//Biosynthesis of secondary metabolites`Metabolism`Global and overview maps;ko01210//2-Oxocarboxylic acid metabolism`Metabolism`Global and overview maps;ko01230//Biosynthesis of amino acids`Metabolism`Global and overview maps	-	KAH7691897.1//Acetylglutamate kinase protein`[Dioscorea alata]	PF00696.31//AA_kinase`Amino acid kinase family	-	tr|A0A444E8Z2|A0A444E8Z2_ENSVE//AA_kinase domain-containing protein {ECO:0000259|Pfam:PF00696} OS=Ensete ventricosum (Abyssinian banana) (Musa ensete) {ECO:0000313|EMBL:RWW06826.1} PE=3
Dioal.01G029300.v2.1	-	-	-	-	KAH7691898.1//beta-beta-alpha zinc fingers domain-containing protein`[Dioscorea alata]	PF13912.9//zf-C2H2_6`C2H2-type zinc finger	-	tr|A0A804KN30|A0A804KN30_MUSAM//(wild Malaysian banana) hypothetical protein {ECO:0000313|EMBL:CAG1836293.1} OS=Musa acuminata subsp. malaccensis (Wild banana) (Musa malaccensis) ORFNames=GSMUA_242620.1 {ECO:0000313|EMBL:CAG1836293.1} PE=4
Dioal.01G029400.v2.1	-	-	-	-	KAH7691899.1//beta-beta-alpha zinc fingers domain-containing protein`[Dioscorea alata]	PF13912.9//zf-C2H2_6`C2H2-type zinc finger	-	tr|A0A804KN30|A0A804KN30_MUSAM//(wild Malaysian banana) hypothetical protein {ECO:0000313|EMBL:CAG1836293.1} OS=Musa acuminata subsp. malaccensis (Wild banana) (Musa malaccensis) ORFNames=GSMUA_242620.1 {ECO:0000313|EMBL:CAG1836293.1} PE=4
Dioal.01G029500.v2.1	GO:0005737//cytoplasm`cellular_component`The contents of a cell excluding the plasma membrane and nucleus, but including other subcellular structures. [ISBN:0198547684];GO:0003991//acetylglutamate kinase activity`molecular_function`Catalysis of the reaction: ATP + N-acetyl-L-glutamate = ADP + N-acetyl-L-glutamate-5-phosphate. [EC:2.7.2.8];GO:0004042//acetyl-CoA:L-glutamate N-acetyltransferase act…	K00930//argB`acetylglutamate kinase [EC:2.7.2.8]	ko00220//Arginine biosynthesis`Metabolism`Amino acid metabolism;ko01100//Metabolic pathways`Metabolism`Global and overview maps;ko01110//Biosynthesis of secondary metabolites`Metabolism`Global and overview maps;ko01210//2-Oxocarboxylic acid metabolism`Metabolism`Global and overview maps;ko01230//Biosynthesis of amino acids`Metabolism`Global and overview maps	-	KAH7691900.1//Acetylglutamate kinase protein`[Dioscorea alata]	PF00696.31//AA_kinase`Amino acid kinase family	-	tr|A0A444E8Z2|A0A444E8Z2_ENSVE//AA_kinase domain-containing protein {ECO:0000259|Pfam:PF00696} OS=Ensete ventricosum (Abyssinian banana) (Musa ensete) {ECO:0000313|EMBL:RWW06826.1} PE=3
Dioal.01G029600.v2.1	-	-	-	-	KAH7691901.1//beta-beta-alpha zinc fingers domain-containing protein`[Dioscorea alata]	PF13912.9//zf-C2H2_6`C2H2-type zinc finger	-	tr|A0A444G7Y4|A0A444G7Y4_ENSVE//C2H2-type domain-containing protein {ECO:0000259|PROSITE:PS50157} OS=Ensete ventricosum (Abyssinian banana) (Musa ensete) ORFNames=GW17_00004474 {ECO:0000313|EMBL:RWW30931.1} PE=4
Dioal.01G029700.v2.1	-	-	-	-	KAH7691902.1//beta-beta-alpha zinc fingers domain-containing protein`[Dioscorea alata]	PF13912.9//zf-C2H2_6`C2H2-type zinc finger	-	tr|A0A444G7Y4|A0A444G7Y4_ENSVE//C2H2-type domain-containing protein {ECO:0000259|PROSITE:PS50157} OS=Ensete ventricosum (Abyssinian banana) (Musa ensete) ORFNames=GW17_00004474 {ECO:0000313|EMBL:RWW30931.1} PE=4
Dioal.01G029800.v2.1	-	-	-	-	KAH7691903.1//beta-beta-alpha zinc fingers domain-containing protein`[Dioscorea alata]	PF13912.9//zf-C2H2_6`C2H2-type zinc finger	-	tr|A0A444G7Y4|A0A444G7Y4_ENSVE//C2H2-type domain-containing protein {ECO:0000259|PROSITE:PS50157} OS=Ensete ventricosum (Abyssinian banana) (Musa ensete) ORFNames=GW17_00004474 {ECO:0000313|EMBL:RWW30931.1} PE=4
Dioal.01G029900.v2.1	GO:0005737//cytoplasm`cellular_component`The contents of a cell excluding the plasma membrane and nucleus, but including other subcellular structures. [ISBN:0198547684];GO:0003991//acetylglutamate kinase activity`molecular_function`Catalysis of the reaction: ATP + N-acetyl-L-glutamate = ADP + N-acetyl-L-glutamate-5-phosphate. [EC:2.7.2.8];GO:0004042//acetyl-CoA:L-glutamate N-acetyltransferase act…	K00930//argB`acetylglutamate kinase [EC:2.7.2.8]	ko00220//Arginine biosynthesis`Metabolism`Amino acid metabolism;ko01100//Metabolic pathways`Metabolism`Global and overview maps;ko01110//Biosynthesis of secondary metabolites`Metabolism`Global and overview maps;ko01210//2-Oxocarboxylic acid metabolism`Metabolism`Global and overview maps;ko01230//Biosynthesis of amino acids`Metabolism`Global and overview maps	-	KAH7691904.1//Acetylglutamate kinase protein`[Dioscorea alata]	PF00696.31//AA_kinase`Amino acid kinase family	-	tr|A0A6I9S7X5|A0A6I9S7X5_ELAGV//uncharacterized protein LOC105057684 {ECO:0000313|RefSeq:XP_010938673.1} OS=Elaeis guineensis var. tenera (Oil palm) Name=LOC105057684 {ECO:0000313|RefSeq:XP_010938673.1} PE=3
Dioal.01G030000.v2.1	-	-	-	-	KAH7691905.1//beta-beta-alpha zinc fingers domain-containing protein`[Dioscorea alata]	PF13912.9//zf-C2H2_6`C2H2-type zinc finger	-	tr|A0A444G7Y4|A0A444G7Y4_ENSVE//C2H2-type domain-containing protein {ECO:0000259|PROSITE:PS50157} OS=Ensete ventricosum (Abyssinian banana) (Musa ensete) ORFNames=GW17_00004474 {ECO:0000313|EMBL:RWW30931.1} PE=4
Dioal.01G030100.v2.1	GO:0005737//cytoplasm`cellular_component`The contents of a cell excluding the plasma membrane and nucleus, but including other subcellular structures. [ISBN:0198547684];GO:0003991//acetylglutamate kinase activity`molecular_function`Catalysis of the reaction: ATP + N-acetyl-L-glutamate = ADP + N-acetyl-L-glutamate-5-phosphate. [EC:2.7.2.8];GO:0004042//acetyl-CoA:L-glutamate N-acetyltransferase act…	K00930//argB`acetylglutamate kinase [EC:2.7.2.8]	ko00220//Arginine biosynthesis`Metabolism`Amino acid metabolism;ko01100//Metabolic pathways`Metabolism`Global and overview maps;ko01110//Biosynthesis of secondary metabolites`Metabolism`Global and overview maps;ko01210//2-Oxocarboxylic acid metabolism`Metabolism`Global and overview maps;ko01230//Biosynthesis of amino acids`Metabolism`Global and overview maps	-	KAH7691907.1//Acetylglutamate kinase protein, partial`[Dioscorea alata];KAH7691906.1//Acetylglutamate kinase protein, partial`[Dioscorea alata]	PF00696.31//AA_kinase`Amino acid kinase family	-	tr|A0A6I9S7X5|A0A6I9S7X5_ELAGV//uncharacterized protein LOC105057684 {ECO:0000313|RefSeq:XP_010938673.1} OS=Elaeis guineensis var. tenera (Oil palm) Name=LOC105057684 {ECO:0000313|RefSeq:XP_010938673.1} PE=3
Dioal.01G030200.v2.1	GO:0006355//regulation of transcription, DNA-templated`biological_process`Any process that modulates the frequency, rate or extent of cellular DNA-templated transcription. [GOC:go_curators, GOC:txnOH]	-	-	-	KAH7691908.1//FHY3/FAR1 family protein`[Dioscorea alata]	PF10551.12//MULE`MULE transposase domain	-	tr|A0A7N0UJC0|A0A7N0UJC0_KALFE//Protein FAR1-RELATED SEQUENCE {ECO:0000256|RuleBase:RU367018} OS=Kalanchoe fedtschenkoi (Lavender scallops) (South American air plant) PE=3
Dioal.01G030300.v2.1	GO:0006355//regulation of transcription, DNA-templated`biological_process`Any process that modulates the frequency, rate or extent of cellular DNA-templated transcription. [GOC:go_curators, GOC:txnOH];GO:0005634//nucleus`cellular_component`A membrane-bounded organelle of eukaryotic cells in which chromosomes are housed and replicated. In most cells, the nucleus contains all of the cell's chromoso…	K14484//IAA`auxin-responsive protein IAA	ko04075//Plant hormone signal transduction`Environmental Information Processing`Signal transduction	-	KAH7691909.1//AUX/IAA protein`[Dioscorea alata]	PF02309.19//AUX_IAA`AUX/IAA family	-	tr|A0A6I9SAW8|A0A6I9SAW8_ELAGV//Auxin-responsive protein {ECO:0000256|RuleBase:RU004549} OS=Elaeis guineensis var. tenera (Oil palm) Name=LOC105059132 {ECO:0000313|RefSeq:XP_010940651.1} PE=3
Dioal.01G030400.v2.1	-	K10526//OPCL1`OPC-8:0 CoA ligase 1 [EC:6.2.1.-]	ko00592//alpha-Linolenic acid metabolism`Metabolism`Lipid metabolism;ko01100//Metabolic pathways`Metabolism`Global and overview maps;ko01110//Biosynthesis of secondary metabolites`Metabolism`Global and overview maps	-	KAH7691910.1//OPC-8:0 CoA ligase 1 protein`[Dioscorea alata]	PF00501.31//AMP-binding`AMP-binding enzyme;PF13193.9//AMP-binding_C`AMP-binding enzyme C-terminal domain	-	tr|A0A8B8ZBV5|A0A8B8ZBV5_PHODC//putative 4-coumarate--CoA ligase-like 8 {ECO:0000313|RefSeq:XP_038971575.1} OS=Phoenix dactylifera (Date palm) Name=LOC103707031 {ECO:0000313|RefSeq:XP_038971575.1} PE=4
Dioal.01G030500.v2.1	-	-	-	-	KAH7691911.1//hypothetical protein IHE45_01G030500`[Dioscorea alata]	-	-	tr|A0A8B8ZAR4|A0A8B8ZAR4_PHODC//uncharacterized protein LOC120104318 {ECO:0000313|RefSeq:XP_038971166.1} OS=Phoenix dactylifera (Date palm) Name=LOC120104318 {ECO:0000313|RefSeq:XP_038971166.1} PE=4
Dioal.01G030600.v2.1	-	-	-	-	KAH7691912.1//Zinc finger RING/FYVE/PHD-type protein`[Dioscorea alata]	-	-	tr|A0A8B7CJI4|A0A8B7CJI4_PHODC//uncharacterized protein LOC103714899 isoform X1 {ECO:0000313|RefSeq:XP_008800579.2, ECO:0000313|RefSeq:XP_008800582.2} OS=Phoenix dactylifera (Date palm) ECO:0000313|RefSeq:XP_008800582.2} PE=4;tr|A0A8B7CJH8|A0A8B7CJH8_PHODC//uncharacterized protein LOC103714899 isoform X2 {ECO:0000313|RefSeq:XP_008800583.2} OS=Phoenix dactylifera (Date palm) Name=LOC103714899 {ECO…
Dioal.01G030700.v2.1	-	K22753//RNF6`E3 ubiquitin-protein ligase RNF6 [EC:2.3.2.27]	-	-	KAH7691913.1//Zinc finger RING/FYVE/PHD-type protein`[Dioscorea alata]	PF12678.10//zf-rbx1`RING-H2 zinc finger domain;PF13639.9//zf-RING_2`Ring finger domain;PF17123.8//zf-RING_11`RING-like zinc finger;PF00097.28//zf-C3HC4`Zinc finger, C3HC4 type (RING finger);PF13923.9//zf-C3HC4_2`Zinc finger, C3HC4 type (RING finger)	-	tr|A0A8B7C122|A0A8B7C122_PHODC//uncharacterized protein LOC103706984 {ECO:0000313|RefSeq:XP_008789515.1} OS=Phoenix dactylifera (Date palm) Name=LOC103706984 {ECO:0000313|RefSeq:XP_008789515.1} PE=4
Dioal.01G030800.v2.1	-	K01956//carA, CPA1`carbamoyl-phosphate synthase small subunit [EC:6.3.5.5]	ko00240//Pyrimidine metabolism`Metabolism`Nucleotide metabolism;ko00250//Alanine, aspartate and glutamate metabolism`Metabolism`Amino acid metabolism;ko01100//Metabolic pathways`Metabolism`Global and overview maps;ko01240//Biosynthesis of cofactors`Metabolism`Global and overview maps	-	KAH7691915.1//Carbamoyl-phosphate synthase (glutamine-hydrolyzing) protein`[Dioscorea alata];KAH7691914.1//Carbamoyl-phosphate synthase (glutamine-hydrolyzing) protein`[Dioscorea alata]	PF00988.25//CPSase_sm_chain`Carbamoyl-phosphate synthase small chain, CPSase domain;PF00117.31//GATase`Glutamine amidotransferase class-I	-	tr|A0A804JII2|A0A804JII2_MUSAM//(wild Malaysian banana) hypothetical protein {ECO:0000313|EMBL:CAG1846875.1} OS=Musa acuminata subsp. malaccensis (Wild banana) (Musa malaccensis) ORFNames=GSMUA_166700.1 {ECO:0000313|EMBL:CAG1846875.1} PE=3
Dioal.01G030900.v2.1	-	K04424//ZAK, MLTK`sterile alpha motif and leucine zipper containing kinase AZK [EC:2.7.11.25]	-	-	KAH7691916.1//Non-specific serine/threonine protein kinase protein`[Dioscorea alata]	PF00564.27//PB1`PB1 domain;PF00069.28//Pkinase`Protein kinase domain;PF07714.20//PK_Tyr_Ser-Thr`Protein tyrosine and serine/threonine kinase	-	tr|A0A8B8J4K7|A0A8B8J4K7_PHODC//uncharacterized protein LOC103706982 isoform X1 {ECO:0000313|RefSeq:XP_008789506.2, ECO:0000313|RefSeq:XP_026660410.2} OS=Phoenix dactylifera (Date palm) ECO:0000313|RefSeq:XP_038971258.1} PE=4
Dioal.01G031000.v2.1	GO:0007015//actin filament organization`biological_process`A process that is carried out at the cellular level which results in the assembly, arrangement of constituent parts, or disassembly of cytoskeletal structures comprising actin filaments. Includes processes that control the spatial distribution of actin filaments, such as organizing filaments into meshworks, bundles, or other structures, a…	K10357//MYO5`myosin V	-	-	KAH7691921.1//Myosin ATPase protein`[Dioscorea alata]	PF02736.22//Myosin_N`Myosin N-terminal SH3-like domain;PF00063.24//Myosin_head`Myosin head (motor domain);PF01843.22//DIL`DIL domain	-	tr|A0A6P5H4X5|A0A6P5H4X5_ANACO//myosin-6-like isoform X1 {ECO:0000313|RefSeq:XP_020112880.1} OS=Ananas comosus (Pineapple) (Ananas ananas) Name=LOC109727253 {ECO:0000313|RefSeq:XP_020112880.1} PE=3
Dioal.01G031100.v2.1	-	K03953//NDUFA9`NADH dehydrogenase (ubiquinone) 1 alpha subcomplex subunit 9	ko00190//Oxidative phosphorylation`Metabolism`Energy metabolism;ko01100//Metabolic pathways`Metabolism`Global and overview maps	-	KAH7691922.1//NADH dehydrogenase (ubiquinone) 1 alpha subcomplex subunit 9 protein`[Dioscorea alata]	PF01370.24//Epimerase`NAD dependent epimerase/dehydratase family;PF05368.16//NmrA`NmrA-like family;PF13460.9//NAD_binding_10`NAD(P)H-binding	-	tr|A0A804IL00|A0A804IL00_MUSAM//(wild Malaysian banana) hypothetical protein {ECO:0000313|EMBL:CAG1841185.1} OS=Musa acuminata subsp. malaccensis (Wild banana) (Musa malaccensis) ORFNames=GSMUA_109790.1 {ECO:0000313|EMBL:CAG1841185.1} PE=4
Dioal.01G031200.v2.1	GO:0051751//alpha-1,4-mannosyltransferase activity`molecular_function`Catalysis of the transfer of a mannose residue to an oligosaccharide, forming an alpha-(1->4) linkage. [PMID:15772281];GO:0016021//integral component of membrane`cellular_component`The component of a membrane consisting of the gene products and protein complexes having at least some part of their peptide sequence embedded in th…	K05284//PIGM`GPI mannosyltransferase 1 subunit M [EC:2.4.1.-]	ko00563//Glycosylphosphatidylinositol (GPI)-anchor biosynthesis`Metabolism`Glycan biosynthesis and metabolism;ko01100//Metabolic pathways`Metabolism`Global and overview maps	-	KAH7691924.1//GPI transamidase subunit PIG-U protein`[Dioscorea alata];KAH7691923.1//GPI mannosyltransferase 1 protein`[Dioscorea alata]	PF06728.16//PIG-U`GPI transamidase subunit PIG-U;PF05007.16//Mannosyl_trans`Mannosyltransferase (PIG-M)	-	tr|A0A6I9RIM1|A0A6I9RIM1_ELAGV//GPI mannosyltransferase 1 {ECO:0000256|ARBA:ARBA00013797, ECO:0000256|RuleBase:RU365064} EC=2.4.1.- {ECO:0000256|RuleBase:RU365064} GPI mannosyltransferase I {ECO:0000256|ARBA:ARBA00013778, ECO:0000256|RuleBase:RU365064} OS=Elaeis guineensis var. tenera (Oil palm) Name=LOC105049053 {ECO:0000313|RefSeq:XP_010926890.1} PE=3;tr|A0A199V3F9|A0A199V3F9_ANACO//GPI mannosy…
Dioal.01G031300.v2.1	GO:0030131//clathrin adaptor complex`cellular_component`A membrane coat adaptor complex that links clathrin to a membrane. [GOC:mah];GO:0006886//intracellular protein transport`biological_process`The directed movement of proteins in a cell, including the movement of proteins between specific compartments or structures within a cell, such as organelles of a eukaryotic cell. [GOC:mah];GO:0030276//c…	K12392//AP1B1`AP-1 complex subunit beta-1	-	-	KAH7691925.1//AP-1/2/4 complex subunit beta protein`[Dioscorea alata]	PF01602.23//Adaptin_N`Adaptin N terminal region;PF13646.9//HEAT_2`HEAT repeats;PF12717.10//Cnd1`non-SMC mitotic condensation complex subunit 1;PF02883.23//Alpha_adaptinC2`Adaptin C-terminal domain;PF09066.13//B2-adapt-app_C`Beta2-adaptin appendage, C-terminal sub-domain	-	tr|A0A6I9SAX6|A0A6I9SAX6_ELAGV//Beta-adaptin-like protein {ECO:0000256|PIRNR:PIRNR002291} OS=Elaeis guineensis var. tenera (Oil palm) Name=LOC105059148 {ECO:0000313|RefSeq:XP_010940671.1} PE=3
Dioal.01G031400.v2.1	GO:0050661//NADP binding`molecular_function`Binding to nicotinamide-adenine dinucleotide phosphate, a coenzyme involved in many redox and biosynthetic reactions; binding may be to either the oxidized form, NADP+, or the reduced form, NADPH. [GOC:ai];GO:0050660//flavin adenine dinucleotide binding`molecular_function`Binding to FAD, flavin-adenine dinucleotide, the coenzyme or the prosthetic group …	K11816//YUCCA`indole-3-pyruvate monooxygenase [EC:1.14.13.168]	ko00380//Tryptophan metabolism`Metabolism`Amino acid metabolism;ko01100//Metabolic pathways`Metabolism`Global and overview maps	KOG1399//Flavin-containing monooxygenase`Secondary metabolites biosynthesis, transport and catabolism`[Q]	KAH7691926.1//Indole-3-pyruvate monooxygenase protein`[Dioscorea alata]	PF07992.17//Pyr_redox_2`Pyridine nucleotide-disulphide oxidoreductase;PF13738.9//Pyr_redox_3`Pyridine nucleotide-disulphide oxidoreductase;PF13450.9//NAD_binding_8`NAD(P)-binding Rossmann-like domain;PF00743.22//FMO-like`Flavin-binding monooxygenase-like;PF13434.9//Lys_Orn_oxgnase`L-lysine 6-monooxygenase/L-ornithine 5-monooxygenase	-	tr|M5VNC6|M5VNC6_PRUPE//Flavin-containing monooxygenase {ECO:0000256|RuleBase:RU361177} EC=1.-.-.- {ECO:0000256|RuleBase:RU361177} OS=Prunus persica (Peach) (Amygdalus persica) PRUPE_ppa015832mg {ECO:0000313|EMBL:EMJ02724.1} PE=3
Dioal.01G031500.v2.1	-	-	-	-	KAH7691927.1//hypothetical protein IHE45_01G031500`[Dioscorea alata]	-	-	tr|A0A804HVJ6|A0A804HVJ6_MUSAM//(wild Malaysian banana) hypothetical protein {ECO:0000313|EMBL:CAG1859892.1} OS=Musa acuminata subsp. malaccensis (Wild banana) (Musa malaccensis) ORFNames=GSMUA_301870.1 {ECO:0000313|EMBL:CAG1859892.1} PE=4
Dioal.01G031600.v2.1	-	K10269//FBXL3`F-box and leucine-rich repeat protein 3	-	-	KAH7691928.1//F-box domain-containing protein`[Dioscorea alata]	PF00646.36//F-box`F-box domain;PF12937.10//F-box-like`F-box-like	-	tr|A0A804IBS0|A0A804IBS0_MUSAM//(wild Malaysian banana) hypothetical protein {ECO:0000313|EMBL:CAG1850079.1} OS=Musa acuminata subsp. malaccensis (Wild banana) (Musa malaccensis) ORFNames=GSMUA_216650.1 {ECO:0000313|EMBL:CAG1850079.1} PE=4
Dioal.01G031700.v2.1	GO:0008168//methyltransferase activity`molecular_function`Catalysis of the transfer of a methyl group to an acceptor molecule. [ISBN:0198506732];GO:0032259//methylation`biological_process`The process in which a methyl group is covalently attached to a molecule. [GOC:mah];GO:0003723//RNA binding`molecular_function`Binding to an RNA molecule or a portion thereof. [GOC:jl, GOC:mah];GO:0006364//rRNA …	K14563//NOP1, FBL`rRNA 2'-O-methyltransferase fibrillarin [EC:2.1.1.-]	ko03008//Ribosome biogenesis in eukaryotes`Genetic Information Processing`Translation	-	KAH7691929.1//RNA helicase protein`[Dioscorea alata]	PF01269.20//Fibrillarin`Fibrillarin	-	tr|A0A6I9RVM9|A0A6I9RVM9_ELAGV//mediator of RNA polymerase II transcription subunit 36a {ECO:0000313|RefSeq:XP_010933131.1} OS=Elaeis guineensis var. tenera (Oil palm) Name=LOC105053596 {ECO:0000313|RefSeq:XP_010933131.1} PE=3;tr|A0A835UW82|A0A835UW82_VANPL//Uncharacterized protein {ECO:0000313|EMBL:KAG0476153.1} OS=Vanilla planifolia (Vanilla) {ECO:0000313|EMBL:KAG0449522.1} PE=3;tr|A0A453Q4G6|A…
Dioal.01G031800.v2.1	-	-	-	-	KAH7691930.1//hypothetical protein IHE45_01G031800`[Dioscorea alata]	-	-	tr|A0A540M9J4|A0A540M9J4_MALBA//Uncharacterized protein {ECO:0000313|EMBL:TQD95222.1} OS=Malus baccata (Siberian crab apple) (Pyrus baccata) ORFNames=C1H46_019144 {ECO:0000313|EMBL:TQD95222.1} PE=4
Dioal.01G031900.v2.1	GO:0009535//chloroplast thylakoid membrane`cellular_component`The pigmented membrane of a chloroplast thylakoid. An example of this component is found in Arabidopsis thaliana. [GOC:lr, GOC:mtg_sensu];GO:0016021//integral component of membrane`cellular_component`The component of a membrane consisting of the gene products and protein complexes having at least some part of their peptide sequence emb…	-	-	-	KAH7691931.1//Sec-independent protein translocase protein TatA/B/E protein`[Dioscorea alata];KAH7691932.1//Sec-independent protein translocase protein TatA/B/E protein`[Dioscorea alata]	PF02416.19//TatA_B_E`mttA/Hcf106 family	-	tr|A0A6I9S106|A0A6I9S106_ELAGV//sec-independent protein translocase protein TATB, chloroplastic isoform X4 {ECO:0000313|RefSeq:XP_010935803.1} OS=Elaeis guineensis var. tenera (Oil palm) Name=LOC105055613 {ECO:0000313|RefSeq:XP_010935803.1} PE=4;tr|A0A6I9S244|A0A6I9S244_ELAGV//sec-independent protein translocase protein TATB, chloroplastic isoform X3 {ECO:0000313|RefSeq:XP_010935800.1} OS=Elaeis …
Dioal.01G032000.v2.1	-	-	-	-	KAH7691933.1//hypothetical protein IHE45_01G032000`[Dioscorea alata];KAH7691934.1//hypothetical protein IHE45_01G032000`[Dioscorea alata]	-	-	tr|A0A6I9S9R8|A0A6I9S9R8_ELAGV//uncharacterized protein LOC105055617 isoform X2 {ECO:0000313|RefSeq:XP_010935808.1} OS=Elaeis guineensis var. tenera (Oil palm) Name=LOC105055617 {ECO:0000313|RefSeq:XP_010935808.1} PE=4
Dioal.01G032100.v2.1	GO:0042545//cell wall modification`biological_process`The series of events leading to chemical and structural alterations of an existing cell wall that can result in loosening, increased extensibility or disassembly. [GOC:jl];GO:0045490//pectin catabolic process`biological_process`The chemical reactions and pathways resulting in the breakdown of pectin, a polymer containing a backbone of alpha-1,…	-	-	-	KAH7691935.1//Pectinesterase protein`[Dioscorea alata];KAH7691936.1//Pectinesterase protein`[Dioscorea alata];KAH7691937.1//Pectinesterase protein`[Dioscorea alata]	PF01095.22//Pectinesterase`Pectinesterase	-	tr|A0A804HZR0|A0A804HZR0_MUSAM//Pectinesterase {ECO:0000256|RuleBase:RU000589} EC=3.1.1.11 {ECO:0000256|RuleBase:RU000589} OS=Musa acuminata subsp. malaccensis (Wild banana) (Musa malaccensis) PE=4;tr|A0A6I9S0Q3|A0A6I9S0Q3_ELAGV//Pectinesterase {ECO:0000256|RuleBase:RU000589} EC=3.1.1.11 {ECO:0000256|RuleBase:RU000589} OS=Elaeis guineensis var. tenera (Oil palm) Name=LOC105055655 {ECO:0000313|Ref…
Dioal.01G032200.v2.1	GO:0003824//catalytic activity`molecular_function`Catalysis of a biochemical reaction at physiological temperatures. In biologically catalyzed reactions, the reactants are known as substrates, and the catalysts are naturally occurring macromolecular substances known as enzymes. Enzymes possess specific binding sites for substrates, and are usually composed wholly or largely of protein, but RNA th…	-	-	-	KAH7691938.1//DNase I-like protein`[Dioscorea alata]	-	-	tr|A0A484MQ01|A0A484MQ01_9ASTE//Uncharacterized protein {ECO:0000313|EMBL:VFQ90108.1} OS=Cuscuta campestris ORFNames=CCAM_LOCUS31884 {ECO:0000313|EMBL:VFQ90108.1} PE=4
Dioal.01G032300.v2.1	-	-	-	-	KAH7691939.1//Transferase protein`[Dioscorea alata]	PF02458.18//Transferase`Transferase family	-	tr|A0A8B7BKE3|A0A8B7BKE3_PHODC//phenolic glucoside malonyltransferase 1-like {ECO:0000313|RefSeq:XP_008779426.1} OS=Phoenix dactylifera (Date palm) Name=LOC103699150 {ECO:0000313|RefSeq:XP_008779426.1} PE=4
Dioal.01G032400.v2.1	-	-	-	-	KAH7691940.1//Transferase protein`[Dioscorea alata]	PF02458.18//Transferase`Transferase family	-	tr|A0A8B7BKE3|A0A8B7BKE3_PHODC//phenolic glucoside malonyltransferase 1-like {ECO:0000313|RefSeq:XP_008779426.1} OS=Phoenix dactylifera (Date palm) Name=LOC103699150 {ECO:0000313|RefSeq:XP_008779426.1} PE=4
Dioal.01G032500.v2.1	GO:0016747//acyltransferase activity, transferring groups other than amino-acyl groups`molecular_function`Catalysis of the transfer of an acyl group, other than amino-acyl, from one compound (donor) to another (acceptor). [GOC:jl]	-	-	-	KAH7691941.1//Transferase protein`[Dioscorea alata]	PF02458.18//Transferase`Transferase family	-	tr|A0A426XJN1|A0A426XJN1_ENSVE//Uncharacterized protein {ECO:0000313|EMBL:RRT39657.1} OS=Ensete ventricosum (Abyssinian banana) (Musa ensete) ORFNames=B296_00042138 {ECO:0000313|EMBL:RRT39657.1} PE=3
Dioal.01G032600.v2.1	GO:0016747//acyltransferase activity, transferring groups other than amino-acyl groups`molecular_function`Catalysis of the transfer of an acyl group, other than amino-acyl, from one compound (donor) to another (acceptor). [GOC:jl]	-	-	-	KAH7691942.1//Transferase protein`[Dioscorea alata]	PF02458.18//Transferase`Transferase family	-	tr|A0A4S8KGL5|A0A4S8KGL5_MUSBA//Uncharacterized protein {ECO:0000313|EMBL:THU74486.1} OS=Musa balbisiana (Banana) ORFNames=C4D60_Mb04t33890 {ECO:0000313|EMBL:THU74486.1} PE=3
Dioal.01G032700.v2.1	-	K24637//ZBED1`zinc finger BED domain-containing protein 1 (E3 SUMO-protein ligase ZBED1) [EC:2.3.2.-]	-	-	KAH7691943.1//Pseudouridine synthase I TruA C-terminal protein`[Dioscorea alata]	PF02892.18//zf-BED`BED zinc finger;PF14372.9//DUF4413`Domain of unknown function (DUF4413);PF05699.17//Dimer_Tnp_hAT`hAT family C-terminal dimerisation region	-	tr|A0A8B7BKX8|A0A8B7BKX8_PHODC//zinc finger BED domain-containing protein RICESLEEPER 2-like {ECO:0000313|RefSeq:XP_008780286.2} OS=Phoenix dactylifera (Date palm) Name=LOC103699665 {ECO:0000313|RefSeq:XP_008780286.2} PE=4
Dioal.01G032800.v2.1	-	-	-	-	KAH7691944.1//Transferase protein`[Dioscorea alata]	PF02458.18//Transferase`Transferase family	-	tr|A0A804J3X9|A0A804J3X9_MUSAM//(wild Malaysian banana) hypothetical protein {ECO:0000313|EMBL:CAG1838352.1} OS=Musa acuminata subsp. malaccensis (Wild banana) (Musa malaccensis) ORFNames=GSMUA_265290.1 {ECO:0000313|EMBL:CAG1838352.1} PE=3
Dioal.01G032900.v2.1	GO:0016747//acyltransferase activity, transferring groups other than amino-acyl groups`molecular_function`Catalysis of the transfer of an acyl group, other than amino-acyl, from one compound (donor) to another (acceptor). [GOC:jl]	-	-	-	KAH7691945.1//Transferase protein`[Dioscorea alata]	PF02458.18//Transferase`Transferase family	-	tr|A0A4S8KGL5|A0A4S8KGL5_MUSBA//Uncharacterized protein {ECO:0000313|EMBL:THU74486.1} OS=Musa balbisiana (Banana) ORFNames=C4D60_Mb04t33890 {ECO:0000313|EMBL:THU74486.1} PE=3
Dioal.01G033000.v2.1	-	-	-	-	KAH7691946.1//Transferase protein`[Dioscorea alata]	PF02458.18//Transferase`Transferase family	-	tr|A0A8B9A1L4|A0A8B9A1L4_PHODC//malonyl-coenzyme A:anthocyanin 3-O-glucoside-6''-O-malonyltransferase-like {ECO:0000313|RefSeq:XP_038979542.1} OS=Phoenix dactylifera (Date palm) Name=LOC120109908 {ECO:0000313|RefSeq:XP_038979542.1} PE=4
Dioal.01G033200.v2.1	-	-	-	-	KAH7691948.1//AP2/ERF domain-containing protein`[Dioscorea alata]	PF00847.23//AP2`AP2 domain	AP2//http://planttfdb.gao-lab.org/family.php?fam=AP2;ERF//http://planttfdb.gao-lab.org/family.php?fam=ERF;RAV//http://planttfdb.gao-lab.org/family.php?fam=RAV	tr|A0A8B7BXP8|A0A8B7BXP8_PHODC//ethylene-responsive transcription factor ERF095-like {ECO:0000313|RefSeq:XP_008787547.1} OS=Phoenix dactylifera (Date palm) Name=LOC103705561 {ECO:0000313|RefSeq:XP_008787547.1} PE=4
Dioal.01G033300.v2.1	GO:0003700//DNA-binding transcription factor activity`molecular_function`A transcription regulator activity that modulates transcription of gene sets via selective and non-covalent binding to a specific double-stranded genomic DNA sequence (sometimes referred to as a motif) within a cis-regulatory region. Regulatory regions include promoters (proximal and distal) and enhancers. Genes are transcri…	K14516//ERF1`ethylene-responsive transcription factor 1	ko04016//MAPK signaling pathway - plant`Environmental Information Processing`Signal transduction;ko04075//Plant hormone signal transduction`Environmental Information Processing`Signal transduction	-	KAH7691949.1//Enolpyruvate transferase domain-containing protein`[Dioscorea alata]	PF00847.23//AP2`AP2 domain	ERF//http://planttfdb.gao-lab.org/family.php?fam=ERF;AP2//http://planttfdb.gao-lab.org/family.php?fam=AP2;RAV//http://planttfdb.gao-lab.org/family.php?fam=RAV	tr|A0A2G9GPY6|A0A2G9GPY6_9LAMI//AP2/ERF domain-containing protein {ECO:0000259|PROSITE:PS51032} OS=Handroanthus impetiginosus ORFNames=CDL12_20152 {ECO:0000313|EMBL:PIN07282.1} PE=4
Dioal.01G033400.v2.1	-	K13717//OTUD3`OTU domain-containing protein 3 [EC:3.4.19.12]	-	-	KAH7691951.1//Ubiquitinyl hydrolase 1 protein`[Dioscorea alata];KAH7691950.1//Ubiquitinyl hydrolase 1 protein`[Dioscorea alata]	PF02338.22//OTU`OTU-like cysteine protease	-	tr|A0A6I9SC72|A0A6I9SC72_ELAGV//uncharacterized protein LOC105059106 isoform X2 {ECO:0000313|RefSeq:XP_010940618.1} OS=Elaeis guineensis var. tenera (Oil palm) Name=LOC105059106 {ECO:0000313|RefSeq:XP_010940618.1} PE=4
Dioal.01G033500.v2.1	GO:0006417//regulation of translation`biological_process`Any process that modulates the frequency, rate or extent of the chemical reactions and pathways resulting in the formation of proteins by the translation of mRNA or circRNA. [GOC:isa_complete];GO:0003723//RNA binding`molecular_function`Binding to an RNA molecule or a portion thereof. [GOC:jl, GOC:mah]	K17943//PUM`pumilio RNA-binding family	-	-	KAH7691955.1//pumilio RNA-binding family protein`[Dioscorea alata];KAH7691954.1//pumilio RNA-binding family protein`[Dioscorea alata]	PF07990.15//NABP`Nucleic acid binding protein NABP;PF00806.22//PUF`Pumilio-family RNA binding repeat	-	tr|A0A6I9S0G0|A0A6I9S0G0_ELAGV//pumilio homolog 1 {ECO:0000313|RefSeq:XP_010935724.1, ECO:0000313|RefSeq:XP_019709731.1} OS=Elaeis guineensis var. tenera (Oil palm) ECO:0000313|RefSeq:XP_019709731.1} PE=4
Dioal.01G033600.v2.1	GO:0046983//protein dimerization activity`molecular_function`The formation of a protein dimer, a macromolecular structure consists of two noncovalently associated identical or nonidentical subunits. [ISBN:0198506732]	-	-	-	KAH7691956.1//Ribonuclease H-like protein`[Dioscorea alata]	-	-	tr|A0A6P6T531|A0A6P6T531_COFAR//uncharacterized protein LOC113697616 {ECO:0000313|RefSeq:XP_027073102.1} uncharacterized protein LOC113733698 {ECO:0000313|RefSeq:XP_027115694.1} OS=Coffea arabica (Arabian coffee) Synonyms=LOC113733698 {ECO:0000313|RefSeq:XP_027115694.1} PE=4
Dioal.01G033700.v2.1	GO:0016021//integral component of membrane`cellular_component`The component of a membrane consisting of the gene products and protein complexes having at least some part of their peptide sequence embedded in the hydrophobic region of the membrane. [GOC:dos, GOC:go_curators];GO:0015112//nitrate transmembrane transporter activity`molecular_function`Enables the transfer of nitrate ions (NO3-) from o…	K02575//NRT, narK, nrtP, nasA`MFS transporter, NNP family, nitrate/nitrite transporter;K02575//NRT2, narK, nrtP, nasA`MFS transporter, NNP family, nitrate/nitrite transporter	ko00910//Nitrogen metabolism`Metabolism`Energy metabolism	-	KAH7691957.1//Major facilitator protein`[Dioscorea alata]	PF07690.19//MFS_1`Major Facilitator Superfamily	-	tr|A0A6J0PC25|A0A6J0PC25_ELAGV//high affinity nitrate transporter 2.4 {ECO:0000313|RefSeq:XP_019702334.1} OS=Elaeis guineensis var. tenera (Oil palm) Name=LOC105033813 {ECO:0000313|RefSeq:XP_019702334.1} PE=3;tr|A0A199URC8|A0A199URC8_ANACO//High-affinity nitrate transporter 2.2 {ECO:0000313|EMBL:OAY67353.1} OS=Ananas comosus (Pineapple) (Ananas ananas) ORFNames=ACMD2_00450 {ECO:0000313|EMBL:OAY67…
Dioal.01G033800.v2.1	GO:0005737//cytoplasm`cellular_component`The contents of a cell excluding the plasma membrane and nucleus, but including other subcellular structures. [ISBN:0198547684];GO:0004042//acetyl-CoA:L-glutamate N-acetyltransferase activity`molecular_function`Catalysis of the reaction: L-glutamate + acetyl-CoA = N-acetyl-L-glutamate + CoA + H(+). [EC:2.3.1.1, RHEA:24292];GO:0006526//arginine biosynthetic…	K14682//argAB`amino-acid N-acetyltransferase [EC:2.3.1.1]	ko00220//Arginine biosynthesis`Metabolism`Amino acid metabolism;ko01100//Metabolic pathways`Metabolism`Global and overview maps;ko01110//Biosynthesis of secondary metabolites`Metabolism`Global and overview maps;ko01210//2-Oxocarboxylic acid metabolism`Metabolism`Global and overview maps;ko01230//Biosynthesis of amino acids`Metabolism`Global and overview maps	-	KAH7691958.1//Amino-acid N-acetyltransferase protein`[Dioscorea alata]	-	-	tr|A0A427B2X7|A0A427B2X7_ENSVE//Uncharacterized protein {ECO:0000313|EMBL:RRT82825.1} OS=Ensete ventricosum (Abyssinian banana) (Musa ensete) ORFNames=B296_00002933 {ECO:0000313|EMBL:RRT82825.1} PE=4
Dioal.01G033900.v2.1	-	-	-	-	KAH7691959.1//DVL protein`[Dioscorea alata]	PF08137.15//DVL`DVL family	-	tr|A0A834WI29|A0A834WI29_9FABA//DEVIL-like protein {ECO:0000313|EMBL:KAF7820161.1} OS=Senna tora ORFNames=G2W53_025616 {ECO:0000313|EMBL:KAF7820161.1} PE=3
Dioal.01G034000.v2.1	GO:0016021//integral component of membrane`cellular_component`The component of a membrane consisting of the gene products and protein complexes having at least some part of their peptide sequence embedded in the hydrophobic region of the membrane. [GOC:dos, GOC:go_curators];GO:0043048//dolichyl monophosphate biosynthetic process`biological_process`The chemical reactions and pathways resulting in …	K00902//DOLK`dolichol kinase [EC:2.7.1.108]	ko00510//N-Glycan biosynthesis`Metabolism`Glycan biosynthesis and metabolism;ko01100//Metabolic pathways`Metabolism`Global and overview maps	-	KAH7691960.1//Dolichol kinase protein`[Dioscorea alata]	-	-	tr|A0A6J0PPJ7|A0A6J0PPJ7_ELAGV//Dolichol kinase {ECO:0000256|ARBA:ARBA00012132} EC=2.7.1.108 {ECO:0000256|ARBA:ARBA00012132} OS=Elaeis guineensis var. tenera (Oil palm) Name=LOC105055568 {ECO:0000313|RefSeq:XP_019709438.1} PE=3
Dioal.01G034100.v2.1	GO:0004842//ubiquitin-protein transferase activity`molecular_function`Catalysis of the transfer of ubiquitin from one protein to another via the reaction X-Ub + Y --> Y-Ub + X, where both X-Ub and Y-Ub are covalent linkages. [GOC:BioGRID, GOC:jh2, PMID:9635407]	-	-	-	KAH7691961.1//Armadillo-like helical-containing protein`[Dioscorea alata]	PF00514.26//Arm`Armadillo/beta-catenin-like repeat	-	tr|A0A6I9S1Y4|A0A6I9S1Y4_ELAGV//RING-type E3 ubiquitin transferase {ECO:0000256|ARBA:ARBA00012483} EC=2.3.2.27 {ECO:0000256|ARBA:ARBA00012483} OS=Elaeis guineensis var. tenera (Oil palm) Name=LOC105055567 {ECO:0000313|RefSeq:XP_010935714.1} PE=4
Dioal.01G034200.v2.1	-	K00902//DOLK`dolichol kinase [EC:2.7.1.108]	ko00510//N-Glycan biosynthesis`Metabolism`Glycan biosynthesis and metabolism;ko01100//Metabolic pathways`Metabolism`Global and overview maps	-	KAH7691962.1//Dolichol kinase protein`[Dioscorea alata]	-	-	tr|A0A8B7CJF8|A0A8B7CJF8_PHODC//dolichol kinase EVAN-like isoform X2 {ECO:0000313|RefSeq:XP_008800541.1} OS=Phoenix dactylifera (Date palm) Name=LOC103714879 {ECO:0000313|RefSeq:XP_008800541.1} PE=4
Dioal.01G034300.v2.1	GO:0009733//response to auxin`biological_process`Any process that results in a change in state or activity of a cell or an organism (in terms of movement, secretion, enzyme production, gene expression, etc.) as a result of an auxin stimulus. [GOC:jl]	K14488//SAUR`SAUR family protein	ko04075//Plant hormone signal transduction`Environmental Information Processing`Signal transduction	-	KAH7691963.1//Small auxin-up RNA protein`[Dioscorea alata]	PF02519.17//Auxin_inducible`Auxin responsive protein	-	tr|A0A199VG05|A0A199VG05_ANACO//Auxin-responsive protein SAUR72 {ECO:0000313|EMBL:OAY75796.1} OS=Ananas comosus (Pineapple) (Ananas ananas) ORFNames=ACMD2_01387 {ECO:0000313|EMBL:OAY75796.1} PE=3
Dioal.01G034400.v2.1	-	-	-	-	KAH7691964.1//hypothetical protein IHE45_01G034400`[Dioscorea alata];KAH7691965.1//hypothetical protein IHE45_01G034400`[Dioscorea alata];KAH7691967.1//hypothetical protein IHE45_01G034400`[Dioscorea alata];KAH7691968.1//hypothetical protein IHE45_01G034400`[Dioscorea alata]	PF04536.17//TPM_phosphatase`TPM domain	-	tr|A0A1U7ZJ49|A0A1U7ZJ49_NELNU//thylakoid lumenal 15.0 kDa protein 2, chloroplastic-like isoform X2 {ECO:0000313|RefSeq:XP_010253980.1} OS=Nelumbo nucifera (Sacred lotus) Name=LOC104595094 {ECO:0000313|RefSeq:XP_010253980.1} PE=4;tr|A0A8B7CWQ0|A0A8B7CWQ0_PHODC//thylakoid lumenal 15.0 kDa protein 2, chloroplastic isoform X2 {ECO:0000313|RefSeq:XP_008808238.1} OS=Phoenix dactylifera (Date palm) Nam…
Dioal.01G034500.v2.1	GO:0004842//ubiquitin-protein transferase activity`molecular_function`Catalysis of the transfer of ubiquitin from one protein to another via the reaction X-Ub + Y --> Y-Ub + X, where both X-Ub and Y-Ub are covalent linkages. [GOC:BioGRID, GOC:jh2, PMID:9635407]	K08332//VAC8`vacuolar protein 8	-	-	KAH7691970.1//Zinc finger RING/FYVE/PHD-type protein`[Dioscorea alata]	PF04564.18//U-box`U-box domain;PF13646.9//HEAT_2`HEAT repeats;PF00514.26//Arm`Armadillo/beta-catenin-like repeat	-	tr|A0A8B8Z9X0|A0A8B8Z9X0_PHODC//U-box domain-containing protein 12-like {ECO:0000313|RefSeq:XP_038970861.1} OS=Phoenix dactylifera (Date palm) Name=LOC103714880 {ECO:0000313|RefSeq:XP_038970861.1} PE=4;tr|A0A6I9S1Y4|A0A6I9S1Y4_ELAGV//RING-type E3 ubiquitin transferase {ECO:0000256|ARBA:ARBA00012483} EC=2.3.2.27 {ECO:0000256|ARBA:ARBA00012483} OS=Elaeis guineensis var. tenera (Oil palm) Name=LOC10…
Dioal.01G034600.v2.1	GO:0003677//DNA binding`molecular_function`Any molecular function by which a gene product interacts selectively and non-covalently with DNA (deoxyribonucleic acid). [GOC:dph, GOC:jl, GOC:tb, GOC:vw]	-	-	-	KAH7691971.1//myb proto-oncogene protein plant protein`[Dioscorea alata]	PF00249.34//Myb_DNA-binding`Myb-like DNA-binding domain;PF13921.9//Myb_DNA-bind_6`Myb-like DNA-binding domain	MYB//http://planttfdb.gao-lab.org/family.php?fam=MYB;MYB_related//http://planttfdb.gao-lab.org/family.php?fam=MYB_related	tr|A0A4S8KE79|A0A4S8KE79_MUSBA//Uncharacterized protein {ECO:0000313|EMBL:THU73503.1} OS=Musa balbisiana (Banana) ORFNames=C4D60_Mb04t23560 {ECO:0000313|EMBL:THU73503.1} PE=4
Dioal.01G034700.v2.1	GO:0008270//zinc ion binding`molecular_function`Binding to a zinc ion (Zn). [GOC:ai]	-	-	-	XP_039123543.1//zinc finger protein GIS2`[Dioscorea cayenensis subsp. rotundata]	PF00098.26//zf-CCHC`Zinc knuckle	-	tr|A0A7N2RDT8|A0A7N2RDT8_QUELO//Uncharacterized protein {ECO:0000313|EnsemblPlants:QL11p046341:mrna} OS=Quercus lobata (Valley oak) PE=4
Dioal.01G034800.v2.1	-	-	-	-	KAH7691975.1//Lysine methyltransferase protein`[Dioscorea alata];KAH7691974.1//Lysine methyltransferase protein`[Dioscorea alata];KAH7691976.1//Lysine methyltransferase protein`[Dioscorea alata]	PF10294.12//Methyltransf_16`Lysine methyltransferase	-	tr|A0A804KLQ3|A0A804KLQ3_MUSAM//(wild Malaysian banana) hypothetical protein {ECO:0000313|EMBL:CAG1835953.1} OS=Musa acuminata subsp. malaccensis (Wild banana) (Musa malaccensis) ORFNames=GSMUA_239220.1 {ECO:0000313|EMBL:CAG1835953.1} PE=4
Dioal.01G034900.v2.1	GO:0034090//maintenance of meiotic sister chromatid cohesion`biological_process`The process in which the association between sister chromatids of a replicated chromosome is maintained as chromosomes condense, attach to the spindle in a bipolar orientation, and congress to the metaphase plate during a meiotic cell cycle. [GOC:mah];GO:0005634//nucleus`cellular_component`A membrane-bounded organelle…	-	-	-	KAH7691978.1//Shugoshin C-terminal protein`[Dioscorea alata];KAH7691977.1//Shugoshin C-terminal protein`[Dioscorea alata]	-	-	tr|A0A6I9R7I4|A0A6I9R7I4_ELAGV//shugoshin-1 isoform X1 {ECO:0000313|RefSeq:XP_010918902.1} OS=Elaeis guineensis var. tenera (Oil palm) Name=LOC105043161 {ECO:0000313|RefSeq:XP_010918902.1} PE=3
Dioal.01G035000.v2.1	-	-	-	-	KAH7691979.1//IMP dehydrogenase protein`[Dioscorea alata]	PF00571.31//CBS`CBS domain	-	tr|A0A6I9QNN8|A0A6I9QNN8_ELAGV//uncharacterized protein LOC105037085 {ECO:0000313|RefSeq:XP_010911090.1} OS=Elaeis guineensis var. tenera (Oil palm) Name=LOC105037085 {ECO:0000313|RefSeq:XP_010911090.1} PE=4
Dioal.01G035100.v2.1	-	K01728//pel`pectate lyase [EC:4.2.2.2]	ko00040//Pentose and glucuronate interconversions`Metabolism`Carbohydrate metabolism;ko01100//Metabolic pathways`Metabolism`Global and overview maps	-	KAH7691980.1//Pectate lyase protein`[Dioscorea alata]	PF00544.22//Pectate_lyase_4`Pectate lyase;PF13229.9//Beta_helix`Right handed beta helix region	-	tr|A0A843VWH6|A0A843VWH6_COLES//Pectate lyase {ECO:0000256|ARBA:ARBA00012272, ECO:0000256|RuleBase:RU361123} EC=4.2.2.2 {ECO:0000256|ARBA:ARBA00012272, ECO:0000256|RuleBase:RU361123} OS=Colocasia esculenta (Wild taro) (Arum esculentum) ORFNames=Taro_030573 {ECO:0000313|EMBL:MQL97870.1} PE=3
Dioal.01G035200.v2.1	-	-	-	-	KAH7691981.1//No apical meristem-associated C-terminal domain-containing protein`[Dioscorea alata]	PF14303.9//NAM-associated`No apical meristem-associated C-terminal domain	-	tr|D7KTM1|D7KTM1_ARALL//NAM-associated domain-containing protein {ECO:0000259|Pfam:PF14303} Fragment OS=Arabidopsis lyrata subsp. lyrata (Lyre-leaved rock-cress) ORFNames=ARALYDRAFT_475727 {ECO:0000313|EMBL:EFH64749.1} PE=4
Dioal.01G035300.v2.1	GO:0016021//integral component of membrane`cellular_component`The component of a membrane consisting of the gene products and protein complexes having at least some part of their peptide sequence embedded in the hydrophobic region of the membrane. [GOC:dos, GOC:go_curators]	-	-	-	KAH7691982.1//ODR-4-like protein`[Dioscorea alata]	PF14778.9//ODR4-like`Odorant response abnormal 4-like	-	tr|A0A6I9SBJ8|A0A6I9SBJ8_ELAGV//LOW QUALITY PROTEIN: protein odr-4 homolog {ECO:0000313|RefSeq:XP_010940437.2} OS=Elaeis guineensis var. tenera (Oil palm) Name=LOC105059013 {ECO:0000313|RefSeq:XP_010940437.2} PE=3;tr|A0A835U6G4|A0A835U6G4_VANPL//Uncharacterized protein {ECO:0000313|EMBL:KAG0447896.1} OS=Vanilla planifolia (Vanilla) {ECO:0000313|EMBL:KAG0447825.1} PE=3
Dioal.01G035400.v2.1	-	K04713//SUR2`sphinganine C4-monooxygenase [EC:1.14.18.5]	ko00600//Sphingolipid metabolism`Metabolism`Lipid metabolism;ko01100//Metabolic pathways`Metabolism`Global and overview maps	-	KAH7691838.1//Sphingolipid hydroxylase protein`[Dioscorea alata]	PF04116.16//FA_hydroxylase`Fatty acid hydroxylase	-	tr|A0A8B7CGC5|A0A8B7CGC5_PHODC//sphinganine C4-monooxygenase 2-like {ECO:0000313|RefSeq:XP_008798649.1} OS=Phoenix dactylifera (Date palm) Name=LOC103713482 {ECO:0000313|RefSeq:XP_008798649.1} PE=4
Dioal.01G035500.v2.1	-	-	-	-	KAH7691984.1//MetI-like protein`[Dioscorea alata];XP_039114116.1//uncharacterized protein LOC120249607`[Dioscorea cayenensis subsp. rotundata]	-	-	-
Dioal.01G035600.v2.1	-	K10666//RNF5`E3 ubiquitin-protein ligase RNF5 [EC:2.3.2.27]	ko04141//Protein processing in endoplasmic reticulum`Genetic Information Processing`Folding, sorting and degradation	-	KAH7691985.1//E3 ubiquitin-protein ligase RNF5 protein`[Dioscorea alata]	PF13639.9//zf-RING_2`Ring finger domain;PF13923.9//zf-C3HC4_2`Zinc finger, C3HC4 type (RING finger);PF13445.9//zf-RING_UBOX`RING-type zinc-finger;PF00097.28//zf-C3HC4`Zinc finger, C3HC4 type (RING finger);PF15227.9//zf-C3HC4_4`zinc finger of C3HC4-type, RING	-	tr|A0A8B8JCC2|A0A8B8JCC2_PHODC//E3 ubiquitin-protein ligase RMA3-like {ECO:0000313|RefSeq:XP_008810454.1, ECO:0000313|RefSeq:XP_026666126.1} OS=Phoenix dactylifera (Date palm) ECO:0000313|RefSeq:XP_026666126.1, ECO:0000313|RefSeq:XP_038971100.1} PE=4
Dioal.01G035700.v2.1	GO:0016021//integral component of membrane`cellular_component`The component of a membrane consisting of the gene products and protein complexes having at least some part of their peptide sequence embedded in the hydrophobic region of the membrane. [GOC:dos, GOC:go_curators]	-	-	-	KAH7691988.1//Ankyrin repeat-containing domain-containing protein`[Dioscorea alata];KAH7691987.1//NAD(+) ADP-ribosyltransferase protein`[Dioscorea alata]	PF13637.9//Ank_4`Ankyrin repeats (many copies);PF12796.10//Ank_2`Ankyrin repeats (3 copies);PF13857.9//Ank_5`Ankyrin repeats (many copies);PF13606.9//Ank_3`Ankyrin repeat;PF00023.33//Ank`Ankyrin repeat	-	tr|A0A2P5FII6|A0A2P5FII6_TREOI//Transmembrane protein {ECO:0000313|EMBL:PON97600.1} OS=Trema orientale (Charcoal tree) (Celtis orientalis) ORFNames=TorRG33x02_065100 {ECO:0000313|EMBL:PON97600.1} PE=4;tr|A0A8B8J9T9|A0A8B8J9T9_PHODC//LOW QUALITY PROTEIN: L-asparaginase-like {ECO:0000313|RefSeq:XP_026664197.1} OS=Phoenix dactylifera (Date palm) Name=LOC103716919 {ECO:0000313|RefSeq:XP_026664197.1} …
Dioal.01G035800.v2.1	-	-	-	-	KAH7691989.1//hypothetical protein IHE45_01G035800`[Dioscorea alata]	-	-	tr|A0A835CI16|A0A835CI16_9FABA//Retrovirus-related Pol polyprotein from transposon TNT 1-94 {ECO:0000313|EMBL:KAF7840705.1} OS=Senna tora ORFNames=G2W53_003003 {ECO:0000313|EMBL:KAF7840705.1} PE=4
Dioal.01G035900.v2.1	-	-	-	-	KAH7691990.1//F-box domain-containing protein`[Dioscorea alata]	PF00646.36//F-box`F-box domain;PF12937.10//F-box-like`F-box-like	-	tr|A0A835D6A1|A0A835D6A1_9MAGN//Uncharacterized protein {ECO:0000313|EMBL:KAF8389477.1} OS=Tetracentron sinense ORFNames=HHK36_026172 {ECO:0000313|EMBL:KAF8389477.1} PE=4
Dioal.01G036000.v2.1	-	-	-	-	KAH7691991.1//hypothetical protein IHE45_01G036000`[Dioscorea alata]	-	-	tr|A0A1U8IZ22|A0A1U8IZ22_GOSHI//uncharacterized protein LOC107899974 {ECO:0000313|RefSeq:XP_016681194.1} OS=Gossypium hirsutum (Upland cotton) (Gossypium mexicanum) Name=LOC107899974 {ECO:0000313|RefSeq:XP_016681194.1} PE=4
Dioal.01G036100.v2.1	GO:0016021//integral component of membrane`cellular_component`The component of a membrane consisting of the gene products and protein complexes having at least some part of their peptide sequence embedded in the hydrophobic region of the membrane. [GOC:dos, GOC:go_curators]	-	-	-	KAH7691992.1//Non-specific serine/threonine protein kinase protein`[Dioscorea alata];KAH7691993.1//Non-specific serine/threonine protein kinase protein`[Dioscorea alata]	PF12796.10//Ank_2`Ankyrin repeats (3 copies);PF13962.9//PGG`Domain of unknown function	-	tr|A0A5P1F207|A0A5P1F207_ASPOF//PGG domain-containing protein {ECO:0000259|Pfam:PF13962} OS=Asparagus officinalis (Garden asparagus) ORFNames=A4U43_C04F17110 {ECO:0000313|EMBL:ONK72222.1} PE=4;tr|A0A8B8J737|A0A8B8J737_PHODC//uncharacterized protein LOC103711819 {ECO:0000313|RefSeq:XP_026662279.2} OS=Phoenix dactylifera (Date palm) Name=LOC103711819 {ECO:0000313|RefSeq:XP_026662279.2} PE=4
Dioal.01G036200.v2.1	-	-	-	-	KAH7691994.1//hypothetical protein IHE45_01G036200`[Dioscorea alata]	PF07816.14//DUF1645`Protein of unknown function (DUF1645)	-	tr|A0A2I0BFN8|A0A2I0BFN8_9ASPA//Uncharacterized protein {ECO:0000313|EMBL:PKA66582.1} OS=Apostasia shenzhenica ORFNames=AXF42_Ash003236 {ECO:0000313|EMBL:PKA66582.1} PE=4
Dioal.01G036300.v2.1	-	K10273//FBXL7`F-box and leucine-rich repeat protein 7	-	-	KAH7691995.1//F-box domain-containing protein, partial`[Dioscorea alata]	PF00646.36//F-box`F-box domain;PF12937.10//F-box-like`F-box-like	-	tr|A0A835D6A1|A0A835D6A1_9MAGN//Uncharacterized protein {ECO:0000313|EMBL:KAF8389477.1} OS=Tetracentron sinense ORFNames=HHK36_026172 {ECO:0000313|EMBL:KAF8389477.1} PE=4
Dioal.01G036400.v2.1	GO:0016021//integral component of membrane`cellular_component`The component of a membrane consisting of the gene products and protein complexes having at least some part of their peptide sequence embedded in the hydrophobic region of the membrane. [GOC:dos, GOC:go_curators]	-	-	-	KAH7691996.1//Non-specific serine/threonine protein kinase protein`[Dioscorea alata]	PF13855.9//LRR_8`Leucine rich repeat;PF12799.10//LRR_4`Leucine Rich repeats (2 copies)	-	tr|A0A4S8KGN8|A0A4S8KGN8_MUSBA//LRRNT_2 domain-containing protein {ECO:0000259|Pfam:PF08263} OS=Musa balbisiana (Banana) ORFNames=C4D60_Mb04t33420 {ECO:0000313|EMBL:THU74443.1} PE=4
Dioal.01G036500.v2.1	GO:0016021//integral component of membrane`cellular_component`The component of a membrane consisting of the gene products and protein complexes having at least some part of their peptide sequence embedded in the hydrophobic region of the membrane. [GOC:dos, GOC:go_curators]	-	-	-	KAH7691997.1//Non-specific serine/threonine protein kinase protein`[Dioscorea alata]	PF13855.9//LRR_8`Leucine rich repeat	-	tr|A0A368Q3K9|A0A368Q3K9_SETIT//Uncharacterized protein {ECO:0000313|EMBL:RCV12462.1} OS=Setaria italica (Foxtail millet) (Panicum italicum) ORFNames=SETIT_2G271400v2 {ECO:0000313|EMBL:RCV12462.1} PE=4
Dioal.01G036600.v2.1	-	-	-	-	KAH7691998.1//Non-specific serine/threonine protein kinase protein`[Dioscorea alata]	PF13855.9//LRR_8`Leucine rich repeat	-	tr|A0A8B8ZLC5|A0A8B8ZLC5_PHODC//receptor-like protein EIX2 {ECO:0000313|RefSeq:XP_038975001.1} OS=Phoenix dactylifera (Date palm) Name=LOC120106175 {ECO:0000313|RefSeq:XP_038975001.1} PE=4
Dioal.01G036700.v2.1	-	-	-	KOG0619//FOG: Leucine rich repeat`General function prediction only`[R]	KAH7691999.1//Zinc finger CCHC-type protein`[Dioscorea alata]	PF14223.9//Retrotran_gag_2`gag-polypeptide of LTR copia-type	-	tr|W9R3W7|W9R3W7_9ROSA//Receptor-like protein 12 {ECO:0000313|EMBL:EXB37637.1} OS=Morus notabilis ORFNames=L484_021844 {ECO:0000313|EMBL:EXB37637.1} PE=4
Dioal.01G036800.v2.1	GO:0050832//defense response to fungus`biological_process`Reactions triggered in response to the presence of a fungus that act to protect the cell or organism. [GOC:ai];GO:0016021//integral component of membrane`cellular_component`The component of a membrane consisting of the gene products and protein complexes having at least some part of their peptide sequence embedded in the hydrophobic region…	K13466//EIX1_2`EIX receptor 1/2	ko04626//Plant-pathogen interaction`Organismal Systems`Environmental adaptation	-	KAH7692000.1//Non-specific serine/threonine protein kinase protein`[Dioscorea alata];KAH7692006.1//Non-specific serine/threonine protein kinase protein, partial`[Dioscorea alata]	PF08263.15//LRRNT_2`Leucine rich repeat N-terminal domain;PF13855.9//LRR_8`Leucine rich repeat	-	tr|A0A8B8ZLC5|A0A8B8ZLC5_PHODC//receptor-like protein EIX2 {ECO:0000313|RefSeq:XP_038975001.1} OS=Phoenix dactylifera (Date palm) Name=LOC120106175 {ECO:0000313|RefSeq:XP_038975001.1} PE=4;tr|A0A251UDQ2|A0A251UDQ2_HELAN//Putative leucine-rich repeat protein, plant-type {ECO:0000313|EMBL:OTG21487.1} OS=Helianthus annuus (Common sunflower) ORFNames=HannXRQ_Chr07g0204711 {ECO:0000313|EMBL:OTG21487.1…
Dioal.01G036900.v2.1	GO:0006281//DNA repair`biological_process`The process of restoring DNA after damage. Genomes are subject to damage by chemical and physical agents in the environment (e.g. UV and ionizing radiations, chemical mutagens, fungal and bacterial toxins, etc.) and by free radicals or alkylating agents endogenously generated in metabolism. DNA is also damaged because of errors during its replication. A v…	-	-	-	KAH7692001.1//RNA-directed DNA polymerase protein`[Dioscorea alata]	PF03372.26//Exo_endo_phos`Endonuclease/Exonuclease/phosphatase family	-	tr|A0A452Y557|A0A452Y557_AEGTS//Uncharacterized protein {ECO:0000313|EnsemblPlants:AET1Gv20295600.2} OS=Aegilops tauschii subsp. strangulata (Goatgrass) PE=4
Dioal.01G037000.v2.1	-	-	-	-	KAH7692002.1//Non-specific serine/threonine protein kinase protein`[Dioscorea alata]	PF08263.15//LRRNT_2`Leucine rich repeat N-terminal domain;PF13855.9//LRR_8`Leucine rich repeat	-	tr|A0A804IWK0|A0A804IWK0_MUSAM//LRRNT_2 domain-containing protein {ECO:0000259|Pfam:PF08263} OS=Musa acuminata subsp. malaccensis (Wild banana) (Musa malaccensis) PE=4
Dioal.01G037100.v2.1	-	-	-	-	KAH7692003.1//hypothetical protein IHE45_01G037100`[Dioscorea alata]	-	-	-
Dioal.01G037200.v2.1	-	-	-	-	KAH7692004.1//Late embryogenesis abundant protein LEA-1 subgroup protein`[Dioscorea alata]	PF03760.18//LEA_1`Late embryogenesis abundant (LEA) group 1	-	tr|A0A833QS93|A0A833QS93_9POAL//Late embryogenesis abundant protein D-113 {ECO:0000313|EMBL:KAF3324812.1} OS=Carex littledalei ORFNames=FCM35_KLT10969 {ECO:0000313|EMBL:KAF3324812.1} PE=3
Dioal.01G037300.v2.1	-	-	-	-	KAH7692005.1//P-loop containing nucleoside triphosphate hydrolase protein`[Dioscorea alata]	-	-	-
Dioal.01G037400.v2.1	-	-	-	-	KAH7692006.1//Non-specific serine/threonine protein kinase protein, partial`[Dioscorea alata]	PF08263.15//LRRNT_2`Leucine rich repeat N-terminal domain;PF13855.9//LRR_8`Leucine rich repeat	-	tr|A0A804IWK0|A0A804IWK0_MUSAM//LRRNT_2 domain-containing protein {ECO:0000259|Pfam:PF08263} OS=Musa acuminata subsp. malaccensis (Wild banana) (Musa malaccensis) PE=4
Dioal.01G037500.v2.1	-	-	-	-	KAH7692007.1//hypothetical protein IHE45_01G037500`[Dioscorea alata]	-	-	tr|A0A7J0GQ53|A0A7J0GQ53_9ERIC//Uncharacterized protein {ECO:0000313|EMBL:GFZ12922.1} OS=Actinidia rufa ORFNames=Acr_23g0013070 {ECO:0000313|EMBL:GFZ12922.1} PE=4
Dioal.01G037600.v2.1	-	K07456//mutS2`DNA mismatch repair protein MutS2	ko03430//Mismatch repair`Genetic Information Processing`Replication and repair	-	KAH7692008.1//Endonuclease MutS2 protein`[Dioscorea alata]	PF00488.24//MutS_V`MutS domain V;PF20297.1//MSSS`MutS2 and Smr-associated SH3 domain;PF01713.24//Smr`Smr domain	-	tr|A0A8B8ZCX7|A0A8B8ZCX7_PHODC//uncharacterized protein LOC103721871 {ECO:0000313|RefSeq:XP_038971157.1} OS=Phoenix dactylifera (Date palm) Name=LOC103721871 {ECO:0000313|RefSeq:XP_038971157.1} PE=4
Dioal.01G037700.v2.1	-	-	-	-	KAH7692009.1//Histidine phosphatase superfamily clade-1 protein`[Dioscorea alata];KAH7692010.1//Fructose-2,6-bisphosphate 2-phosphatase protein`[Dioscorea alata]	PF00300.25//His_Phos_1`Histidine phosphatase superfamily (branch 1)	-	tr|A0A6I9S0T5|A0A6I9S0T5_ELAGV//uncharacterized protein LOC105055199 {ECO:0000313|RefSeq:XP_010935253.1} OS=Elaeis guineensis var. tenera (Oil palm) Name=LOC105055199 {ECO:0000313|RefSeq:XP_010935253.1} PE=4
Dioal.01G037800.v2.1	-	-	-	-	KAH7692011.1//hypothetical protein IHE45_01G037800`[Dioscorea alata];KAH7692012.1//hypothetical protein IHE45_01G037800`[Dioscorea alata]	-	-	-
Dioal.01G037900.v2.1	GO:0005829//cytosol`cellular_component`The part of the cytoplasm that does not contain organelles but which does contain other particulate matter, such as protein complexes. [GOC:hjd, GOC:jl];GO:0000387//spliceosomal snRNP assembly`biological_process`The aggregation, arrangement and bonding together of one or more snRNA and multiple protein components to form a ribonucleoprotein complex that is i…	K11088//SNRPD3, SMD3`small nuclear ribonucleoprotein D3	ko03040//Spliceosome`Genetic Information Processing`Transcription	-	XP_039132820.1//small nuclear ribonucleoprotein SmD3b-like`[Dioscorea cayenensis subsp. rotundata]	PF01423.25//LSM`LSM domain	-	tr|A0A6A1WTP1|A0A6A1WTP1_9ROSI//Small nuclear ribonucleoprotein Sm D3 {ECO:0000256|RuleBase:RU365050} Short=Sm-D3 {ECO:0000256|RuleBase:RU365050} snRNP core protein D3 {ECO:0000256|RuleBase:RU365050} OS=Morella rubra ORFNames=CJ030_MR1G023911 {ECO:0000313|EMBL:KAB1226140.1} PE=3
Dioal.01G038000.v2.1	GO:0016021//integral component of membrane`cellular_component`The component of a membrane consisting of the gene products and protein complexes having at least some part of their peptide sequence embedded in the hydrophobic region of the membrane. [GOC:dos, GOC:go_curators];GO:0009626//plant-type hypersensitive response`biological_process`The rapid, localized death of plant cells in response to i…	K14360//OSTALPHA, OSTA, SLC51A1`organic solute transporter subunit alpha	-	-	KAH7692015.1//Organic solute transporter subunit alpha/Transmembrane protein 184`[Dioscorea alata];KAH7692014.1//Organic solute transporter subunit alpha/Transmembrane protein 184`[Dioscorea alata];KAH7692016.1//Organic solute transporter subunit alpha/Transmembrane protein 184`[Dioscorea alata];XP_039123596.1//protein LAZ1-like isoform X5`[Dioscorea cayenensis subsp. rotundata]	PF03619.19//Solute_trans_a`Organic solute transporter Ostalpha	-	tr|A0A1D1Z6E2|A0A1D1Z6E2_9ARAE//Transmembrane protein 184C {ECO:0000313|EMBL:JAT62490.1} OS=Anthurium amnicola ORFNames=g.67188 {ECO:0000313|EMBL:JAT62490.1} PE=4;tr|A0A1D1YRB5|A0A1D1YRB5_9ARAE//Transmembrane protein 184C {ECO:0000313|EMBL:JAT57177.1} OS=Anthurium amnicola ORFNames=g.67189 {ECO:0000313|EMBL:JAT57177.1} PE=4;tr|A0A833U400|A0A833U400_JUGRE//Uncharacterized protein {ECO:0000313|EMBL…
Dioal.01G038100.v2.1	-	K21777//CCNB`G2/mitotic-specific cyclin-B, other	-	-	KAH7692018.1//cyclin B protein`[Dioscorea alata];KAH7692017.1//cyclin B protein`[Dioscorea alata]	PF00134.26//Cyclin_N`Cyclin, N-terminal domain;PF02984.22//Cyclin_C`Cyclin, C-terminal domain	-	tr|A0A8B7BM10|A0A8B7BM10_PHODC//cyclin-B2-2-like isoform X1 {ECO:0000313|RefSeq:XP_008781288.2} OS=Phoenix dactylifera (Date palm) Name=LOC103701098 {ECO:0000313|RefSeq:XP_008781288.2} PE=4;tr|A0A8B8ZA76|A0A8B8ZA76_PHODC//cyclin-B2-2-like isoform X3 {ECO:0000313|RefSeq:XP_038970975.1} OS=Phoenix dactylifera (Date palm) Name=LOC103701098 {ECO:0000313|RefSeq:XP_038970975.1} PE=4
Dioal.01G038200.v2.1	GO:0005506//iron ion binding`molecular_function`Binding to an iron (Fe) ion. [GOC:ai];GO:0016705//oxidoreductase activity, acting on paired donors, with incorporation or reduction of molecular oxygen`molecular_function`Catalysis of an oxidation-reduction (redox) reaction in which hydrogen or electrons are transferred from each of two donors, and molecular oxygen is reduced or incorporated into a …	-	-	-	KAH7692019.1//Premnaspirodiene oxygenase protein`[Dioscorea alata]	PF00067.25//p450`Cytochrome P450	-	tr|A0A4S8JAD8|A0A4S8JAD8_MUSBA//Uncharacterized protein {ECO:0000313|EMBL:THU58219.1} OS=Musa balbisiana (Banana) ORFNames=C4D60_Mb03t11860 {ECO:0000313|EMBL:THU58219.1} PE=3
Dioal.01G038300.v2.1	-	K21797//SAC1, SACM1L`phosphatidylinositol 4-phosphatase [EC:3.1.3.-]	ko00562//Inositol phosphate metabolism`Metabolism`Carbohydrate metabolism;ko01100//Metabolic pathways`Metabolism`Global and overview maps;ko04070//Phosphatidylinositol signaling system`Environmental Information Processing`Signal transduction	-	KAH7692020.1//Phosphoinositide phosphatase SAC6 protein`[Dioscorea alata]	PF02383.21//Syja_N`SacI homology domain	-	tr|A0A8B9A9C0|A0A8B9A9C0_PHODC//phosphoinositide phosphatase SAC6 isoform X1 {ECO:0000313|RefSeq:XP_038979784.1} OS=Phoenix dactylifera (Date palm) Name=LOC103723574 {ECO:0000313|RefSeq:XP_038979784.1} PE=4
Dioal.01G038400.v2.1	-	-	-	-	KAH7692021.1//TPR-like protein`[Dioscorea alata]	PF13041.9//PPR_2`PPR repeat family;PF01535.23//PPR`PPR repeat;PF20431.1//E_motif`E motif	-	tr|A0A6I9S056|A0A6I9S056_ELAGV//pentatricopeptide repeat-containing protein At2g17210 {ECO:0000313|RefSeq:XP_010935408.1} OS=Elaeis guineensis var. tenera (Oil palm) Name=LOC105055337 {ECO:0000313|RefSeq:XP_010935408.1} PE=4
Dioal.01G038500.v2.1	-	K13648//GAUT`alpha-1,4-galacturonosyltransferase [EC:2.4.1.43]	ko00520//Amino sugar and nucleotide sugar metabolism`Metabolism`Carbohydrate metabolism;ko01100//Metabolic pathways`Metabolism`Global and overview maps	-	KAH7692022.1//Polygalacturonate 4-alpha-galacturonosyltransferase protein`[Dioscorea alata]	PF01501.23//Glyco_transf_8`Glycosyl transferase family 8	-	tr|A0A8B7BMB9|A0A8B7BMB9_PHODC//probable galacturonosyltransferase 3 isoform X1 {ECO:0000313|RefSeq:XP_008781317.2} OS=Phoenix dactylifera (Date palm) Name=LOC103701120 {ECO:0000313|RefSeq:XP_008781317.2} PE=4
Dioal.01G038600.v2.1	GO:0004674//protein serine/threonine kinase activity`molecular_function`Catalysis of the reactions: ATP + protein serine = ADP + protein serine phosphate, and ATP + protein threonine = ADP + protein threonine phosphate. [GOC:bf, PMID:2956925];GO:0005524//ATP binding`molecular_function`Binding to ATP, adenosine 5'-triphosphate, a universally important coenzyme and enzyme regulator. [ISBN:019850673…	K04733//IRAK4`interleukin-1 receptor-associated kinase 4 [EC:2.7.11.1];K13430//PBS1`serine/threonine-protein kinase PBS1 [EC:2.7.11.1]	ko04626//Plant-pathogen interaction`Organismal Systems`Environmental adaptation	-	KAH7692023.1//Non-specific serine/threonine protein kinase protein`[Dioscorea alata]	PF00069.28//Pkinase`Protein kinase domain;PF07714.20//PK_Tyr_Ser-Thr`Protein tyrosine and serine/threonine kinase	-	tr|A0A6I9RZX6|A0A6I9RZX6_ELAGV//probable serine/threonine-protein kinase PIX13 {ECO:0000313|RefSeq:XP_010935290.1} OS=Elaeis guineensis var. tenera (Oil palm) Name=LOC105055224 {ECO:0000313|RefSeq:XP_010935290.1} PE=3;tr|A0A6I9SDZ0|A0A6I9SDZ0_ELAGV//probable serine/threonine-protein kinase PIX13 isoform X1 {ECO:0000313|RefSeq:XP_010941423.1} OS=Elaeis guineensis var. tenera (Oil palm) Name=LOC105…
Dioal.01G038700.v2.1	-	-	-	-	KAH7692024.1//Non-specific serine/threonine protein kinase protein`[Dioscorea alata]	PF00069.28//Pkinase`Protein kinase domain;PF07714.20//PK_Tyr_Ser-Thr`Protein tyrosine and serine/threonine kinase	-	tr|A0A835V5C2|A0A835V5C2_VANPL//Protein kinase domain-containing protein {ECO:0000259|PROSITE:PS50011} OS=Vanilla planifolia (Vanilla) {ECO:0000313|EMBL:KAG0484300.1} PE=3
Dioal.01G038800.v2.1	-	-	-	-	KAH7692025.1//Nucleotide-diphospho-sugar transferases protein`[Dioscorea alata]	PF01697.30//Glyco_transf_92`Glycosyltransferase family 92;PF13704.9//Glyco_tranf_2_4`Glycosyl transferase family 2	-	tr|A0A8B8IYN6|A0A8B8IYN6_PHODC//glycosyltransferase family 92 protein Os08g0121900-like {ECO:0000313|RefSeq:XP_026656061.2} OS=Phoenix dactylifera (Date palm) Name=LOC103724201 {ECO:0000313|RefSeq:XP_026656061.2} PE=4
Dioal.01G038900.v2.1	-	K22184//BRD9`bromodomain-containing protein 9	ko03082//ATP-dependent chromatin remodeling`Genetic Information Processing`Chromosome	-	KAH7692026.1//bromodomain-containing protein 7/9`[Dioscorea alata]	PF00439.28//Bromodomain`Bromodomain	-	tr|A0A8B7CY78|A0A8B7CY78_PHODC//uncharacterized protein LOC103720915 {ECO:0000313|RefSeq:XP_008809103.2} OS=Phoenix dactylifera (Date palm) Name=LOC103720915 {ECO:0000313|RefSeq:XP_008809103.2} PE=4
Dioal.01G039000.v2.1	GO:0003700//DNA-binding transcription factor activity`molecular_function`A transcription regulator activity that modulates transcription of gene sets via selective and non-covalent binding to a specific double-stranded genomic DNA sequence (sometimes referred to as a motif) within a cis-regulatory region. Regulatory regions include promoters (proximal and distal) and enhancers. Genes are transcri…	-	-	-	KAH7692027.1//Homeobox domain-containing protein`[Dioscorea alata];KAH7692028.1//Homeobox domain-containing protein`[Dioscorea alata]	PF00046.32//Homeodomain`Homeodomain	WOX//http://planttfdb.gao-lab.org/family.php?fam=WOX	tr|A0A6I9SB11|A0A6I9SB11_ELAGV//WUSCHEL-related homeobox 8 isoform X2 {ECO:0000313|RefSeq:XP_010940220.2} OS=Elaeis guineensis var. tenera (Oil palm) Name=LOC105058860 {ECO:0000313|RefSeq:XP_010940220.2} PE=4
Dioal.01G039100.v2.1	GO:0004674//protein serine/threonine kinase activity`molecular_function`Catalysis of the reactions: ATP + protein serine = ADP + protein serine phosphate, and ATP + protein threonine = ADP + protein threonine phosphate. [GOC:bf, PMID:2956925];GO:0005524//ATP binding`molecular_function`Binding to ATP, adenosine 5'-triphosphate, a universally important coenzyme and enzyme regulator. [ISBN:019850673…	-	-	-	KAH7692029.1//Non-specific serine/threonine protein kinase protein`[Dioscorea alata]	PF00069.28//Pkinase`Protein kinase domain;PF07714.20//PK_Tyr_Ser-Thr`Protein tyrosine and serine/threonine kinase	-	tr|A0A6P5ERI2|A0A6P5ERI2_ANACO//SRSF protein kinase 1-like {ECO:0000313|RefSeq:XP_020083903.1} OS=Ananas comosus (Pineapple) (Ananas ananas) Name=LOC109707189 {ECO:0000313|RefSeq:XP_020083903.1} PE=3
Dioal.01G039200.v2.1	GO:0016021//integral component of membrane`cellular_component`The component of a membrane consisting of the gene products and protein complexes having at least some part of their peptide sequence embedded in the hydrophobic region of the membrane. [GOC:dos, GOC:go_curators]	-	-	-	KAH7692030.1//hypothetical protein IHE45_01G039200`[Dioscorea alata]	-	-	tr|A0A1D1XWE9|A0A1D1XWE9_9ARAE//GTP-binding protein rho1 {ECO:0000313|EMBL:JAT46727.1} Fragment OS=Anthurium amnicola ORFNames=g.49117 {ECO:0000313|EMBL:JAT46727.1} PE=4
Dioal.01G039300.v2.1	-	-	-	-	KAH7692033.1//Crocetin glucosyltransferase protein`[Dioscorea alata]	-	-	tr|A0A8B7BL83|A0A8B7BL83_PHODC//crocetin glucosyltransferase, chloroplastic-like {ECO:0000313|RefSeq:XP_008780789.2} OS=Phoenix dactylifera (Date palm) Name=LOC103700672 {ECO:0000313|RefSeq:XP_008780789.2} PE=4
Dioal.01G039400.v2.1	-	-	-	-	KAH7692035.1//Zinc finger RING/FYVE/PHD-type protein`[Dioscorea alata]	PF04564.18//U-box`U-box domain	-	tr|A0A8B8ZR96|A0A8B8ZR96_PHODC//U-box domain-containing protein 44-like {ECO:0000313|RefSeq:XP_038973994.1, ECO:0000313|RefSeq:XP_038973995.1} OS=Phoenix dactylifera (Date palm) ECO:0000313|RefSeq:XP_038973995.1, ECO:0000313|RefSeq:XP_038973996.1} PE=4
Dioal.01G039500.v2.1	-	K23877//AXY4, AXY4L`xyloglucan O-acetyltransferase	-	-	KAH7692038.1//PC-Esterase protein`[Dioscorea alata];KAH7692039.1//PC-Esterase protein`[Dioscorea alata];KAH7692037.1//PC-Esterase protein`[Dioscorea alata]	PF14416.9//PMR5N`PMR5 N terminal Domain;PF13839.9//PC-Esterase`GDSL/SGNH-like Acyl-Esterase family found in Pmr5 and Cas1p	-	tr|A0A6I9RZZ4|A0A6I9RZZ4_ELAGV//protein trichome birefringence-like 12 isoform X1 {ECO:0000313|RefSeq:XP_010935319.1, ECO:0000313|RefSeq:XP_010935320.1} OS=Elaeis guineensis var. tenera (Oil palm) ECO:0000313|RefSeq:XP_010935320.1} PE=3;tr|A0A6J0PPL6|A0A6J0PPL6_ELAGV//protein trichome birefringence-like 12 isoform X3 {ECO:0000313|RefSeq:XP_019709497.1} OS=Elaeis guineensis var. tenera (Oil palm) …
Dioal.01G039600.v2.1	-	-	-	-	KAH7692040.1//Cholesterol 7-alpha-monooxygenase protein`[Dioscorea alata]	-	-	tr|A0A2N9IEI3|A0A2N9IEI3_FAGSY//Uncharacterized protein {ECO:0000313|EMBL:SPD22574.1} OS=Fagus sylvatica (Beechnut) ORFNames=FSB_LOCUS50456 {ECO:0000313|EMBL:SPD22574.1} PE=4
Dioal.01G039700.v2.1	GO:0004825//methionine-tRNA ligase activity`molecular_function`Catalysis of the reaction: ATP + L-methionine + tRNA(Met) = AMP + diphosphate + L-methionyl-tRNA(Met). [EC:6.1.1.10];GO:0006431//methionyl-tRNA aminoacylation`biological_process`The process of coupling methionine to methionyl-tRNA, catalyzed by methionyl-tRNA synthetase. The methionyl-tRNA synthetase is a class-I synthetase. The activ…	K01874//MARS, metG`methionyl-tRNA synthetase [EC:6.1.1.10]	ko00450//Selenocompound metabolism`Metabolism`Metabolism of other amino acids;ko00970//Aminoacyl-tRNA biosynthesis`Genetic Information Processing`Translation;ko01100//Metabolic pathways`Metabolism`Global and overview maps	-	KAH7692042.1//Methionine--tRNA ligase protein`[Dioscorea alata];KAH7692041.1//Methionine--tRNA ligase protein`[Dioscorea alata]	PF09334.14//tRNA-synt_1g`tRNA synthetases class I (M);PF19303.2//Anticodon_3`Anticodon binding domain of methionyl tRNA ligase;PF01588.23//tRNA_bind`Putative tRNA binding domain	-	tr|A0A8B7D482|A0A8B7D482_PHODC//probable methionine--tRNA ligase {ECO:0000313|RefSeq:XP_008812681.2} OS=Phoenix dactylifera (Date palm) Name=LOC103723528 {ECO:0000313|RefSeq:XP_008812681.2} PE=4;tr|A0A1D1YDB7|A0A1D1YDB7_9ARAE//Methionyl-tRNA synthetase {ECO:0000256|ARBA:ARBA00015243} Fragment OS=Anthurium amnicola ORFNames=g.104641 {ECO:0000313|EMBL:JAT52600.1} PE=3
Dioal.01G039800.v2.1	-	K17710//PTCD1`pentatricopeptide repeat domain-containing protein 1	-	-	KAH7692045.1//EF-hand domain pair domain-containing protein`[Dioscorea alata]	PF17177.7//PPR_long`Pentacotripeptide-repeat region of PRORP;PF12854.10//PPR_1`PPR repeat;PF13812.9//PPR_3`Pentatricopeptide repeat domain;PF13041.9//PPR_2`PPR repeat family;PF01535.23//PPR`PPR repeat	-	-
Dioal.01G039900.v2.1	-	-	-	-	KAH7692046.1//Myb/SANT-like domain-containing protein, partial`[Dioscorea alata]	PF12776.10//Myb_DNA-bind_3`Myb/SANT-like DNA-binding domain	-	tr|A0A6P5G5H8|A0A6P5G5H8_ANACO//uncharacterized protein LOC109718933 isoform X2 {ECO:0000313|RefSeq:XP_020101017.1, ECO:0000313|RefSeq:XP_020101018.1} OS=Ananas comosus (Pineapple) (Ananas ananas) ECO:0000313|RefSeq:XP_020101018.1} PE=4
Dioal.01G040000.v2.1	-	-	-	-	KAH7692047.1//Lung surfactant protein D coiled-coil trimerization domain-containing protein`[Dioscorea alata]	-	-	tr|A0A8B7BLG5|A0A8B7BLG5_PHODC//uncharacterized protein LOC103700870 isoform X2 {ECO:0000313|RefSeq:XP_008780987.3} OS=Phoenix dactylifera (Date palm) Name=LOC103700870 {ECO:0000313|RefSeq:XP_008780987.3} PE=4
Dioal.01G040100.v2.1	-	-	-	-	KAH7692048.1//Retrotransposon gag domain-containing protein`[Dioscorea alata]	PF03732.20//Retrotrans_gag`Retrotransposon gag protein;PF19259.2//Ty3_capsid`Ty3 transposon capsid-like protein	-	tr|A0A6P5GAA0|A0A6P5GAA0_ANACO//uncharacterized protein LOC109722075 {ECO:0000313|RefSeq:XP_020105551.1} OS=Ananas comosus (Pineapple) (Ananas ananas) Name=LOC109722075 {ECO:0000313|RefSeq:XP_020105551.1} PE=4
Dioal.01G040200.v2.1	GO:0005737//cytoplasm`cellular_component`The contents of a cell excluding the plasma membrane and nucleus, but including other subcellular structures. [ISBN:0198547684];GO:0003735//structural constituent of ribosome`molecular_function`The action of a molecule that contributes to the structural integrity of the ribosome. [GOC:mah];GO:0006412//translation`biological_process`The cellular metabolic p…	K02946//RP-S10, MRPS10, rpsJ`small subunit ribosomal protein S10	ko03010//Ribosome`Genetic Information Processing`Translation	-	KAH7692049.1//Ribosomal protein S10 protein`[Dioscorea alata]	PF00338.25//Ribosomal_S10`Ribosomal protein S10p/S20e	-	tr|A0A6S7PNE3|A0A6S7PNE3_LACSI//Ribosomal_S10 domain-containing protein {ECO:0000259|SMART:SM01403} OS=Lactuca saligna (Willowleaf lettuce) ORFNames=LSAL_LOCUS41925 {ECO:0000313|EMBL:CAB4115395.1} PE=3
Dioal.01G040300.v2.1	GO:0017025//TBP-class protein binding`molecular_function`Binding to a member of the class of TATA-binding proteins (TBP), including any of the TBP-related factors (TRFs). [GOC:jl, GOC:txnOH, http://www.mblab.gla.ac.uk/, PMID:16858867];GO:0070897//transcription preinitiation complex assembly`biological_process`The aggregation, arrangement and bonding together of proteins on promoter DNA to form th…	K03124//TFIIB, GTF2B, SUA7, tfb`transcription initiation factor TFIIB	ko03022//Basal transcription factors`Genetic Information Processing`Transcription	-	KAH7692050.1//Transcription factor TFIIB protein`[Dioscorea alata]	PF00382.22//TFIIB`Transcription factor TFIIB repeat	-	tr|A0A6I9QAJ0|A0A6I9QAJ0_ELAGV//plant-specific TFIIB-related protein 1 {ECO:0000313|RefSeq:XP_010905668.1} OS=Elaeis guineensis var. tenera (Oil palm) Name=LOC105032799 {ECO:0000313|RefSeq:XP_010905668.1} PE=4
Dioal.01G040400.v2.1	GO:0005783//endoplasmic reticulum`cellular_component`The irregular network of unit membranes, visible only by electron microscopy, that occurs in the cytoplasm of many eukaryotic cells. The membranes form a complex meshwork of tubular channels, which are often expanded into slitlike cavities called cisternae. The ER takes two forms, rough (or granular), with ribosomes adhering to the outer surfac…	K11778//DHDDS, RER2, SRT1`ditrans,polycis-polyprenyl diphosphate synthase [EC:2.5.1.87];K19177//NUS1`dehydrodolichyl diphosphate syntase complex subunit NUS1 [EC:2.5.1.87]	ko00900//Terpenoid backbone biosynthesis`Metabolism`Metabolism of terpenoids and polyketides;ko01110//Biosynthesis of secondary metabolites`Metabolism`Global and overview maps	-	KAH7692051.1//Ditranspolycis-polyprenyl diphosphate synthase ((2E6E)-farnesyl diphosphate specific) protein`[Dioscorea alata];KAH7692053.1//Ditranspolycis-polyprenyl diphosphate synthase ((2E6E)-farnesyl diphosphate specific) protein`[Dioscorea alata];KAH7692052.1//Ditranspolycis-polyprenyl diphosphate synthase ((2E6E)-farnesyl diphosphate specific) protein`[Dioscorea alata]	-	-	tr|A0A8B9A9R8|A0A8B9A9R8_PHODC//dehydrodolichyl diphosphate synthase complex subunit NUS1 isoform X2 {ECO:0000313|RefSeq:XP_038983340.1} OS=Phoenix dactylifera (Date palm) Name=LOC103714913 {ECO:0000313|RefSeq:XP_038983340.1} PE=4;tr|A0A6P5EFZ8|A0A6P5EFZ8_ANACO//Ditrans,polycis-polyprenyl diphosphate synthase ((2E,6E)-farnesyldiphosphate specific) {ECO:0000256|ARBA:ARBA00012596} EC=2.5.1.87 {ECO:…
Dioal.01G040500.v2.1	-	-	-	-	KAH7692054.1//hypothetical protein IHE45_01G040500`[Dioscorea alata];KAH7692055.1//hypothetical protein IHE45_01G040500`[Dioscorea alata]	-	-	tr|A0A8B9A6F5|A0A8B9A6F5_PHODC//protein SHOOT GRAVITROPISM 6 isoform X2 {ECO:0000313|RefSeq:XP_038979453.1} OS=Phoenix dactylifera (Date palm) Name=LOC103724090 {ECO:0000313|RefSeq:XP_038979453.1} PE=4
Dioal.01G040600.v2.1	GO:0004364//glutathione transferase activity`molecular_function`Catalysis of the reaction: R-X + glutathione = H-X + R-S-glutathione. R may be an aliphatic, aromatic or heterocyclic group; X may be a sulfate, nitrile or halide group. [EC:2.5.1.18];GO:0006749//glutathione metabolic process`biological_process`The chemical reactions and pathways involving glutathione, the tripeptide glutamylcysteiny…	K00799//GST, gst`glutathione S-transferase [EC:2.5.1.18]	ko00480//Glutathione metabolism`Metabolism`Metabolism of other amino acids;ko01100//Metabolic pathways`Metabolism`Global and overview maps	-	KAH7692056.1//Glutathione transferase protein`[Dioscorea alata]	PF02798.23//GST_N`Glutathione S-transferase, N-terminal domain;PF13417.9//GST_N_3`Glutathione S-transferase, N-terminal domain;PF13409.9//GST_N_2`Glutathione S-transferase, N-terminal domain;PF00043.28//GST_C`Glutathione S-transferase, C-terminal domain;PF13410.9//GST_C_2`Glutathione S-transferase, C-terminal domain	-	tr|A0A200QUY3|A0A200QUY3_9MAGN//Glutathione transferase {ECO:0000256|ARBA:ARBA00012452} EC=2.5.1.18 {ECO:0000256|ARBA:ARBA00012452} OS=Macleaya cordata ORFNames=BVC80_9027g39 {ECO:0000313|EMBL:OVA14281.1} PE=3
Dioal.01G040700.v2.1	GO:0003677//DNA binding`molecular_function`Any molecular function by which a gene product interacts selectively and non-covalently with DNA (deoxyribonucleic acid). [GOC:dph, GOC:jl, GOC:tb, GOC:vw]	-	-	-	KAH7692057.1//Transcription factor Myb domain-containing protein`[Dioscorea alata]	PF00249.34//Myb_DNA-binding`Myb-like DNA-binding domain	MYB_related//http://planttfdb.gao-lab.org/family.php?fam=MYB_related	tr|A0A6I9SB10|A0A6I9SB10_ELAGV//protein CCA1 {ECO:0000313|RefSeq:XP_010940231.1} OS=Elaeis guineensis var. tenera (Oil palm) Name=LOC105058870 {ECO:0000313|RefSeq:XP_010940231.1} PE=4
Dioal.01G040800.v2.1	-	K14692//SLC30A5_7, ZNT5_7, MTP, MSC2`solute carrier family 30 (zinc transporter), member 5/7	-	-	KAH7692059.1//Cation efflux protein`[Dioscorea alata];KAH7692061.1//Cation efflux protein`[Dioscorea alata];KAH7692063.1//Cation efflux protein`[Dioscorea alata];KAH7692058.1//Cation efflux protein`[Dioscorea alata];KAH7692062.1//Cation efflux protein`[Dioscorea alata]	PF01545.24//Cation_efflux`Cation efflux family	-	tr|A0A8B7CRB4|A0A8B7CRB4_PHODC//metal tolerance protein C2 isoform X1 {ECO:0000313|RefSeq:XP_008804789.2} metal tolerance protein C2 isoform X2 {ECO:0000313|RefSeq:XP_038970994.1} OS=Phoenix dactylifera (Date palm) ECO:0000313|RefSeq:XP_038970994.1} PE=4
Dioal.01G040900.v2.1	-	K18453//NUDT23`ADP-ribose/FAD diphosphatase [EC:3.6.1.13 3.6.1.18]	ko00230//Purine metabolism`Metabolism`Nucleotide metabolism;ko00740//Riboflavin metabolism`Metabolism`Metabolism of cofactors and vitamins;ko01100//Metabolic pathways`Metabolism`Global and overview maps	-	KAH7692065.1//FAD diphosphatase protein`[Dioscorea alata];KAH7692064.1//FAD diphosphatase protein`[Dioscorea alata]	PF14803.9//Nudix_N_2`Nudix N-terminal;PF00293.31//NUDIX`NUDIX domain	-	tr|A0A8B7CRG0|A0A8B7CRG0_PHODC//nudix hydrolase 23, chloroplastic-like {ECO:0000313|RefSeq:XP_008804775.2} OS=Phoenix dactylifera (Date palm) Name=LOC103717961 {ECO:0000313|RefSeq:XP_008804775.2} PE=4
Dioal.01G041000.v2.1	-	-	-	-	KAH7692066.1//TPR-like protein`[Dioscorea alata]	PF17177.7//PPR_long`Pentacotripeptide-repeat region of PRORP;PF12854.10//PPR_1`PPR repeat;PF13041.9//PPR_2`PPR repeat family;PF01535.23//PPR`PPR repeat;PF13812.9//PPR_3`Pentatricopeptide repeat domain	-	tr|A0A811PNA1|A0A811PNA1_9POAL//Hypothetical protein {ECO:0000313|EMBL:CAD6246994.1} OS=Miscanthus lutarioriparius ORFNames=NCGR_LOCUS31225 {ECO:0000313|EMBL:CAD6246994.1} PE=4
Dioal.01G041100.v2.1	-	-	-	-	KAH7692067.1//P-loop containing nucleoside triphosphate hydrolase protein`[Dioscorea alata]	PF13041.9//PPR_2`PPR repeat family;PF17177.7//PPR_long`Pentacotripeptide-repeat region of PRORP;PF13812.9//PPR_3`Pentatricopeptide repeat domain;PF12854.10//PPR_1`PPR repeat;PF01535.23//PPR`PPR repeat	-	tr|A0A6J0PHF6|A0A6J0PHF6_ELAGV//pentatricopeptide repeat-containing protein At2g26790, mitochondrial {ECO:0000313|RefSeq:XP_010918547.1, ECO:0000313|RefSeq:XP_010918548.1} OS=Elaeis guineensis var. tenera (Oil palm) ECO:0000313|RefSeq:XP_019705585.1} PE=4
Dioal.01G041200.v2.1	GO:0004674//protein serine/threonine kinase activity`molecular_function`Catalysis of the reactions: ATP + protein serine = ADP + protein serine phosphate, and ATP + protein threonine = ADP + protein threonine phosphate. [GOC:bf, PMID:2956925];GO:0005509//calcium ion binding`molecular_function`Binding to a calcium ion (Ca2+). [GOC:ai];GO:0005524//ATP binding`molecular_function`Binding to ATP, aden…	K13412//CPK`calcium-dependent protein kinase [EC:2.7.11.1]	ko04626//Plant-pathogen interaction`Organismal Systems`Environmental adaptation	-	KAH7692068.1//Non-specific serine/threonine protein kinase protein`[Dioscorea alata];ACR37715.1//unknown`[Zea mays]	PF00069.28//Pkinase`Protein kinase domain;PF07714.20//PK_Tyr_Ser-Thr`Protein tyrosine and serine/threonine kinase;PF13202.9//EF-hand_5`EF hand;PF00036.35//EF-hand_1`EF hand;PF13499.9//EF-hand_7`EF-hand domain pair;PF13833.9//EF-hand_8`EF-hand domain pair;PF13405.9//EF-hand_6`EF-hand domain	-	tr|A0A0B2R694|A0A0B2R694_GLYSO//Calcium-dependent protein kinase 4 {ECO:0000313|EMBL:KHN29886.1} EC=2.7.11.1 {ECO:0000313|EMBL:KHN29886.1} Calcium-dependent protein kinase 4 isoform A {ECO:0000313|EMBL:RZC27620.1} Calcium-dependent protein kinase 4 isoform B {ECO:0000313|EMBL:RZC27621.1} Calcium-dependent protein kinase 4 isoform C {ECO:0000313|EMBL:RZC27622.1} OS=Glycine soja (Wild soybean) {ECO…
Dioal.01G041300.v2.1	GO:0016021//integral component of membrane`cellular_component`The component of a membrane consisting of the gene products and protein complexes having at least some part of their peptide sequence embedded in the hydrophobic region of the membrane. [GOC:dos, GOC:go_curators];GO:0005315//inorganic phosphate transmembrane transporter activity`molecular_function`Enables the transfer of a inorganic ph…	-	-	-	KAH7692070.1//solute carrier family 25 (mitochondrial phosphate transporter) member 3 protein`[Dioscorea alata]	PF00153.30//Mito_carr`Mitochondrial carrier protein	-	tr|A0A6I9S8X0|A0A6I9S8X0_ELAGV//mitochondrial phosphate carrier protein 1, mitochondrial {ECO:0000313|RefSeq:XP_010935345.1} OS=Elaeis guineensis var. tenera (Oil palm) Name=LOC105055270 {ECO:0000313|RefSeq:XP_010935345.1} PE=3
Dioal.01G041400.v2.1	GO:0006355//regulation of transcription, DNA-templated`biological_process`Any process that modulates the frequency, rate or extent of cellular DNA-templated transcription. [GOC:go_curators, GOC:txnOH]	-	-	-	KAH7692071.1//FHY3/FAR1 family protein`[Dioscorea alata]	PF03101.18//FAR1`FAR1 DNA-binding domain;PF10551.12//MULE`MULE transposase domain	FAR1//http://planttfdb.gao-lab.org/family.php?fam=FAR1	tr|A0A7N0UJC0|A0A7N0UJC0_KALFE//Protein FAR1-RELATED SEQUENCE {ECO:0000256|RuleBase:RU367018} OS=Kalanchoe fedtschenkoi (Lavender scallops) (South American air plant) PE=3
Dioal.01G041500.v2.1	GO:0016021//integral component of membrane`cellular_component`The component of a membrane consisting of the gene products and protein complexes having at least some part of their peptide sequence embedded in the hydrophobic region of the membrane. [GOC:dos, GOC:go_curators];GO:0015293//symporter activity`molecular_function`Enables the active transport of a solute across a membrane by a mechanism …	K02100//araE`MFS transporter, SP family, arabinose:H+ symporter	-	-	KAH7692072.1//Sugar/inositol transporter protein`[Dioscorea alata]	PF00083.27//Sugar_tr`Sugar (and other) transporter;PF07690.19//MFS_1`Major Facilitator Superfamily	-	tr|A0A6I9QKH0|A0A6I9QKH0_ELAGV//monosaccharide-sensing protein 2 isoform X1 {ECO:0000313|RefSeq:XP_010909820.1, ECO:0000313|RefSeq:XP_010909823.1} OS=Elaeis guineensis var. tenera (Oil palm) ECO:0000313|RefSeq:XP_019703005.1, ECO:0000313|RefSeq:XP_019703006.1} PE=4
Dioal.01G041600.v2.1	GO:0016021//integral component of membrane`cellular_component`The component of a membrane consisting of the gene products and protein complexes having at least some part of their peptide sequence embedded in the hydrophobic region of the membrane. [GOC:dos, GOC:go_curators];GO:0010020//chloroplast fission`biological_process`The division of a chloroplast within a cell to form two or more separate …	-	-	-	KAH7692076.1//hypothetical protein IHE45_01G041600`[Dioscorea alata]	-	-	tr|A0A6I9QF04|A0A6I9QF04_ELAGV//protein MULTIPLE CHLOROPLAST DIVISION SITE 1 {ECO:0000313|RefSeq:XP_010908036.1} OS=Elaeis guineensis var. tenera (Oil palm) Name=LOC105034531 {ECO:0000313|RefSeq:XP_010908036.1} PE=4
Dioal.01G041700.v2.1	-	-	-	-	KAH7692078.1//Periplasmic binding protein-like I protein`[Dioscorea alata];KAH7692077.1//Ionotropic glutamate receptor plant protein`[Dioscorea alata]	PF13458.9//Peripla_BP_6`Periplasmic binding protein;PF01094.31//ANF_receptor`Receptor family ligand binding region;PF00497.23//SBP_bac_3`Bacterial extracellular solute-binding proteins, family 3;PF10613.12//Lig_chan-Glu_bd`Ligated ion channel L-glutamate- and glycine-binding site;PF00060.29//Lig_chan`Ligand-gated ion channel	-	tr|A0A8B7CQU5|A0A8B7CQU5_PHODC//glutamate receptor 3.1-like isoform X1 {ECO:0000313|RefSeq:XP_008804475.2} OS=Phoenix dactylifera (Date palm) Name=LOC103717756 {ECO:0000313|RefSeq:XP_008804475.2} PE=4;tr|A0A8B7CQV4|A0A8B7CQV4_PHODC//glutamate receptor 3.1-like isoform X2 {ECO:0000313|RefSeq:XP_008804484.2} OS=Phoenix dactylifera (Date palm) Name=LOC103717756 {ECO:0000313|RefSeq:XP_008804484.2} PE…
Dioal.01G041800.v2.1	-	-	-	-	KAH7692079.1//Ionotropic glutamate receptor plant protein`[Dioscorea alata]	PF13458.9//Peripla_BP_6`Periplasmic binding protein;PF01094.31//ANF_receptor`Receptor family ligand binding region;PF00497.23//SBP_bac_3`Bacterial extracellular solute-binding proteins, family 3;PF00060.29//Lig_chan`Ligand-gated ion channel	-	tr|A0A8B7CQU5|A0A8B7CQU5_PHODC//glutamate receptor 3.1-like isoform X1 {ECO:0000313|RefSeq:XP_008804475.2} OS=Phoenix dactylifera (Date palm) Name=LOC103717756 {ECO:0000313|RefSeq:XP_008804475.2} PE=4
Dioal.01G041900.v2.1	-	-	-	-	KAH7692081.1//Ionotropic glutamate receptor plant protein`[Dioscorea alata];KAH7692080.1//Ionotropic glutamate receptor plant protein`[Dioscorea alata]	PF13458.9//Peripla_BP_6`Periplasmic binding protein;PF01094.31//ANF_receptor`Receptor family ligand binding region;PF00497.23//SBP_bac_3`Bacterial extracellular solute-binding proteins, family 3;PF10613.12//Lig_chan-Glu_bd`Ligated ion channel L-glutamate- and glycine-binding site;PF00060.29//Lig_chan`Ligand-gated ion channel	-	tr|A0A8B7CQU5|A0A8B7CQU5_PHODC//glutamate receptor 3.1-like isoform X1 {ECO:0000313|RefSeq:XP_008804475.2} OS=Phoenix dactylifera (Date palm) Name=LOC103717756 {ECO:0000313|RefSeq:XP_008804475.2} PE=4
Dioal.01G042000.v2.1	-	-	-	-	KAH7692082.1//CRAL-TRIO lipid binding domain-containing protein`[Dioscorea alata]	-	-	tr|A0A4S8J4R8|A0A4S8J4R8_MUSBA//CRAL-TRIO domain-containing protein {ECO:0000259|PROSITE:PS50191} OS=Musa balbisiana (Banana) ORFNames=C4D60_Mb11t17350 {ECO:0000313|EMBL:THU56448.1} PE=4
Dioal.01G042100.v2.1	GO:0016021//integral component of membrane`cellular_component`The component of a membrane consisting of the gene products and protein complexes having at least some part of their peptide sequence embedded in the hydrophobic region of the membrane. [GOC:dos, GOC:go_curators]	-	-	-	KAH7692083.1//26S proteasome regulatory complex subunit PSMD10 protein`[Dioscorea alata]	PF12796.10//Ank_2`Ankyrin repeats (3 copies);PF13857.9//Ank_5`Ankyrin repeats (many copies);PF13637.9//Ank_4`Ankyrin repeats (many copies);PF13962.9//PGG`Domain of unknown function	-	tr|A0A6J0PKE8|A0A6J0PKE8_ELAGV//ankyrin repeat-containing protein At2g01680-like {ECO:0000313|RefSeq:XP_019707271.1} OS=Elaeis guineensis var. tenera (Oil palm) Name=LOC109506082 {ECO:0000313|RefSeq:XP_019707271.1} PE=4
Dioal.01G042200.v2.1	GO:0003755//peptidyl-prolyl cis-trans isomerase activity`molecular_function`Catalysis of the reaction: peptidyl-proline (omega=180) = peptidyl-proline (omega=0). [EC:5.2.1.8]	-	-	-	KAH7692084.1//Peptidyl-prolyl cis-trans isomerase Fpr3/Fpr4-like protein`[Dioscorea alata]	PF00254.31//FKBP_C`FKBP-type peptidyl-prolyl cis-trans isomerase	-	tr|A0A6I9S120|A0A6I9S120_ELAGV//Peptidylprolyl isomerase {ECO:0000256|PROSITE-ProRule:PRU00277} EC=5.2.1.8 {ECO:0000256|PROSITE-ProRule:PRU00277} OS=Elaeis guineensis var. tenera (Oil palm) Name=LOC105055273 {ECO:0000313|RefSeq:XP_010935348.1} PE=4
Dioal.01G042300.v2.1	-	-	-	-	KAH7692085.1//Ionotropic glutamate receptor plant protein`[Dioscorea alata]	PF13458.9//Peripla_BP_6`Periplasmic binding protein;PF01094.31//ANF_receptor`Receptor family ligand binding region;PF10613.12//Lig_chan-Glu_bd`Ligated ion channel L-glutamate- and glycine-binding site;PF00497.23//SBP_bac_3`Bacterial extracellular solute-binding proteins, family 3;PF00060.29//Lig_chan`Ligand-gated ion channel	-	tr|A0A8B7CQU5|A0A8B7CQU5_PHODC//glutamate receptor 3.1-like isoform X1 {ECO:0000313|RefSeq:XP_008804475.2} OS=Phoenix dactylifera (Date palm) Name=LOC103717756 {ECO:0000313|RefSeq:XP_008804475.2} PE=4
Dioal.01G042400.v2.1	GO:0051287//NAD binding`molecular_function`Binding to nicotinamide adenine dinucleotide, a coenzyme involved in many redox and biosynthetic reactions; binding may be to either the oxidized form, NAD+, or the reduced form, NADH. [GOC:ai];GO:0050661//NADP binding`molecular_function`Binding to nicotinamide-adenine dinucleotide phosphate, a coenzyme involved in many redox and biosynthetic reactions; …	K05298//GAPA`glyceraldehyde-3-phosphate dehydrogenase (NADP+) (phosphorylating) [EC:1.2.1.13]	ko00710//Carbon fixation in photosynthetic organisms`Metabolism`Energy metabolism;ko01100//Metabolic pathways`Metabolism`Global and overview maps;ko01200//Carbon metabolism`Metabolism`Global and overview maps	-	KAH7692087.1//Glyceraldehyde-3-phosphate dehydrogenase (phosphorylating) protein`[Dioscorea alata];KAH7692086.1//Glyceraldehyde-3-phosphate dehydrogenase (phosphorylating) protein`[Dioscorea alata]	PF00044.27//Gp_dh_N`Glyceraldehyde 3-phosphate dehydrogenase, NAD binding domain;PF02800.23//Gp_dh_C`Glyceraldehyde 3-phosphate dehydrogenase, C-terminal domain	-	tr|A0A0S3RAU0|A0A0S3RAU0_PHAAN//Glyceraldehyde-3-phosphate dehydrogenase {ECO:0000256|RuleBase:RU361160} EC=1.2.1.- {ECO:0000256|RuleBase:RU361160} OS=Vigna angularis var. angularis ORFNames=VIGAN_02018900 {ECO:0000313|EMBL:BAT77601.1} PE=3;tr|A0A1S3U6S1|A0A1S3U6S1_VIGRR//Glyceraldehyde-3-phosphate dehydrogenase {ECO:0000256|RuleBase:RU361160} EC=1.2.1.- {ECO:0000256|RuleBase:RU361160} OS=Vigna r…
Dioal.01G042500.v2.1	GO:0016021//integral component of membrane`cellular_component`The component of a membrane consisting of the gene products and protein complexes having at least some part of their peptide sequence embedded in the hydrophobic region of the membrane. [GOC:dos, GOC:go_curators]	-	-	-	KAH7692088.1//hypothetical protein IHE45_01G042500`[Dioscorea alata]	-	-	tr|A0A6I9SB29|A0A6I9SB29_ELAGV//uncharacterized protein LOC105058883 {ECO:0000313|RefSeq:XP_010940244.1} OS=Elaeis guineensis var. tenera (Oil palm) Name=LOC105058883 {ECO:0000313|RefSeq:XP_010940244.1} PE=4
Dioal.01G042600.v2.1	-	-	-	-	KAH7692089.1//Ionotropic glutamate receptor plant protein`[Dioscorea alata]	PF13458.9//Peripla_BP_6`Periplasmic binding protein;PF01094.31//ANF_receptor`Receptor family ligand binding region;PF00497.23//SBP_bac_3`Bacterial extracellular solute-binding proteins, family 3;PF10613.12//Lig_chan-Glu_bd`Ligated ion channel L-glutamate- and glycine-binding site;PF00060.29//Lig_chan`Ligand-gated ion channel	-	tr|A0A8B7CQU5|A0A8B7CQU5_PHODC//glutamate receptor 3.1-like isoform X1 {ECO:0000313|RefSeq:XP_008804475.2} OS=Phoenix dactylifera (Date palm) Name=LOC103717756 {ECO:0000313|RefSeq:XP_008804475.2} PE=4
Dioal.01G042700.v2.1	GO:0006644//phospholipid metabolic process`biological_process`The chemical reactions and pathways involving phospholipids, any lipid containing phosphoric acid as a mono- or diester. [ISBN:0198506732];GO:0009860//pollen tube growth`biological_process`Growth of pollen via tip extension of the intine wall. [ISBN:0943088399];GO:0047498//calcium-dependent phospholipase A2 activity`molecular_function`…	-	-	-	KAH7692090.1//Phospholipase A(2) protein`[Dioscorea alata]	-	-	tr|A0A1U8Q7E1|A0A1U8Q7E1_NELNU//probable phospholipase A2 homolog 1 isoform X1 {ECO:0000313|RefSeq:XP_019054516.1, ECO:0000313|RefSeq:XP_019054517.1} OS=Nelumbo nucifera (Sacred lotus) ECO:0000313|RefSeq:XP_019054517.1} PE=4
Dioal.01G042800.v2.1	-	-	-	-	KAH7692091.1//Protein-serine/threonine phosphatase protein`[Dioscorea alata];KAH7692092.1//Protein phosphatase 2C family protein`[Dioscorea alata]	PF00481.24//PP2C`Protein phosphatase 2C	-	tr|A0A8B9A806|A0A8B9A806_PHODC//probable protein phosphatase 2C 27 isoform X6 {ECO:0000313|RefSeq:XP_038982801.1} OS=Phoenix dactylifera (Date palm) Name=LOC103697207 {ECO:0000313|RefSeq:XP_038982801.1} PE=4
Dioal.01G042900.v2.1	-	-	-	-	KAH7692094.1//hypothetical protein IHE45_01G042900`[Dioscorea alata]	PF09353.13//DUF1995`Domain of unknown function (DUF1995)	-	tr|A0A8B7D430|A0A8B7D430_PHODC//protein LOW PSII ACCUMULATION 3, chloroplastic isoform X1 {ECO:0000313|RefSeq:XP_008812712.2} OS=Phoenix dactylifera (Date palm) Name=LOC103723541 {ECO:0000313|RefSeq:XP_008812712.2} PE=4
Dioal.01G043000.v2.1	-	-	-	-	KAH7692095.1//Tetratricopeptide-like helical domain-containing protein`[Dioscorea alata]	PF13041.9//PPR_2`PPR repeat family;PF12854.10//PPR_1`PPR repeat;PF01535.23//PPR`PPR repeat;PF20431.1//E_motif`E motif	-	tr|A0A6J0PK61|A0A6J0PK61_ELAGV//pentatricopeptide repeat-containing protein At2g22410, mitochondrial-like {ECO:0000313|RefSeq:XP_019706817.2} OS=Elaeis guineensis var. tenera (Oil palm) Name=LOC105046739 {ECO:0000313|RefSeq:XP_019706817.2} PE=4
Dioal.01G043100.v2.1	GO:0016117//carotenoid biosynthetic process`biological_process`The chemical reactions and pathways resulting in the formation of carotenoids, tetraterpenoid compounds in which two units of 4 isoprenoid residues joined head-to-tail are themselves joined tail-to-tail. [GOC:go_curators];GO:0010287//plastoglobule`cellular_component`A lipoprotein particle present in chloroplasts. They are rich in non-…	K02291//crtB`15-cis-phytoene synthase [EC:2.5.1.32]	ko00906//Carotenoid biosynthesis`Metabolism`Metabolism of terpenoids and polyketides;ko01100//Metabolic pathways`Metabolism`Global and overview maps;ko01110//Biosynthesis of secondary metabolites`Metabolism`Global and overview maps	-	KAH7692096.1//15-cis-phytoene synthase protein`[Dioscorea alata]	PF00494.22//SQS_PSY`Squalene/phytoene synthase	-	tr|A0A5P1EHN0|A0A5P1EHN0_ASPOF//15-cis-phytoene synthase {ECO:0000256|ARBA:ARBA00012396} EC=2.5.1.32 {ECO:0000256|ARBA:ARBA00012396} OS=Asparagus officinalis (Garden asparagus) ORFNames=A4U43_C07F23190 {ECO:0000313|EMBL:ONK64201.1} PE=3;tr|A0A7G4WEX7|A0A7G4WEX7_9POAL//15-cis-phytoene synthase {ECO:0000256|ARBA:ARBA00012396} EC=2.5.1.32 {ECO:0000256|ARBA:ARBA00012396} OS=Eleocharis dulcis Name=PSY…
Dioal.01G043200.v2.1	GO:0016117//carotenoid biosynthetic process`biological_process`The chemical reactions and pathways resulting in the formation of carotenoids, tetraterpenoid compounds in which two units of 4 isoprenoid residues joined head-to-tail are themselves joined tail-to-tail. [GOC:go_curators];GO:0010287//plastoglobule`cellular_component`A lipoprotein particle present in chloroplasts. They are rich in non-…	K02291//crtB`15-cis-phytoene synthase [EC:2.5.1.32]	ko00906//Carotenoid biosynthesis`Metabolism`Metabolism of terpenoids and polyketides;ko01100//Metabolic pathways`Metabolism`Global and overview maps;ko01110//Biosynthesis of secondary metabolites`Metabolism`Global and overview maps	-	KAH7692100.1//15-cis-phytoene synthase protein`[Dioscorea alata];KAH7692098.1//15-cis-phytoene synthase protein`[Dioscorea alata];KAH7692097.1//15-cis-phytoene synthase protein`[Dioscorea alata];KAH7692099.1//15-cis-phytoene synthase protein`[Dioscorea alata]	PF00494.22//SQS_PSY`Squalene/phytoene synthase	-	tr|A0A5P1EHN0|A0A5P1EHN0_ASPOF//15-cis-phytoene synthase {ECO:0000256|ARBA:ARBA00012396} EC=2.5.1.32 {ECO:0000256|ARBA:ARBA00012396} OS=Asparagus officinalis (Garden asparagus) ORFNames=A4U43_C07F23190 {ECO:0000313|EMBL:ONK64201.1} PE=3;tr|A0A6I9SB40|A0A6I9SB40_ELAGV//15-cis-phytoene synthase {ECO:0000256|ARBA:ARBA00012396} EC=2.5.1.32 {ECO:0000256|ARBA:ARBA00012396} OS=Elaeis guineensis var. ten…
Dioal.01G043300.v2.1	GO:0006400//tRNA modification`biological_process`The covalent alteration of one or more nucleotides within a tRNA molecule to produce a tRNA molecule with a sequence that differs from that coded genetically. [GOC:curators];GO:0003723//RNA binding`molecular_function`Binding to an RNA molecule or a portion thereof. [GOC:jl, GOC:mah]	K06963//TAN1, THUMPD1`tRNA acetyltransferase TAN1	-	-	KAH7692101.1//THUMP domain-containing proteins protein`[Dioscorea alata];KAH7692102.1//THUMP domain-containing proteins protein`[Dioscorea alata]	PF02926.20//THUMP`THUMP domain	-	tr|A0A6I9R093|A0A6I9R093_ELAGV//uncharacterized protein LOC105042729 {ECO:0000313|RefSeq:XP_010918331.1, ECO:0000313|RefSeq:XP_010918332.1} OS=Elaeis guineensis var. tenera (Oil palm) ECO:0000313|RefSeq:XP_010918332.1} PE=4
Dioal.01G043400.v2.1	GO:0003700//DNA-binding transcription factor activity`molecular_function`A transcription regulator activity that modulates transcription of gene sets via selective and non-covalent binding to a specific double-stranded genomic DNA sequence (sometimes referred to as a motif) within a cis-regulatory region. Regulatory regions include promoters (proximal and distal) and enhancers. Genes are transcri…	-	-	-	KAH7692104.1//Myb domain plants domain-containing protein`[Dioscorea alata];KAH7692103.1//Myb domain plants domain-containing protein`[Dioscorea alata]	PF00249.34//Myb_DNA-binding`Myb-like DNA-binding domain	ARR-B//http://planttfdb.gao-lab.org/family.php?fam=ARR-B;G2-like//http://planttfdb.gao-lab.org/family.php?fam=G2-like	tr|A0A6I9RZU6|A0A6I9RZU6_ELAGV//uncharacterized protein LOC105055282 {ECO:0000313|RefSeq:XP_010935361.1} OS=Elaeis guineensis var. tenera (Oil palm) Name=LOC105055282 {ECO:0000313|RefSeq:XP_010935361.1} PE=4
Dioal.01G043500.v2.1	-	K11593//ELF2C, AGO`eukaryotic translation initiation factor 2C	-	-	KAH7692105.1//eukaryotic translation initiation factor 2C protein`[Dioscorea alata];XP_039124249.1//protein argonaute 1B-like isoform X1`[Dioscorea cayenensis subsp. rotundata]	PF12764.10//Gly-rich_Ago1`Glycine-rich region of argonaut;PF16486.8//ArgoN`N-terminal domain of argonaute;PF08699.13//ArgoL1`Argonaute linker 1 domain;PF02170.25//PAZ`PAZ domain;PF16488.8//ArgoL2`Argonaute linker 2 domain;PF16487.8//ArgoMid`Mid domain of argonaute;PF02171.20//Piwi`Piwi domain	-	tr|A0A8B7CQZ0|A0A8B7CQZ0_PHODC//protein argonaute 1B-like {ECO:0000313|RefSeq:XP_008804398.1} OS=Phoenix dactylifera (Date palm) Name=LOC103717693 {ECO:0000313|RefSeq:XP_008804398.1} PE=4
Dioal.01G043600.v2.1	-	K00695//SUS`sucrose synthase [EC:2.4.1.13]	ko00500//Starch and sucrose metabolism`Metabolism`Carbohydrate metabolism;ko01100//Metabolic pathways`Metabolism`Global and overview maps;ko01110//Biosynthesis of secondary metabolites`Metabolism`Global and overview maps	-	KAH7692106.1//sucrose synthase protein`[Dioscorea alata];KAH7692108.1//sucrose synthase protein`[Dioscorea alata]	PF00862.22//Sucrose_synth`Sucrose synthase;PF00534.23//Glycos_transf_1`Glycosyl transferases group 1;PF13692.9//Glyco_trans_1_4`Glycosyl transferases group 1	-	tr|A0A804IC94|A0A804IC94_MUSAM//Sucrose synthase {ECO:0000256|ARBA:ARBA00012540, ECO:0000256|RuleBase:RU280817} EC=2.4.1.13 {ECO:0000256|ARBA:ARBA00012540, ECO:0000256|RuleBase:RU280817} OS=Musa acuminata subsp. malaccensis (Wild banana) (Musa malaccensis) ORFNames=GSMUA_217740.1 {ECO:0000313|EMBL:CAG1850188.1} PE=3
Dioal.01G043700.v2.1	GO:0046872//metal ion binding`molecular_function`Binding to a metal ion. [GOC:ai];GO:0003700//DNA-binding transcription factor activity`molecular_function`A transcription regulator activity that modulates transcription of gene sets via selective and non-covalent binding to a specific double-stranded genomic DNA sequence (sometimes referred to as a motif) within a cis-regulatory region. Regulatory…	K25869//IDD1_2`zinc finger protein IDD1/2	-	KOG1721//FOG: Zn-finger`General function prediction only`[R]	KAH7692109.1//beta-beta-alpha zinc fingers domain-containing protein`[Dioscorea alata]	-	-	tr|A0A6I9Q7Z2|A0A6I9Q7Z2_ELAGV//protein indeterminate-domain 5, chloroplastic {ECO:0000313|RefSeq:XP_010904556.1, ECO:0000313|RefSeq:XP_010904558.1} OS=Elaeis guineensis var. tenera (Oil palm) ECO:0000313|RefSeq:XP_010904558.1, ECO:0000313|RefSeq:XP_010904560.1} PE=4;tr|A0A1U8ASH8|A0A1U8ASH8_NELNU//protein indeterminate-domain 5, chloroplastic-like {ECO:0000313|RefSeq:XP_010270755.1, ECO:0000313|…
Dioal.01G043800.v2.1	-	-	-	-	KAH7692110.1//UBX domain-containing protein 2/7`[Dioscorea alata]	PF14555.9//UBA_4`UBA-like domain;PF13899.9//Thioredoxin_7`Thioredoxin-like;PF00789.23//UBX`UBX domain	-	tr|A0A2I0VUP1|A0A2I0VUP1_9ASPA//UBX domain-containing protein {ECO:0000256|PIRNR:PIRNR037991, ECO:0000259|PROSITE:PS50033} OS=Dendrobium catenatum ORFNames=MA16_Dca012988 {ECO:0000313|EMBL:PKU67127.1} PE=4
Dioal.01G043900.v2.1	-	-	-	-	KAH7692111.1//hemagglutinin stalk domain-containing protein`[Dioscorea alata]	-	-	tr|A0A7I8KQI5|A0A7I8KQI5_SPIIN//Hypothetical protein {ECO:0000313|EMBL:CAA7399566.1} OS=Spirodela intermedia (Intermediate duckweed) ORFNames=SI8410_07010236 {ECO:0000313|EMBL:CAA7399566.1} PE=4
Dioal.01G044000.v2.1	GO:0005524//ATP binding`molecular_function`Binding to ATP, adenosine 5'-triphosphate, a universally important coenzyme and enzyme regulator. [ISBN:0198506732];GO:0004017//adenylate kinase activity`molecular_function`Catalysis of the reaction: ATP + AMP = 2 ADP. [EC:2.7.4.3]	K00939//adk, AK`adenylate kinase [EC:2.7.4.3]	ko00230//Purine metabolism`Metabolism`Nucleotide metabolism;ko00730//Thiamine metabolism`Metabolism`Metabolism of cofactors and vitamins;ko01100//Metabolic pathways`Metabolism`Global and overview maps;ko01110//Biosynthesis of secondary metabolites`Metabolism`Global and overview maps;ko01240//Biosynthesis of cofactors`Metabolism`Global and overview maps;ko01232//Nucleotide metabolism`Metabolism`Gl…	-	KAH7692112.1//Adenylate kinase/UMP-CMP kinase protein`[Dioscorea alata]	PF13238.9//AAA_18`AAA domain;PF13207.9//AAA_17`AAA domain;PF00406.25//ADK`Adenylate kinase	-	tr|A0A6I9QHJ7|A0A6I9QHJ7_ELAGV//Adenylate kinase {ECO:0000256|ARBA:ARBA00012955} EC=2.7.4.3 {ECO:0000256|ARBA:ARBA00012955} OS=Elaeis guineensis var. tenera (Oil palm) ECO:0000313|RefSeq:XP_010909373.1, ECO:0000313|RefSeq:XP_010909374.1} PE=3;tr|A0A1D1XQ46|A0A1D1XQ46_9ARAE//Adenylate kinase {ECO:0000256|ARBA:ARBA00012955} EC=2.7.4.3 {ECO:0000256|ARBA:ARBA00012955} OS=Anthurium amnicola ORFNames=g…
Dioal.01G044100.v2.1	-	K17839//PAO4, PAO3, PAO2`polyamine oxidase [EC:1.5.3.17 1.5.3.-]	ko00330//Arginine and proline metabolism`Metabolism`Amino acid metabolism;ko00410//beta-Alanine metabolism`Metabolism`Metabolism of other amino acids;ko00770//Pantothenate and CoA biosynthesis`Metabolism`Metabolism of cofactors and vitamins;ko01100//Metabolic pathways`Metabolism`Global and overview maps	-	KAH7692113.1//Non-specific polyamine oxidase protein`[Dioscorea alata]	PF01266.27//DAO`FAD dependent oxidoreductase;PF13450.9//NAD_binding_8`NAD(P)-binding Rossmann-like domain;PF01593.27//Amino_oxidase`Flavin containing amine oxidoreductase	-	tr|A0A8B7D4G5|A0A8B7D4G5_PHODC//polyamine oxidase 5-like isoform X1 {ECO:0000313|RefSeq:XP_008812938.1} OS=Phoenix dactylifera (Date palm) Name=LOC103723706 {ECO:0000313|RefSeq:XP_008812938.1} PE=4
Dioal.01G044200.v2.1	GO:0006355//regulation of transcription, DNA-templated`biological_process`Any process that modulates the frequency, rate or extent of cellular DNA-templated transcription. [GOC:go_curators, GOC:txnOH];GO:0005634//nucleus`cellular_component`A membrane-bounded organelle of eukaryotic cells in which chromosomes are housed and replicated. In most cells, the nucleus contains all of the cell's chromoso…	-	-	-	KAH7692114.1//FHY3/FAR1 family protein`[Dioscorea alata];KAH7692115.1//FHY3/FAR1 family protein, partial`[Dioscorea alata]	PF03101.18//FAR1`FAR1 DNA-binding domain;PF10551.12//MULE`MULE transposase domain	FAR1//http://planttfdb.gao-lab.org/family.php?fam=FAR1	tr|A0A7N0UJC0|A0A7N0UJC0_KALFE//Protein FAR1-RELATED SEQUENCE {ECO:0000256|RuleBase:RU367018} OS=Kalanchoe fedtschenkoi (Lavender scallops) (South American air plant) PE=3;tr|A0A6S7NHH7|A0A6S7NHH7_LACSI//Protein FAR1-RELATED SEQUENCE {ECO:0000256|RuleBase:RU367018} OS=Lactuca saligna (Willowleaf lettuce) ORFNames=LSAL_LOCUS27196 {ECO:0000313|EMBL:CAB4099765.1} PE=3
Dioal.01G044300.v2.1	-	-	-	-	KAH7692116.1//hypothetical protein IHE45_01G044300`[Dioscorea alata]	-	-	tr|A0A061GC09|A0A061GC09_THECC//Oxidative stress 3, putative isoform 1 {ECO:0000313|EMBL:EOY26953.1} OS=Theobroma cacao (Cacao) (Cocoa) ORFNames=TCM_028908 {ECO:0000313|EMBL:EOY26953.1} PE=4
Dioal.01G044400.v2.1	-	K18881//DJ1D`D-lactate dehydratase [EC:4.2.1.130]	ko00620//Pyruvate metabolism`Metabolism`Carbohydrate metabolism;ko01100//Metabolic pathways`Metabolism`Global and overview maps	-	KAH7692117.1//Deglycase PfpI protein`[Dioscorea alata]	PF01965.27//DJ-1_PfpI`DJ-1/PfpI family	-	tr|A0A2G5F800|A0A2G5F800_AQUCA//Uncharacterized protein {ECO:0000313|EMBL:PIA64080.1} OS=Aquilegia coerulea (Rocky mountain columbine) ORFNames=AQUCO_00201402v1 {ECO:0000313|EMBL:PIA64080.1} PE=3
Dioal.01G044500.v2.1	GO:0005634//nucleus`cellular_component`A membrane-bounded organelle of eukaryotic cells in which chromosomes are housed and replicated. In most cells, the nucleus contains all of the cell's chromosomes except the organellar chromosomes, and is the site of RNA synthesis and processing. In some species, or in specialized cell types, RNA metabolism or DNA replication may be absent. [GOC:go_curators]…	K03012//RPB4, POLR2D`DNA-directed RNA polymerase II subunit RPB4	ko03020//RNA polymerase`Genetic Information Processing`Transcription	-	XP_039130522.1//DNA-directed RNA polymerase II subunit 4`[Dioscorea cayenensis subsp. rotundata];KAH7692119.1//DNA-directed RNA polymerase protein`[Dioscorea alata]	PF03874.19//RNA_pol_Rpb4`RNA polymerase Rpb4	-	tr|A0A059ALU0|A0A059ALU0_EUCGR//RPOL4c domain-containing protein {ECO:0000259|SMART:SM00657} OS=Eucalyptus grandis (Flooded gum) ORFNames=EUGRSUZ_I00318 {ECO:0000313|EMBL:KCW54360.1} PE=3;tr|A0A3S3QVV1|A0A3S3QVV1_9MAGN//DNA-directed RNA polymerase II subunit 4 {ECO:0000313|EMBL:RWR90490.1} OS=Cinnamomum micranthum f. kanehirae ORFNames=CKAN_01958700 {ECO:0000313|EMBL:RWR90490.1} PE=3
Dioal.01G044600.v2.1	GO:0046872//metal ion binding`molecular_function`Binding to a metal ion. [GOC:ai];GO:0003677//DNA binding`molecular_function`Any molecular function by which a gene product interacts selectively and non-covalently with DNA (deoxyribonucleic acid). [GOC:dph, GOC:jl, GOC:tb, GOC:vw]	K22415//ZC3H11`zinc finger CCCH domain-containing protein 11	-	-	KAH7692121.1//CCCH zinc finger domain-containing protein`[Dioscorea alata]	PF15663.8//zf-CCCH_3`Zinc-finger containing family	-	tr|A0A6I9S070|A0A6I9S070_ELAGV//zinc finger CCCH domain-containing protein 32 {ECO:0000313|RefSeq:XP_010935426.1} OS=Elaeis guineensis var. tenera (Oil palm) Name=LOC105055362 {ECO:0000313|RefSeq:XP_010935426.1} PE=4
Dioal.01G044700.v2.1	GO:0005901//caveola`cellular_component`A membrane raft that forms small pit, depression, or invagination that communicates with the outside of a cell and extends inward, indenting the cytoplasm and the cell membrane. Examples include flask-shaped invaginations of the plasma membrane in adipocytes associated with caveolin proteins, and minute pits or incuppings of the cell membrane formed during p…	K07192//FLOT`flotillin	-	-	KAH7692122.1//Flotillin family protein`[Dioscorea alata]	PF01145.28//Band_7`SPFH domain / Band 7 family	-	tr|A0A7I8L280|A0A7I8L280_SPIIN//Flotillin-like {ECO:0000256|RuleBase:RU366054} OS=Spirodela intermedia (Intermediate duckweed) ORFNames=SI8410_10014520 {ECO:0000313|EMBL:CAA7403842.1} PE=3
Dioal.01G044800.v2.1	GO:0008948//oxaloacetate decarboxylase activity`molecular_function`Catalysis of the reaction: oxaloacetate = pyruvate + CO2. [EC:1.1.1.38, EC:1.1.1.40, EC:4.1.1.112];GO:0008428//ribonuclease inhibitor activity`molecular_function`Binds to and stops, prevents or reduces the activity of ribonuclease. [GOC:ai];GO:0046872//metal ion binding`molecular_function`Binding to a metal ion. [GOC:ai];GO:004744…	-	-	-	KAH7692123.1//Oxaloacetate decarboxylase protein`[Dioscorea alata]	PF03737.18//RraA-like`Aldolase/RraA	-	tr|A0A6I9SB58|A0A6I9SB58_ELAGV//4-hydroxy-4-methyl-2-oxoglutarate aldolase {ECO:0000256|RuleBase:RU004338} Short=HMG aldolase {ECO:0000256|RuleBase:RU004338} EC=4.1.1.112 {ECO:0000256|RuleBase:RU004338} EC=4.1.3.17 {ECO:0000256|RuleBase:RU004338} Oxaloacetate decarboxylase {ECO:0000256|RuleBase:RU004338} OS=Elaeis guineensis var. tenera (Oil palm) ECO:0000313|RefSeq:XP_010940291.1} PE=3
Dioal.01G044900.v2.1	-	-	-	-	KAH7692124.1//hypothetical protein IHE45_01G044900`[Dioscorea alata]	-	-	tr|A0A8B8ZAB4|A0A8B8ZAB4_PHODC//uncharacterized protein LOC103717405 {ECO:0000313|RefSeq:XP_008804005.1, ECO:0000313|RefSeq:XP_038971011.1} OS=Phoenix dactylifera (Date palm) ECO:0000313|RefSeq:XP_038971011.1, ECO:0000313|RefSeq:XP_038971012.1} PE=4
Dioal.01G045000.v2.1	-	-	-	-	KAH7692130.1//Retrotransposon gag domain-containing protein`[Dioscorea alata]	PF19259.2//Ty3_capsid`Ty3 transposon capsid-like protein;PF03732.20//Retrotrans_gag`Retrotransposon gag protein	-	tr|A0A438GUV4|A0A438GUV4_VITVI//Ty3_capsid domain-containing protein {ECO:0000259|Pfam:PF19259} OS=Vitis vinifera (Grape) ORFNames=CK203_052825 {ECO:0000313|EMBL:RVW75982.1} PE=4
Dioal.01G045100.v2.1	GO:0005737//cytoplasm`cellular_component`The contents of a cell excluding the plasma membrane and nucleus, but including other subcellular structures. [ISBN:0198547684];GO:0003735//structural constituent of ribosome`molecular_function`The action of a molecule that contributes to the structural integrity of the ribosome. [GOC:mah];GO:0005840//ribosome`cellular_component`An intracellular organelle,…	K02926//RP-L4, MRPL4, rplD`large subunit ribosomal protein L4	ko03010//Ribosome`Genetic Information Processing`Translation	-	KAH7692131.1//Ribosomal protein L4/L1e protein`[Dioscorea alata]	PF00573.25//Ribosomal_L4`Ribosomal protein L4/L1 family	-	tr|A0A5J9UPF9|A0A5J9UPF9_9POAL//Uncharacterized protein {ECO:0000313|EMBL:TVU25040.1} OS=Eragrostis curvula (weeping love grass) {ECO:0000313|EMBL:TVU25040.1} PE=3
Dioal.01G045200.v2.1	-	-	-	-	KAH7692132.1//TPR-like protein`[Dioscorea alata]	PF13041.9//PPR_2`PPR repeat family;PF12854.10//PPR_1`PPR repeat;PF01535.23//PPR`PPR repeat;PF17177.7//PPR_long`Pentacotripeptide-repeat region of PRORP;PF13812.9//PPR_3`Pentatricopeptide repeat domain	-	tr|A0A8B8JAX0|A0A8B8JAX0_PHODC//LOW QUALITY PROTEIN: pentatricopeptide repeat-containing protein At2g17140 {ECO:0000313|RefSeq:XP_026664627.2} OS=Phoenix dactylifera (Date palm) Name=LOC103717390 {ECO:0000313|RefSeq:XP_026664627.2} PE=4
Dioal.01G045300.v2.1	GO:0046872//metal ion binding`molecular_function`Binding to a metal ion. [GOC:ai];GO:0016491//oxidoreductase activity`molecular_function`Catalysis of an oxidation-reduction (redox) reaction, a reversible chemical reaction in which the oxidation state of an atom or atoms within a molecule is altered. One substrate acts as a hydrogen or electron donor and becomes oxidized, while the other acts as h…	K04125//GA2ox`gibberellin 2beta-dioxygenase [EC:1.14.11.13]	ko00904//Diterpenoid biosynthesis`Metabolism`Metabolism of terpenoids and polyketides;ko01110//Biosynthesis of secondary metabolites`Metabolism`Global and overview maps	-	KAH7692133.1//Gibberellin 2-beta-dioxygenase protein`[Dioscorea alata]	PF03171.23//2OG-FeII_Oxy`2OG-Fe(II) oxygenase superfamily	-	tr|A0A427AAT5|A0A427AAT5_ENSVE//Fe2OG dioxygenase domain-containing protein {ECO:0000259|PROSITE:PS51471} OS=Ensete ventricosum (Abyssinian banana) (Musa ensete) {ECO:0000313|EMBL:RWV98785.1} PE=3
Dioal.01G045400.v2.1	-	-	-	-	KAH7692134.1//Lunapark domain-containing protein`[Dioscorea alata]	PF10058.12//zinc_ribbon_10`Predicted integral membrane zinc-ribbon metal-binding protein	-	tr|A0A8B7D4T8|A0A8B7D4T8_PHODC//uncharacterized protein At2g24330-like {ECO:0000313|RefSeq:XP_008813224.2} OS=Phoenix dactylifera (Date palm) Name=LOC103723907 {ECO:0000313|RefSeq:XP_008813224.2} PE=4
Dioal.01G045500.v2.1	GO:0015979//photosynthesis`biological_process`The synthesis by organisms of organic chemical compounds, especially carbohydrates, from carbon dioxide (CO2) using energy obtained from light rather than from the oxidation of chemical compounds. [ISBN:0198547684];GO:0009654//photosystem II oxygen evolving complex`cellular_component`A complex, composed of a cluster of manganese, calcium and chloride …	K08901//psbQ`photosystem II oxygen-evolving enhancer protein 3	ko00195//Photosynthesis`Metabolism`Energy metabolism;ko01100//Metabolic pathways`Metabolism`Global and overview maps	-	KAH7692135.1//Oxygen-evolving enhancer protein 3`[Dioscorea alata]	PF05757.14//PsbQ`Oxygen evolving enhancer protein 3 (PsbQ)	-	tr|A0A6I9SIR8|A0A6I9SIR8_ELAGV//photosynthetic NDH subunit of lumenal location 3, chloroplastic isoform X2 {ECO:0000313|RefSeq:XP_010940303.1, ECO:0000313|RefSeq:XP_010940304.1} OS=Elaeis guineensis var. tenera (Oil palm) ECO:0000313|RefSeq:XP_010940304.1, ECO:0000313|RefSeq:XP_010940305.1} PE=3;tr|A0A8B7CQ22|A0A8B7CQ22_PHODC//photosynthetic NDH subunit of lumenal location 3, chloroplastic-like {…
Dioal.01G045600.v2.1	GO:0003735//structural constituent of ribosome`molecular_function`The action of a molecule that contributes to the structural integrity of the ribosome. [GOC:mah];GO:0005829//cytosol`cellular_component`The part of the cytoplasm that does not contain organelles but which does contain other particulate matter, such as protein complexes. [GOC:hjd, GOC:jl];GO:0006412//translation`biological_process`T…	K02893//RP-L23Ae, RPL23A`large subunit ribosomal protein L23Ae	ko03010//Ribosome`Genetic Information Processing`Translation	-	KAH7692138.1//Ribosomal protein L23 protein`[Dioscorea alata]	PF03939.16//Ribosomal_L23eN`Ribosomal protein L23, N-terminal domain;PF00276.23//Ribosomal_L23`Ribosomal protein L23	-	tr|A0A6I9S1F7|A0A6I9S1F7_ELAGV//60S ribosomal protein L23A {ECO:0000313|RefSeq:XP_010935472.1} OS=Elaeis guineensis var. tenera (Oil palm) Name=LOC105055383 {ECO:0000313|RefSeq:XP_010935472.1} PE=3
Dioal.01G045700.v2.1	-	K03648//UNG, UDG`uracil-DNA glycosylase [EC:3.2.2.27]	ko03410//Base excision repair`Genetic Information Processing`Replication and repair	-	KAH7692139.1//uracil-DNA glycosylase protein`[Dioscorea alata]	PF03167.22//UDG`Uracil DNA glycosylase superfamily	-	tr|A0A8B7D5H1|A0A8B7D5H1_PHODC//uracil-DNA glycosylase, mitochondrial {ECO:0000313|RefSeq:XP_008813296.1} OS=Phoenix dactylifera (Date palm) Name=LOC103723968 {ECO:0000313|RefSeq:XP_008813296.1} PE=4
Dioal.01G045800.v2.1	-	-	-	-	KAH7692140.1//Oligopeptidase A protein`[Dioscorea alata]	PF19310.2//TOP_N`Neurolysin/Thimet oligopeptidase, N-terminal domain;PF01432.23//Peptidase_M3`Peptidase family M3	-	tr|A0A804HSR1|A0A804HSR1_MUSAM//Oligopeptidase A {ECO:0000256|ARBA:ARBA00026100} EC=3.4.24.70 {ECO:0000256|ARBA:ARBA00026100} OS=Musa acuminata subsp. malaccensis (Wild banana) (Musa malaccensis) ORFNames=GSMUA_294870.1 {ECO:0000313|EMBL:CAG1859192.1} PE=3
Dioal.01G045900.v2.1	-	-	-	-	KAH7692141.1//BURP domain-containing protein`[Dioscorea alata]	PF03181.18//BURP`BURP domain	-	tr|A0A6I9RE01|A0A6I9RE01_ELAGV//BURP domain-containing protein 3 {ECO:0000313|RefSeq:XP_010924753.1} OS=Elaeis guineensis var. tenera (Oil palm) Name=LOC105047509 {ECO:0000313|RefSeq:XP_010924753.1} PE=4
Dioal.01G046000.v2.1	GO:0016787//hydrolase activity`molecular_function`Catalysis of the hydrolysis of various bonds, e.g. C-O, C-N, C-C, phosphoric anhydride bonds, etc. Hydrolase is the systematic name for any enzyme of EC class 3. [ISBN:0198506732];GO:0003724//RNA helicase activity`molecular_function`Unwinding of an RNA helix, driven by ATP hydrolysis. [GOC:jl, PMID:19158098];GO:0003723//RNA binding`molecular_funct…	K14778//DDX49, DBP8`ATP-dependent RNA helicase DDX49/DBP8 [EC:3.6.4.13]	-	-	KAH7692142.1//RNA helicase protein`[Dioscorea alata]	PF00270.32//DEAD`DEAD/DEAH box helicase;PF00271.34//Helicase_C`Helicase conserved C-terminal domain	-	tr|A0A6I9QZX2|A0A6I9QZX2_ELAGV//DEAD-box ATP-dependent RNA helicase 36 {ECO:0000313|RefSeq:XP_010917885.1} OS=Elaeis guineensis var. tenera (Oil palm) Name=LOC105042398 {ECO:0000313|RefSeq:XP_010917885.1} PE=3;tr|A0A097PN48|A0A097PN48_9MAGN//RNA helicase 36 {ECO:0000313|EMBL:AIU49457.1} Fragment OS=Sarcandra glabra PE=2
Dioal.01G046100.v2.1	GO:0003700//DNA-binding transcription factor activity`molecular_function`A transcription regulator activity that modulates transcription of gene sets via selective and non-covalent binding to a specific double-stranded genomic DNA sequence (sometimes referred to as a motif) within a cis-regulatory region. Regulatory regions include promoters (proximal and distal) and enhancers. Genes are transcri…	K22484//CBF1`transcriptional regulator CBF1;K13422//MYC2`transcription factor MYC2	ko04016//MAPK signaling pathway - plant`Environmental Information Processing`Signal transduction;ko04075//Plant hormone signal transduction`Environmental Information Processing`Signal transduction	-	KAH7692143.1//Myc-type basic helix-loop-helix (bHLH) domain-containing protein`[Dioscorea alata];KAH7692144.1//Myc-type basic helix-loop-helix (bHLH) domain-containing protein`[Dioscorea alata]	PF00010.29//HLH`Helix-loop-helix DNA-binding domain	-	tr|A0A6I9SAC3|A0A6I9SAC3_ELAGV//transcription factor ILR3 isoform X2 {ECO:0000313|RefSeq:XP_010940315.1} OS=Elaeis guineensis var. tenera (Oil palm) Name=LOC105058928 {ECO:0000313|RefSeq:XP_010940315.1} PE=3;tr|A0A6I9SIS7|A0A6I9SIS7_ELAGV//transcription factor ILR3 isoform X1 {ECO:0000313|RefSeq:XP_010940314.1} OS=Elaeis guineensis var. tenera (Oil palm) Name=LOC105058928 {ECO:0000313|RefSeq:XP_0…
Dioal.01G046200.v2.1	-	-	-	-	KAH7692146.1//hypothetical protein IHE45_01G046200`[Dioscorea alata];KAH7692145.1//hypothetical protein IHE45_01G046200`[Dioscorea alata]	PF11267.11//DUF3067`Domain of unknown function (DUF3067)	-	tr|A0A4S8JA36|A0A4S8JA36_MUSBA//Uncharacterized protein {ECO:0000313|EMBL:THU58395.1} OS=Musa balbisiana (Banana) ORFNames=C4D60_Mb03t13790 {ECO:0000313|EMBL:THU58395.1} PE=4;tr|A0A6J0PQ75|A0A6J0PQ75_ELAGV//uncharacterized protein LOC105055397 {ECO:0000313|RefSeq:XP_019709843.1} OS=Elaeis guineensis var. tenera (Oil palm) Name=LOC105055397 {ECO:0000313|RefSeq:XP_019709843.1} PE=4
Dioal.01G046300.v2.1	-	-	-	-	KAH7692147.1//hypothetical protein IHE45_01G046300`[Dioscorea alata]	-	-	tr|A0A8B7CPS3|A0A8B7CPS3_PHODC//protein BPS1, chloroplastic-like {ECO:0000313|RefSeq:XP_008803766.1} OS=Phoenix dactylifera (Date palm) Name=LOC103717231 {ECO:0000313|RefSeq:XP_008803766.1} PE=4
Dioal.01G046400.v2.1	-	-	-	-	KAH7692148.1//Tetratricopeptide-like helical domain-containing protein`[Dioscorea alata]	PF13041.9//PPR_2`PPR repeat family;PF20431.1//E_motif`E motif	-	tr|A0A6I9SB75|A0A6I9SB75_ELAGV//pentatricopeptide repeat-containing protein At1g50270 {ECO:0000313|RefSeq:XP_010940317.1} OS=Elaeis guineensis var. tenera (Oil palm) Name=LOC105058930 {ECO:0000313|RefSeq:XP_010940317.1} PE=4
Dioal.01G046500.v2.1	-	-	-	-	KAH7692150.1//Thioredoxin-like protein`[Dioscorea alata]	-	-	tr|A0A8B7CT07|A0A8B7CT07_PHODC//small glutamine-rich tetratricopeptide repeat-containing protein 2 {ECO:0000313|RefSeq:XP_008805773.1} OS=Phoenix dactylifera (Date palm) Name=LOC103718635 {ECO:0000313|RefSeq:XP_008805773.1} PE=4
Dioal.01G046600.v2.1	GO:0030897//HOPS complex`cellular_component`A multimeric protein complex that associates with the vacuolar membrane, late endosomal (multivesicular body) and lysosomal membranes. HOPS is a tethering complex involved in vesicle fusion. [PMID:10944212, PMID:23645161];GO:0005770//late endosome`cellular_component`A prelysosomal endocytic organelle differentiated from early endosomes by lower lumenal …	K20184//VPS41`vacuolar protein sorting-associated protein 41	-	-	KAH7692151.1//Vacuolar protein sorting-associated protein 41`[Dioscorea alata]	PF00637.23//Clathrin`Region in Clathrin and VPS	-	tr|A0A6I9SBJ7|A0A6I9SBJ7_ELAGV//Vacuolar protein sorting-associated protein 41 homolog {ECO:0000256|PIRNR:PIRNR028921} OS=Elaeis guineensis var. tenera (Oil palm) Name=LOC105058932 {ECO:0000313|RefSeq:XP_010940318.1} PE=3;tr|A0A804ILB5|A0A804ILB5_MUSAM//Vacuolar protein sorting-associated protein 41 homolog {ECO:0000256|PIRNR:PIRNR028921} OS=Musa acuminata subsp. malaccensis (Wild banana) (Musa m…
Dioal.01G046700.v2.1	GO:0016567//protein ubiquitination`biological_process`The process in which one or more ubiquitin groups are added to a protein. [GOC:ai]	-	-	-	KAH7692152.1//NPH3 domain-containing protein`[Dioscorea alata]	PF03000.17//NPH3`NPH3 family	-	tr|A0A6I9S962|A0A6I9S962_ELAGV//BTB/POZ domain-containing protein At3g19850 {ECO:0000313|RefSeq:XP_010935504.1} OS=Elaeis guineensis var. tenera (Oil palm) Name=LOC105055404 {ECO:0000313|RefSeq:XP_010935504.1} PE=3
Dioal.01G046800.v2.1	-	K17964//LRPPRC`leucine-rich PPR motif-containing protein, mitochondrial	-	-	KAH7692154.1//Cobalamin (vitamin B12)-binding module cap domain-containing protein`[Dioscorea alata]	PF13812.9//PPR_3`Pentatricopeptide repeat domain;PF12854.10//PPR_1`PPR repeat;PF13041.9//PPR_2`PPR repeat family;PF01535.23//PPR`PPR repeat	-	tr|A0A6I9S1C9|A0A6I9S1C9_ELAGV//pentatricopeptide repeat-containing protein At1g11630, mitochondrial {ECO:0000313|RefSeq:XP_010935507.1} OS=Elaeis guineensis var. tenera (Oil palm) Name=LOC105055406 {ECO:0000313|RefSeq:XP_010935507.1} PE=4
Dioal.01G046900.v2.1	GO:0016197//endosomal transport`biological_process`The directed movement of substances mediated by an endosome, a membrane-bounded organelle that carries materials enclosed in the lumen or located in the endosomal membrane. [ISBN:0198506732];GO:0015031//protein transport`biological_process`The directed movement of proteins into, out of or within a cell, or between cells, by means of some agent su…	K19022//AP5B1`AP-5 complex subunit beta-1	-	-	KAH7692156.1//AP-5 complex subunit beta-1 protein`[Dioscorea alata]	-	-	tr|A0A8B7CPG4|A0A8B7CPG4_PHODC//uncharacterized protein LOC103717108 {ECO:0000313|RefSeq:XP_008803596.3} OS=Phoenix dactylifera (Date palm) Name=LOC103717108 {ECO:0000313|RefSeq:XP_008803596.3} PE=4;tr|A0A5P1FP19|A0A5P1FP19_ASPOF//AP-5 complex subunit beta-1 {ECO:0000256|ARBA:ARBA00018167} Adaptor-related protein complex 5 beta subunit {ECO:0000256|ARBA:ARBA00021819} OS=Asparagus officinalis (Gar…
Dioal.01G047000.v2.1	-	K19022//AP5B1`AP-5 complex subunit beta-1	-	-	KAH7692157.1//C2 domain-containing protein`[Dioscorea alata];KAH7692156.1//AP-5 complex subunit beta-1 protein`[Dioscorea alata]	PF00168.33//C2`C2 domain	-	tr|A0A8B7CPG0|A0A8B7CPG0_PHODC//tricalbin-3 {ECO:0000313|RefSeq:XP_008803584.1} OS=Phoenix dactylifera (Date palm) Name=LOC103717102 {ECO:0000313|RefSeq:XP_008803584.1} PE=4;tr|A0A8B7CPG4|A0A8B7CPG4_PHODC//uncharacterized protein LOC103717108 {ECO:0000313|RefSeq:XP_008803596.3} OS=Phoenix dactylifera (Date palm) Name=LOC103717108 {ECO:0000313|RefSeq:XP_008803596.3} PE=4
Dioal.01G047100.v2.1	GO:0016021//integral component of membrane`cellular_component`The component of a membrane consisting of the gene products and protein complexes having at least some part of their peptide sequence embedded in the hydrophobic region of the membrane. [GOC:dos, GOC:go_curators];GO:0050614//delta24-sterol reductase activity`molecular_function`Catalysis of the reaction: NADP+ + 5-alpha-cholest-7-en-3-b…	K09828//DHCR24, DWF1`Delta24-sterol reductase [EC:1.3.1.72 1.3.1.-]	ko00100//Steroid biosynthesis`Metabolism`Lipid metabolism;ko01100//Metabolic pathways`Metabolism`Global and overview maps;ko01110//Biosynthesis of secondary metabolites`Metabolism`Global and overview maps	-	KAH7692158.1//Delta(24)-sterol reductase protein`[Dioscorea alata]	PF01565.26//FAD_binding_4`FAD binding domain	-	tr|A0A5P1EGF7|A0A5P1EGF7_ASPOF//FAD-binding PCMH-type domain-containing protein {ECO:0000259|PROSITE:PS51387} OS=Asparagus officinalis (Garden asparagus) ORFNames=A4U43_C07F24100 {ECO:0000313|EMBL:ONK64287.1} PE=4
Dioal.01G047200.v2.1	GO:0051539//4 iron, 4 sulfur cluster binding`molecular_function`Binding to a 4 iron, 4 sulfur (4Fe-4S) cluster; this cluster consists of four iron atoms, with the inorganic sulfur atoms found between the irons and acting as bridging ligands. [GOC:ai, PMID:15952888, Wikipedia:Iron-sulfur_cluster];GO:0051537//2 iron, 2 sulfur cluster binding`molecular_function`Binding to a 2 iron, 2 sulfur (2Fe-2S)…	K22746//CIAPIN1, DRE2`anamorsin	-	-	KAH7692159.1//Anamorsin protein`[Dioscorea alata];KAH7692160.1//Anamorsin protein`[Dioscorea alata]	PF05093.16//CIAPIN1`Cytokine-induced anti-apoptosis inhibitor 1, Fe-S biogenesis	-	tr|A0A6I9QN01|A0A6I9QN01_ELAGV//Anamorsin homolog {ECO:0000256|HAMAP-Rule:MF_03115} Fe-S cluster assembly protein DRE2 homolog {ECO:0000256|HAMAP-Rule:MF_03115} OS=Elaeis guineensis var. tenera (Oil palm) Name=LOC105037211 {ECO:0000313|RefSeq:XP_010911202.1} PE=3
Dioal.01G047300.v2.1	GO:0019706//protein-cysteine S-palmitoyltransferase activity`molecular_function`Catalysis of the transfer of a palmitoyl (systematic name, hexadecanoyl) group to a sulfur atom on the cysteine of a protein molecule, in the reaction hexadecanoyl-CoA + L-cysteinyl-[protein] = CoA + S-hexadecanoyl-L-cysteinyl-[protein]. [GOC:ai, GOC:pr, RHEA:36683];GO:0016021//integral component of membrane`cellular_…	K20031//ZDHHC6`palmitoyltransferase ZDHHC6 [EC:2.3.1.225];K18932//ZDHHC`palmitoyltransferase [EC:2.3.1.225]	-	-	KAH7692162.1//palmitoyltransferase protein`[Dioscorea alata]	PF01529.23//DHHC`DHHC palmitoyltransferase	-	tr|A0A6I9SBK6|A0A6I9SBK6_ELAGV//S-acyltransferase {ECO:0000256|RuleBase:RU079119} EC=2.3.1.225 {ECO:0000256|RuleBase:RU079119} Palmitoyltransferase {ECO:0000256|RuleBase:RU079119} OS=Elaeis guineensis var. tenera (Oil palm) ECO:0000313|RefSeq:XP_019711081.1} PE=3;tr|A0A6P5EDU7|A0A6P5EDU7_ANACO//S-acyltransferase {ECO:0000256|RuleBase:RU079119} EC=2.3.1.225 {ECO:0000256|RuleBase:RU079119} Palmitoy…
Dioal.01G047400.v2.1	-	-	-	-	KAH7692166.1//Myc-type basic helix-loop-helix (bHLH) domain-containing protein`[Dioscorea alata];KAH7692164.1//Myc-type basic helix-loop-helix (bHLH) domain-containing protein`[Dioscorea alata];KAH7692167.1//Myc-type basic helix-loop-helix (bHLH) domain-containing protein`[Dioscorea alata];KAH7692163.1//Myc-type basic helix-loop-helix (bHLH) domain-containing protein`[Dioscorea alata];KAH7692168.…	-	-	tr|A0A8B7D5N8|A0A8B7D5N8_PHODC//transcription factor bHLH123-like isoform X2 {ECO:0000313|RefSeq:XP_008813470.3} OS=Phoenix dactylifera (Date palm) Name=LOC103724092 {ECO:0000313|RefSeq:XP_008813470.3} PE=4;tr|A0A8B8ZIR2|A0A8B8ZIR2_PHODC//transcription factor bHLH123-like isoform X1 {ECO:0000313|RefSeq:XP_038971343.1} OS=Phoenix dactylifera (Date palm) Name=LOC103724092 {ECO:0000313|RefSeq:XP_038…
Dioal.01G047500.v2.1	-	-	-	-	KAH7692169.1//hypothetical protein IHE45_01G047500`[Dioscorea alata]	-	-	-
Dioal.01G047600.v2.1	GO:0005576//extracellular region`cellular_component`The space external to the outermost structure of a cell. For cells without external protective or external encapsulating structures this refers to space outside of the plasma membrane. This term covers the host cell environment outside an intracellular parasite. [GOC:go_curators];GO:0009740//gibberellic acid mediated signaling pathway`biological…	-	-	-	KAH7692170.1//Gibberellin regulated protein`[Dioscorea alata]	PF02704.17//GASA`Gibberellin regulated protein	-	tr|M1GN42|M1GN42_GOSHI//GA-stimulated transcript-like protein 1 {ECO:0000313|EMBL:AGE15497.1} gibberellin-regulated protein 1-like {ECO:0000313|RefSeq:XP_016726664.1} OS=Gossypium hirsutum (Upland cotton) (Gossypium mexicanum) Synonyms=LOC107938108 {ECO:0000313|RefSeq:XP_016726664.1} PE=2
Dioal.01G047700.v2.1	-	-	-	-	KAH7692171.1//Gibberellin regulated protein`[Dioscorea alata]	PF02704.17//GASA`Gibberellin regulated protein	-	tr|A0A6J0PQ73|A0A6J0PQ73_ELAGV//gibberellin-regulated protein 1 {ECO:0000313|RefSeq:XP_019709820.1} OS=Elaeis guineensis var. tenera (Oil palm) Name=LOC109504800 {ECO:0000313|RefSeq:XP_019709820.1} PE=3
Dioal.01G047800.v2.1	GO:0009698//phenylpropanoid metabolic process`biological_process`The chemical reactions and pathways involving aromatic derivatives of trans-cinnamic acid. [GOC:jl];GO:0106290//trans-cinnamate-CoA ligase activity`molecular_function`Catalysis of the reaction: (E)-cinnamate + ATP + CoA = (E)-cinnamoyl-CoA + AMP + diphosphate. [PMID:22649270, RHEA:64788];GO:0016207//4-coumarate-CoA ligase activity`m…	-	-	-	KAH7692172.1//Acetyl-CoA synthetase-like protein`[Dioscorea alata]	PF00501.31//AMP-binding`AMP-binding enzyme;PF13193.9//AMP-binding_C`AMP-binding enzyme C-terminal domain	-	tr|A0A6I9S1K1|A0A6I9S1K1_ELAGV//probable acyl-activating enzyme 5, peroxisomal {ECO:0000313|RefSeq:XP_010935530.1} OS=Elaeis guineensis var. tenera (Oil palm) Name=LOC105055424 {ECO:0000313|RefSeq:XP_010935530.1} PE=4
Dioal.01G047900.v2.1	-	-	-	-	KAH7692176.1//hypothetical protein IHE45_01G047900`[Dioscorea alata];KAH7692175.1//hypothetical protein IHE45_01G047900`[Dioscorea alata]	PF05623.15//DUF789`Protein of unknown function (DUF789)	-	tr|A0A6I9S0G9|A0A6I9S0G9_ELAGV//uncharacterized protein LOC105055429 {ECO:0000313|RefSeq:XP_010935537.1, ECO:0000313|RefSeq:XP_010935538.1} OS=Elaeis guineensis var. tenera (Oil palm) ECO:0000313|RefSeq:XP_010935538.1} PE=4;tr|A0A8B8JA44|A0A8B8JA44_PHODC//uncharacterized protein LOC103716934 isoform X4 {ECO:0000313|RefSeq:XP_026664446.1, ECO:0000313|RefSeq:XP_026664447.1} OS=Phoenix dactylifera (…
Dioal.01G048000.v2.1	GO:0044238//primary metabolic process`biological_process`The chemical reactions and pathways involving those compounds which are formed as a part of the normal anabolic and catabolic processes. These processes take place in most, if not all, cells of the organism. [GOC:go_curators, http://www.metacyc.org];GO:0044260//cellular macromolecule metabolic process`biological_process`The chemical reactio…	K17592//SACS`sacsin	-	-	KAH7692179.1//sacsin protein`[Dioscorea alata];KAH7692177.1//sacsin protein`[Dioscorea alata]	PF14447.9//Prok-RING_4`Prokaryotic RING finger family 4;PF13920.9//zf-C3HC4_3`Zinc finger, C3HC4 type (RING finger)	-	tr|A0A6I9S047|A0A6I9S047_ELAGV//sacsin isoform X1 {ECO:0000313|RefSeq:XP_010935539.1} OS=Elaeis guineensis var. tenera (Oil palm) Name=LOC105055430 {ECO:0000313|RefSeq:XP_010935539.1} PE=4
Dioal.01G048100.v2.1	-	K00791//miaA, TRIT1`tRNA dimethylallyltransferase [EC:2.5.1.75]	ko00908//Zeatin biosynthesis`Metabolism`Metabolism of terpenoids and polyketides;ko01100//Metabolic pathways`Metabolism`Global and overview maps;ko01110//Biosynthesis of secondary metabolites`Metabolism`Global and overview maps	-	KAH7692180.1//tRNA dimethylallyltransferase protein`[Dioscorea alata]	PF01715.20//IPPT`IPP transferase	-	tr|A0A8B8IY83|A0A8B8IY83_PHODC//tRNA dimethylallyltransferase 9 isoform X6 {ECO:0000313|RefSeq:XP_026655852.1} OS=Phoenix dactylifera (Date palm) Name=LOC103722625 {ECO:0000313|RefSeq:XP_026655852.1} PE=4
Dioal.01G048200.v2.1	-	-	-	-	KAH7692181.1//hypothetical protein IHE45_01G048200`[Dioscorea alata]	-	-	-
Dioal.01G048300.v2.1	GO:0004176//ATP-dependent peptidase activity`molecular_function`Catalysis of the hydrolysis of peptide bonds, driven by ATP hydrolysis. [GOC:mah];GO:0004252//serine-type endopeptidase activity`molecular_function`Catalysis of the hydrolysis of internal, alpha-peptide bonds in a polypeptide chain by a catalytic mechanism that involves a catalytic triad consisting of a serine nucleophile that is act…	K01358//clpP, CLPP`ATP-dependent Clp protease, protease subunit [EC:3.4.21.92]	-	-	KAH7692182.1//ATP-dependent Clp protease protease subunit protein`[Dioscorea alata]	PF00574.26//CLP_protease`Clp protease	-	tr|A0A6I9QD69|A0A6I9QD69_ELAGV//ATP-dependent Clp protease proteolytic subunit {ECO:0000256|RuleBase:RU003567} EC=3.4.21.92 {ECO:0000256|RuleBase:RU000549} OS=Elaeis guineensis var. tenera (Oil palm) Name=LOC105033580 {ECO:0000313|RefSeq:XP_010906746.1} PE=3
Dioal.01G048400.v2.1	GO:0046540//U4/U6 x U5 tri-snRNP complex`cellular_component`A ribonucleoprotein complex that is formed by the association of the U4/U6 and U5 snRNPs. [GOC:krc, GOC:pr, ISBN:0879695897, PMID:11867543];GO:0005682//U5 snRNP`cellular_component`A ribonucleoprotein complex that contains small nuclear RNA U5, a heptameric ring of Sm proteins, as well as several proteins that are unique to the U5 snRNP, …	K12859//TXNL4A, DIB1`U5 snRNP protein, DIM1 family	ko03040//Spliceosome`Genetic Information Processing`Transcription	-	XP_004148041.1//thioredoxin-like protein YLS8`[Cucumis sativus]	PF02966.19//DIM1`Mitosis protein DIM1;PF00085.23//Thioredoxin`Thioredoxin	-	tr|A0A6J1I6E9|A0A6J1I6E9_CUCMA//thioredoxin-like protein YLS8 {ECO:0000313|RefSeq:XP_022971679.1, ECO:0000313|RefSeq:XP_022971680.1} OS=Cucurbita maxima (Pumpkin) (Winter squash) ECO:0000313|RefSeq:XP_022971680.1} PE=3
Dioal.01G048500.v2.1	-	-	-	-	KAH7692185.1//Protein ACCUMULATION AND REPLICATION OF CHLOROPLASTS 6-like IMS domain-containing protein`[Dioscorea alata]	PF13355.9//ARC6-like_IMS`ARC6-like, IMS domain	-	tr|A0A6I9SBA4|A0A6I9SBA4_ELAGV//plastid division protein CDP1, chloroplastic isoform X2 {ECO:0000313|RefSeq:XP_010940349.1} OS=Elaeis guineensis var. tenera (Oil palm) Name=LOC105058957 {ECO:0000313|RefSeq:XP_010940349.1} PE=4;tr|A0A1D1ZEA6|A0A1D1ZEA6_9ARAE//Plastid division protein CDP1, chloroplastic {ECO:0000313|EMBL:JAT65163.1} Fragment OS=Anthurium amnicola ORFNames=g.72346 {ECO:0000313|EMBL…
Dioal.01G048600.v2.1	-	-	-	-	XP_039128511.1//uncharacterized protein LOC120264749`[Dioscorea cayenensis subsp. rotundata]	-	-	tr|A0A314ZRQ9|A0A314ZRQ9_PRUYE//Uncharacterized protein {ECO:0000313|EMBL:PQQ20134.1} OS=Prunus yedoensis var. nudiflora ORFNames=Pyn_05124 {ECO:0000313|EMBL:PQQ20134.1} PE=4
Dioal.01G048700.v2.1	GO:0042023//DNA endoreduplication`biological_process`Regulated re-replication of DNA within a single cell cycle, resulting in an increased cell ploidy. An example of this process occurs in the synthesis of Drosophila salivary gland cell polytene chromosomes. [GOC:jl, GOC:vw];GO:0003677//DNA binding`molecular_function`Any molecular function by which a gene product interacts selectively and non-cov…	-	-	-	KAH7692187.1//hypothetical protein IHE45_01G048700`[Dioscorea alata]	-	-	tr|A0A6I9S0H9|A0A6I9S0H9_ELAGV//DNA-binding protein RHL1 {ECO:0000313|RefSeq:XP_010935551.1} OS=Elaeis guineensis var. tenera (Oil palm) Name=LOC105055441 {ECO:0000313|RefSeq:XP_010935551.1} PE=4
Dioal.01G048800.v2.1	-	-	-	-	KAH7692188.1//hypothetical protein IHE45_01G048800`[Dioscorea alata]	-	-	tr|A0A438GUV4|A0A438GUV4_VITVI//Ty3_capsid domain-containing protein {ECO:0000259|Pfam:PF19259} OS=Vitis vinifera (Grape) ORFNames=CK203_052825 {ECO:0000313|EMBL:RVW75982.1} PE=4
Dioal.01G048900.v2.1	-	-	-	-	KAH7692189.1//TPR-like protein`[Dioscorea alata]	PF13041.9//PPR_2`PPR repeat family;PF20431.1//E_motif`E motif	-	tr|A0A8B7D1U0|A0A8B7D1U0_PHODC//pentatricopeptide repeat-containing protein At4g33170 {ECO:0000313|RefSeq:XP_008811007.1} OS=Phoenix dactylifera (Date palm) Name=LOC103722287 {ECO:0000313|RefSeq:XP_008811007.1} PE=4
Dioal.01G049000.v2.1	GO:0061630//ubiquitin protein ligase activity`molecular_function`Catalysis of the transfer of ubiquitin to a substrate protein via the reaction X-ubiquitin + S -> X + S-ubiquitin, where X is either an E2 or E3 enzyme, the X-ubiquitin linkage is a thioester bond, and the S-ubiquitin linkage is an amide bond: an isopeptide bond between the C-terminal glycine of ubiquitin and the epsilon-amino group…	K11982//RNF115_126`E3 ubiquitin-protein ligase RNF115/126 [EC:2.3.2.27]	-	-	KAH7692190.1//E3 ubiquitin-protein ligase RNF115/126 protein`[Dioscorea alata]	PF14369.9//zinc_ribbon_9`zinc-ribbon;PF17123.8//zf-RING_11`RING-like zinc finger;PF13923.9//zf-C3HC4_2`Zinc finger, C3HC4 type (RING finger);PF13639.9//zf-RING_2`Ring finger domain;PF13445.9//zf-RING_UBOX`RING-type zinc-finger;PF00097.28//zf-C3HC4`Zinc finger, C3HC4 type (RING finger)	-	tr|A0A6I9S9A1|A0A6I9S9A1_ELAGV//RING-type E3 ubiquitin transferase {ECO:0000256|ARBA:ARBA00012483} EC=2.3.2.27 {ECO:0000256|ARBA:ARBA00012483} OS=Elaeis guineensis var. tenera (Oil palm) Name=LOC105055443 {ECO:0000313|RefSeq:XP_010935556.1} PE=4
Dioal.01G049100.v2.1	-	-	-	-	KAH7692191.1//hypothetical protein IHE45_01G049100`[Dioscorea alata];KAH7692192.1//hypothetical protein IHE45_01G049100`[Dioscorea alata]	-	-	-
Dioal.01G049200.v2.1	GO:0005743//mitochondrial inner membrane`cellular_component`The inner, i.e. lumen-facing, lipid bilayer of the mitochondrial envelope. It is highly folded to form cristae. [GOC:ai];GO:0004152//dihydroorotate dehydrogenase activity`molecular_function`Catalysis of the reaction: (S)-dihydroorotate + A = AH(2) + orotate. [EC:1.3.5.2, RHEA:18073];GO:0044205//'de novo' UMP biosynthetic process`biologic…	K00254//DHODH, pyrD`dihydroorotate dehydrogenase [EC:1.3.5.2]	ko00240//Pyrimidine metabolism`Metabolism`Nucleotide metabolism;ko01100//Metabolic pathways`Metabolism`Global and overview maps;ko01240//Biosynthesis of cofactors`Metabolism`Global and overview maps	-	KAH7692194.1//Dihydroorotate dehydrogenase (quinone) protein`[Dioscorea alata];KAH7692193.1//Dihydroorotate dehydrogenase (quinone) protein`[Dioscorea alata];KAH7692195.1//Dihydroorotate dehydrogenase (quinone) protein`[Dioscorea alata]	PF01180.24//DHO_dh`Dihydroorotate dehydrogenase	-	tr|A0A6I9SBM4|A0A6I9SBM4_ELAGV//Dihydroorotate dehydrogenase (quinone), mitochondrial {ECO:0000256|ARBA:ARBA00017599, ECO:0000256|RuleBase:RU361255} Short=DHOdehase {ECO:0000256|RuleBase:RU361255} EC=1.3.5.2 {ECO:0000256|ARBA:ARBA00012791, ECO:0000256|RuleBase:RU361255} OS=Elaeis guineensis var. tenera (Oil palm) Name=LOC105058967 {ECO:0000313|RefSeq:XP_010940361.1} PE=3
Dioal.01G049300.v2.1	-	-	-	-	KAH7692196.1//GRAM domain-containing protein`[Dioscorea alata]	PF02893.23//GRAM`GRAM domain	-	tr|A0A5P1FN60|A0A5P1FN60_ASPOF//GRAM domain-containing protein {ECO:0000259|SMART:SM00568} OS=Asparagus officinalis (Garden asparagus) ORFNames=A4U43_C01F9640 {ECO:0000313|EMBL:ONK79745.1} PE=3
Dioal.01G049400.v2.1	GO:0003677//DNA binding`molecular_function`Any molecular function by which a gene product interacts selectively and non-covalently with DNA (deoxyribonucleic acid). [GOC:dph, GOC:jl, GOC:tb, GOC:vw]	-	-	-	KAH7692197.1//Myb domain plants domain-containing protein`[Dioscorea alata]	-	-	tr|A0A1J7GUH1|A0A1J7GUH1_LUPAN//Uncharacterized protein {ECO:0000313|EMBL:OIV93736.1} OS=Lupinus angustifolius (Narrow-leaved blue lupine) ORFNames=TanjilG_16587 {ECO:0000313|EMBL:OIV93736.1} PE=4
Dioal.01G049500.v2.1	GO:0016274//protein-arginine N-methyltransferase activity`molecular_function`Catalysis of the reaction: S-adenosyl-L-methionine + (protein)-arginine = S-adenosyl-L-homocysteine + (protein)-N-methyl-arginine. [GOC:mah, PMID:12351636, PMID:31284549]	K11437//PRMT6`type I protein arginine methyltransferase [EC:2.1.1.319]	-	-	KAH7692198.1//Histone-arginine N-methyltransferase protein`[Dioscorea alata]	PF13649.9//Methyltransf_25`Methyltransferase domain	-	tr|A0A1D1Y5I0|A0A1D1Y5I0_9ARAE//Uncharacterized protein {ECO:0000313|EMBL:JAT49897.1} OS=Anthurium amnicola ORFNames=g.69673 {ECO:0000313|EMBL:JAT49897.1} PE=4
Dioal.01G049600.v2.1	-	-	-	-	KAH7692199.1//TPR-like protein`[Dioscorea alata]	-	-	tr|A0A2G5CWS9|A0A2G5CWS9_AQUCA//Uncharacterized protein {ECO:0000313|EMBL:PIA35387.1} OS=Aquilegia coerulea (Rocky mountain columbine) ORFNames=AQUCO_03500039v1 {ECO:0000313|EMBL:PIA35387.1} PE=4;tr|A0A835VD56|A0A835VD56_VANPL//Uncharacterized protein {ECO:0000313|EMBL:KAG0492011.1} OS=Vanilla planifolia (Vanilla) ORFNames=HPP92_005409 {ECO:0000313|EMBL:KAG0492011.1} PE=4
Dioal.01G049700.v2.1	-	-	-	-	KAH7692200.1//hypothetical protein IHE45_01G049700`[Dioscorea alata]	-	-	-
Dioal.01G049800.v2.1	-	-	-	-	KAH7692201.1//BRO1 domain-containing protein`[Dioscorea alata];KAH7692204.1//BRO1 domain-containing protein`[Dioscorea alata];KAH7692208.1//BRO1 domain-containing protein`[Dioscorea alata];KAH7692203.1//BRO1 domain-containing protein`[Dioscorea alata];KAH7692206.1//BRO1 domain-containing protein`[Dioscorea alata];KAH7692202.1//BRO1 domain-containing protein`[Dioscorea alata]	PF03097.21//BRO1`BRO1-like domain	-	tr|A0A843TIE3|A0A843TIE3_COLES//BRO1 domain-containing protein {ECO:0000259|PROSITE:PS51180} OS=Colocasia esculenta (Wild taro) (Arum esculentum) ORFNames=Taro_004543 {ECO:0000313|EMBL:MQL72202.1} PE=3
Dioal.01G049900.v2.1	GO:0004252//serine-type endopeptidase activity`molecular_function`Catalysis of the hydrolysis of internal, alpha-peptide bonds in a polypeptide chain by a catalytic mechanism that involves a catalytic triad consisting of a serine nucleophile that is activated by a proton relay involving an acidic residue (e.g. aspartate or glutamate) and a basic residue (usually histidine). [GOC:mah, https://www.…	K01354//ptrB`oligopeptidase B [EC:3.4.21.83]	-	-	KAH7692210.1//Peptidase S9A prolyl oligopeptidase protein`[Dioscorea alata];KAH7692209.1//Peptidase S9A prolyl oligopeptidase protein`[Dioscorea alata]	PF02897.18//Peptidase_S9_N`Prolyl oligopeptidase, N-terminal beta-propeller domain;PF00326.24//Peptidase_S9`Prolyl oligopeptidase family	-	tr|A0A6I9S075|A0A6I9S075_ELAGV//Prolyl endopeptidase {ECO:0000256|RuleBase:RU368024} EC=3.4.21.- {ECO:0000256|RuleBase:RU368024} OS=Elaeis guineensis var. tenera (Oil palm) Name=LOC105055466 {ECO:0000313|RefSeq:XP_010935585.1} PE=3
Dioal.01G050000.v2.1	-	K17964//LRPPRC`leucine-rich PPR motif-containing protein, mitochondrial	-	-	KAH7692211.1//HCP-like protein`[Dioscorea alata];KAH7692199.1//TPR-like protein`[Dioscorea alata]	PF17177.7//PPR_long`Pentacotripeptide-repeat region of PRORP;PF13812.9//PPR_3`Pentatricopeptide repeat domain;PF13041.9//PPR_2`PPR repeat family;PF01535.23//PPR`PPR repeat;PF12854.10//PPR_1`PPR repeat	-	tr|A0A8B7CN43|A0A8B7CN43_PHODC//pentatricopeptide repeat-containing protein At5g38730 {ECO:0000313|RefSeq:XP_008802748.1} OS=Phoenix dactylifera (Date palm) Name=LOC103716496 {ECO:0000313|RefSeq:XP_008802748.1} PE=4;tr|A0A835VD56|A0A835VD56_VANPL//Uncharacterized protein {ECO:0000313|EMBL:KAG0492011.1} OS=Vanilla planifolia (Vanilla) ORFNames=HPP92_005409 {ECO:0000313|EMBL:KAG0492011.1} PE=4
Dioal.01G050100.v2.1	-	-	-	-	KAH7692212.1//ArsR-like helix-turn-helix domain-containing protein`[Dioscorea alata]	-	-	tr|A0A5P1EIY8|A0A5P1EIY8_ASPOF//Uncharacterized protein {ECO:0000313|EMBL:ONK64040.1} OS=Asparagus officinalis (Garden asparagus) ORFNames=A4U43_C07F21480 {ECO:0000313|EMBL:ONK64040.1} PE=4
Dioal.01G050200.v2.1	GO:0016021//integral component of membrane`cellular_component`The component of a membrane consisting of the gene products and protein complexes having at least some part of their peptide sequence embedded in the hydrophobic region of the membrane. [GOC:dos, GOC:go_curators];GO:0015267//channel activity`molecular_function`Enables the energy-independent facilitated diffusion, mediated by passage of…	-	-	-	KAH7692214.1//Major intrinsic protein`[Dioscorea alata]	PF00230.23//MIP`Major intrinsic protein	-	tr|A0A7I8LMY0|A0A7I8LMY0_SPIIN//Hypothetical protein {ECO:0000313|EMBL:CAA7410618.1} OS=Spirodela intermedia (Intermediate duckweed) SI8410_18021296 {ECO:0000313|EMBL:CAA7410618.1} PE=3
Dioal.01G050300.v2.1	GO:0000287//magnesium ion binding`molecular_function`Binding to a magnesium (Mg) ion. [GOC:ai];GO:0030955//potassium ion binding`molecular_function`Binding to a potassium ion (K+). [GOC:mah];GO:0016301//kinase activity`molecular_function`Catalysis of the transfer of a phosphate group, usually from ATP, to a substrate molecule. [ISBN:0198506732];GO:0004743//pyruvate kinase activity`molecular_funct…	K00873//PK, pyk`pyruvate kinase [EC:2.7.1.40]	ko00010//Glycolysis / Gluconeogenesis`Metabolism`Carbohydrate metabolism;ko00620//Pyruvate metabolism`Metabolism`Carbohydrate metabolism;ko01100//Metabolic pathways`Metabolism`Global and overview maps;ko01110//Biosynthesis of secondary metabolites`Metabolism`Global and overview maps;ko01200//Carbon metabolism`Metabolism`Global and overview maps;ko01230//Biosynthesis of amino acids`Metabolism`Glob…	-	KAH7692215.1//Pyruvate kinase protein`[Dioscorea alata]	PF00224.24//PK`Pyruvate kinase, barrel domain;PF02887.19//PK_C`Pyruvate kinase, alpha/beta domain	-	tr|A0A0A0N2U8|A0A0A0N2U8_DENOF//Pyruvate kinase {ECO:0000256|ARBA:ARBA00012142, ECO:0000256|RuleBase:RU000504} EC=2.7.1.40 {ECO:0000256|ARBA:ARBA00012142, ECO:0000256|RuleBase:RU000504} OS=Dendrobium officinale (Orchid) Name=PK {ECO:0000313|EMBL:AGI60277.1} PE=2
Dioal.01G050400.v2.1	GO:0006869//lipid transport`biological_process`The directed movement of lipids into, out of or within a cell, or between cells, by means of some agent such as a transporter or pore. Lipids are compounds soluble in an organic solvent but not, or sparingly, in an aqueous solvent. [ISBN:0198506732];GO:0005783//endoplasmic reticulum`cellular_component`The irregular network of unit membranes, visible …	-	-	-	KAH7692218.1//PH domain-like protein`[Dioscorea alata];KAH7692219.1//PH domain-like protein`[Dioscorea alata];KAH7692216.1//PH domain-like protein`[Dioscorea alata]	-	-	tr|A0A6I9S1K2|A0A6I9S1K2_ELAGV//testis-expressed protein 2 {ECO:0000313|RefSeq:XP_010935611.1} OS=Elaeis guineensis var. tenera (Oil palm) Name=LOC105055475 {ECO:0000313|RefSeq:XP_010935611.1} PE=4
Dioal.01G050500.v2.1	-	-	-	-	KAH7692220.1//Zf-FLZ domain-containing protein`[Dioscorea alata]	PF04570.17//zf-FLZ`zinc-finger of the FCS-type, C2-C2	-	tr|A0A2I0A414|A0A2I0A414_9ASPA//FLZ-type domain-containing protein {ECO:0000259|PROSITE:PS51795} OS=Apostasia shenzhenica ORFNames=AXF42_Ash013363 {ECO:0000313|EMBL:PKA50274.1} PE=3
Dioal.01G050600.v2.1	GO:0006355//regulation of transcription, DNA-templated`biological_process`Any process that modulates the frequency, rate or extent of cellular DNA-templated transcription. [GOC:go_curators, GOC:txnOH]	-	-	-	KAH7692221.1//FHY3/FAR1 family protein`[Dioscorea alata]	PF03101.18//FAR1`FAR1 DNA-binding domain;PF10551.12//MULE`MULE transposase domain	FAR1//http://planttfdb.gao-lab.org/family.php?fam=FAR1	tr|A0A7N0UJC0|A0A7N0UJC0_KALFE//Protein FAR1-RELATED SEQUENCE {ECO:0000256|RuleBase:RU367018} OS=Kalanchoe fedtschenkoi (Lavender scallops) (South American air plant) PE=3
Dioal.01G050700.v2.1	-	-	-	-	KAH7692222.1//hypothetical protein IHE45_01G050700`[Dioscorea alata]	PF05623.15//DUF789`Protein of unknown function (DUF789)	-	tr|A0A6I9S1R0|A0A6I9S1R0_ELAGV//uncharacterized protein LOC105055476 {ECO:0000313|RefSeq:XP_010935612.1, ECO:0000313|RefSeq:XP_019709498.1} OS=Elaeis guineensis var. tenera (Oil palm) ECO:0000313|RefSeq:XP_019709498.1} PE=4
Dioal.01G050800.v2.1	-	K00943//tmk, DTYMK`dTMP kinase [EC:2.7.4.9]	ko00240//Pyrimidine metabolism`Metabolism`Nucleotide metabolism;ko01100//Metabolic pathways`Metabolism`Global and overview maps	-	KAH7692223.1//Glutathione transferase protein`[Dioscorea alata]	PF14303.9//NAM-associated`No apical meristem-associated C-terminal domain	-	tr|A0A7J0F0Z9|A0A7J0F0Z9_9ERIC//NAM-associated domain-containing protein {ECO:0000259|Pfam:PF14303} OS=Actinidia rufa ORFNames=Acr_08g0006890 {ECO:0000313|EMBL:GFY92293.1} PE=4
Dioal.01G050900.v2.1	-	-	-	-	KAH7692224.1//hypothetical protein IHE45_01G050900`[Dioscorea alata]	-	-	-
Dioal.01G051000.v2.1	-	K12829//SF3B2, SAP145, CUS1`splicing factor 3B subunit 2	ko03040//Spliceosome`Genetic Information Processing`Transcription	-	KAH7692225.1//hypothetical protein IHE45_01G051000`[Dioscorea alata]	PF05212.15//DUF707`Protein of unknown function (DUF707)	-	tr|A0A6P5GXU5|A0A6P5GXU5_ANACO//uncharacterized protein LOC109727153 isoform X2 {ECO:0000313|RefSeq:XP_020112654.1} OS=Ananas comosus (Pineapple) (Ananas ananas) Name=LOC109727153 {ECO:0000313|RefSeq:XP_020112654.1} PE=4;tr|C0PMB5|C0PMB5_MAIZE//Uncharacterized protein {ECO:0000313|EMBL:ACN36331.1} OS=Zea mays (Maize) PE=2
Dioal.01G051100.v2.1	-	-	-	-	KAH7692226.1//U3 small nucleolar RNA-associated protein 23`[Dioscorea alata]	PF04900.15//Fcf1`Fcf1	-	tr|A0A804JS34|A0A804JS34_MUSAM//(wild Malaysian banana) hypothetical protein {ECO:0000313|EMBL:CAG1855596.1} OS=Musa acuminata subsp. malaccensis (Wild banana) (Musa malaccensis) ORFNames=GSMUA_50420.1 {ECO:0000313|EMBL:CAG1855596.1} PE=4
Dioal.01G051200.v2.1	-	K18643//KATNB1`katanin p80 WD40 repeat-containing subunit B1	-	-	KAH7692227.1//Katanin p80 WD40 repeat-containing subunit B1 protein`[Dioscorea alata]	PF00400.35//WD40`WD domain, G-beta repeat;PF12894.10//ANAPC4_WD40`Anaphase-promoting complex subunit 4 WD40 domain;PF13925.9//Katanin_con80`con80 domain of Katanin	-	tr|A0A8B8ZHX6|A0A8B8ZHX6_PHODC//katanin p80 WD40 repeat-containing subunit B1 homolog KTN80.4-like isoform X1 {ECO:0000313|RefSeq:XP_008802561.2, ECO:0000313|RefSeq:XP_038971058.1} OS=Phoenix dactylifera (Date palm) ECO:0000313|RefSeq:XP_038971058.1} PE=4;tr|A0A8B8ZGX8|A0A8B8ZGX8_PHODC//katanin p80 WD40 repeat-containing subunit B1 homolog KTN80.3-like isoform X2 {ECO:0000313|RefSeq:XP_038971059.…
Dioal.01G051300.v2.1	GO:0004324//ferredoxin-NADP+ reductase activity`molecular_function`Catalysis of the reaction: reduced ferredoxin + NADP+ = oxidized ferredoxin + NADPH + H+. [GOC:kd, RHEA:20125];GO:0015979//photosynthesis`biological_process`The synthesis by organisms of organic chemical compounds, especially carbohydrates, from carbon dioxide (CO2) using energy obtained from light rather than from the oxidation o…	K02641//petH`ferredoxin--NADP+ reductase [EC:1.18.1.2]	ko00195//Photosynthesis`Metabolism`Energy metabolism;ko01100//Metabolic pathways`Metabolism`Global and overview maps	-	KAH7692228.1//Ferredoxin--NADP(+) reductase protein`[Dioscorea alata];KAH7692229.1//Ferredoxin--NADP(+) reductase protein`[Dioscorea alata]	PF00175.24//NAD_binding_1`Oxidoreductase NAD-binding domain	-	tr|A0A5P1EKS4|A0A5P1EKS4_ASPOF//Ferredoxin--NADP reductase, chloroplastic {ECO:0000256|PIRNR:PIRNR000361} Short=FNR {ECO:0000256|PIRNR:PIRNR000361} EC=1.18.1.2 {ECO:0000256|PIRNR:PIRNR000361} OS=Asparagus officinalis (Garden asparagus) ORFNames=A4U43_C07F34620 {ECO:0000313|EMBL:ONK65191.1} PE=3
Dioal.01G051400.v2.1	-	-	-	-	KAH7692230.1//solute carrier family 45 member 1/2/4 protein`[Dioscorea alata]	-	-	tr|A0A804HPE3|A0A804HPE3_MUSAM//(wild Malaysian banana) hypothetical protein {ECO:0000313|EMBL:CAG1858319.1} OS=Musa acuminata subsp. malaccensis (Wild banana) (Musa malaccensis) ORFNames=GSMUA_286140.1 {ECO:0000313|EMBL:CAG1858319.1} PE=4
Dioal.01G051500.v2.1	-	-	-	-	KAH7692231.1//hypothetical protein IHE45_01G051500`[Dioscorea alata]	-	-	tr|A0A151RKM4|A0A151RKM4_CAJCA//Uncharacterized protein {ECO:0000313|EMBL:KYP43126.1} Fragment OS=Cajanus cajan (Pigeon pea) (Cajanus indicus) ORFNames=KK1_035457 {ECO:0000313|EMBL:KYP43126.1} PE=4
Dioal.01G051600.v2.1	-	-	-	-	KAH7692232.1//Clathrin light chain protein`[Dioscorea alata]	PF01086.20//Clathrin_lg_ch`Clathrin light chain	-	tr|A0A8B7BJ96|A0A8B7BJ96_PHODC//clathrin light chain 2-like {ECO:0000313|RefSeq:XP_008778291.2} OS=Phoenix dactylifera (Date palm) Name=LOC103698093 {ECO:0000313|RefSeq:XP_008778291.2} PE=4
Dioal.01G051700.v2.1	GO:0005737//cytoplasm`cellular_component`The contents of a cell excluding the plasma membrane and nucleus, but including other subcellular structures. [ISBN:0198547684];GO:0008017//microtubule binding`molecular_function`Binding to a microtubule, a filament composed of tubulin monomers. [GOC:krc];GO:0000166//nucleotide binding`molecular_function`Binding to a nucleotide, any compound consisting of …	-	-	-	KAH7692233.1//Microtubule-associated protein RP/EB protein`[Dioscorea alata]	PF00307.34//CH`Calponin homology (CH) domain;PF03271.20//EB1`EB1-like C-terminal motif	-	tr|A0A6I9R2B6|A0A6I9R2B6_ELAGV//microtubule-associated protein RP/EB family member 1C {ECO:0000313|RefSeq:XP_010918422.1} OS=Elaeis guineensis var. tenera (Oil palm) Name=LOC105042800 {ECO:0000313|RefSeq:XP_010918422.1} PE=3
Dioal.01G051800.v2.1	GO:0030148//sphingolipid biosynthetic process`biological_process`The chemical reactions and pathways resulting in the formation of sphingolipids, any of a class of lipids containing the long-chain amine diol sphingosine or a closely related base (a sphingoid). [GOC:mah, ISBN:0198506732];GO:0016021//integral component of membrane`cellular_component`The component of a membrane consisting of the gen…	K04712//DEGS`sphingolipid 4-desaturase/C4-monooxygenase [EC:1.14.19.17 1.14.18.5]	ko00600//Sphingolipid metabolism`Metabolism`Lipid metabolism;ko01100//Metabolic pathways`Metabolism`Global and overview maps	-	KAH7692234.1//sphingolipid delta-4 desaturase protein`[Dioscorea alata]	PF08557.13//Lipid_DES`Sphingolipid Delta4-desaturase (DES);PF00487.27//FA_desaturase`Fatty acid desaturase	-	tr|A0A314KJL9|A0A314KJL9_NICAT//Sphingolipid delta(4)-desaturase DES1-like {ECO:0000256|PIRNR:PIRNR017228} EC=1.14.19.17 {ECO:0000256|PIRNR:PIRNR017228} OS=Nicotiana attenuata (Coyote tobacco) ORFNames=A4A49_23231 {ECO:0000313|EMBL:OIT28889.1} PE=3
Dioal.01G051900.v2.1	GO:0016021//integral component of membrane`cellular_component`The component of a membrane consisting of the gene products and protein complexes having at least some part of their peptide sequence embedded in the hydrophobic region of the membrane. [GOC:dos, GOC:go_curators];GO:0005975//carbohydrate metabolic process`biological_process`The chemical reactions and pathways involving carbohydrates, a…	-	-	-	KAH7692235.1//hypothetical protein IHE45_01G051900`[Dioscorea alata]	PF00335.23//Tetraspanin`Tetraspanin family	-	tr|A0A6I9SIZ9|A0A6I9SIZ9_ELAGV//tetraspanin-19 {ECO:0000313|RefSeq:XP_010940414.1} OS=Elaeis guineensis var. tenera (Oil palm) Name=LOC105059002 {ECO:0000313|RefSeq:XP_010940414.1} PE=4;tr|A0A5P1FAP2|A0A5P1FAP2_ASPOF//Beta-N-acetylhexosaminidase {ECO:0000256|ARBA:ARBA00012663} EC=3.2.1.52 {ECO:0000256|ARBA:ARBA00012663} OS=Asparagus officinalis (Garden asparagus) ORFNames=A4U43_C04F34470 {ECO:000…
Dioal.01G052000.v2.1	-	-	-	-	KAH7692236.1//hypothetical protein IHE45_01G052000`[Dioscorea alata];KAH7692237.1//hypothetical protein IHE45_01G052000`[Dioscorea alata]	-	-	tr|A0A6P5GX65|A0A6P5GX65_ANACO//uncharacterized protein LOC109727003 {ECO:0000313|RefSeq:XP_020112439.1} OS=Ananas comosus (Pineapple) (Ananas ananas) Name=LOC109727003 {ECO:0000313|RefSeq:XP_020112439.1} PE=4;tr|A0A8B8ZAJ3|A0A8B8ZAJ3_PHODC//uncharacterized protein LOC103699407 isoform X6 {ECO:0000313|RefSeq:XP_038971096.1} OS=Phoenix dactylifera (Date palm) Name=LOC103699407 {ECO:0000313|RefSeq:…
Dioal.01G052100.v2.1	-	K14537//NUG2, GNL2`nuclear GTP-binding protein	ko03008//Ribosome biogenesis in eukaryotes`Genetic Information Processing`Translation	-	KAH7692239.1//nuclear GTP-binding protein`[Dioscorea alata]	PF08153.15//NGP1NT`NGP1NT (NUC091) domain;PF01926.26//MMR_HSR1`50S ribosome-binding GTPase	-	tr|A0A8B8ZDJ9|A0A8B8ZDJ9_PHODC//nuclear/nucleolar GTPase 2 {ECO:0000313|RefSeq:XP_038971377.1} OS=Phoenix dactylifera (Date palm) Name=LOC103699913 {ECO:0000313|RefSeq:XP_038971377.1} PE=4
Dioal.01G052200.v2.1	-	-	-	-	KAH7692240.1//WD40-repeat-containing domain-containing protein`[Dioscorea alata]	-	-	tr|A0A6I9RZL4|A0A6I9RZL4_ELAGV//WD repeat-containing protein DWA2 {ECO:0000313|RefSeq:XP_010935238.1} OS=Elaeis guineensis var. tenera (Oil palm) Name=LOC105055187 {ECO:0000313|RefSeq:XP_010935238.1} PE=4
Dioal.01G052300.v2.1	GO:0004176//ATP-dependent peptidase activity`molecular_function`Catalysis of the hydrolysis of peptide bonds, driven by ATP hydrolysis. [GOC:mah];GO:0009536//plastid`cellular_component`Any member of a family of organelles found in the cytoplasm of plants and some protists, which are membrane-bounded and contain DNA. Plant plastids develop from a common type, the proplastid. [GOC:jl, ISBN:01985476…	-	-	-	KAH7692242.1//Peptidase FtsH protein`[Dioscorea alata];KAH7692241.1//Peptidase FtsH protein`[Dioscorea alata]	PF00004.32//AAA`ATPase family associated with various cellular activities (AAA);PF17862.4//AAA_lid_3`AAA+ lid domain;PF01434.21//Peptidase_M41`Peptidase family M41	-	tr|A0A2I0VUF6|A0A2I0VUF6_9ASPA//ATP-dependent zinc metalloprotease FTSH 1, chloroplastic {ECO:0000313|EMBL:PKU67033.1} OS=Dendrobium catenatum ORFNames=MA16_Dca023163 {ECO:0000313|EMBL:PKU67033.1} PE=3
Dioal.01G052400.v2.1	-	K14500//BSK`BR-signaling kinase [EC:2.7.11.1]	ko04075//Plant hormone signal transduction`Environmental Information Processing`Signal transduction	-	KAH7692243.1//Non-specific serine/threonine protein kinase protein`[Dioscorea alata]	PF00069.28//Pkinase`Protein kinase domain;PF07714.20//PK_Tyr_Ser-Thr`Protein tyrosine and serine/threonine kinase	-	tr|A0A843XQ36|A0A843XQ36_COLES//Protein kinase domain-containing protein {ECO:0000259|PROSITE:PS50011} OS=Colocasia esculenta (Wild taro) (Arum esculentum) ORFNames=Taro_054456 {ECO:0000313|EMBL:MQM21416.1} PE=4
Dioal.01G052500.v2.1	-	-	-	-	KAH7692244.1//hypothetical protein IHE45_01G052500`[Dioscorea alata]	PF04783.15//DUF630`Protein of unknown function (DUF630);PF04782.15//DUF632`Protein of unknown function (DUF632)	-	tr|A0A5P1EE16|A0A5P1EE16_ASPOF//Uncharacterized protein {ECO:0000313|EMBL:ONK64136.1} OS=Asparagus officinalis (Garden asparagus) ORFNames=A4U43_C07F22450 {ECO:0000313|EMBL:ONK64136.1} PE=4
Dioal.01G052600.v2.1	-	-	-	-	KAH7692245.1//hypothetical protein IHE45_01G052600`[Dioscorea alata]	PF03087.17//BPS1`Protein BPS1	-	tr|A0A6I9S0Y3|A0A6I9S0Y3_ELAGV//uncharacterized protein LOC105055177 {ECO:0000313|RefSeq:XP_010935228.1} OS=Elaeis guineensis var. tenera (Oil palm) Name=LOC105055177 {ECO:0000313|RefSeq:XP_010935228.1} PE=4
Dioal.01G052700.v2.1	-	-	-	-	KAH7692246.1//hypothetical protein IHE45_01G052700`[Dioscorea alata]	PF03087.17//BPS1`Protein BPS1	-	tr|A0A804JX87|A0A804JX87_MUSAM//Uncharacterized protein {ECO:0000313|EnsemblPlants:Ma07_p18750.1} OS=Musa acuminata subsp. malaccensis (Wild banana) (Musa malaccensis) Name=103973369 {ECO:0000313|EnsemblPlants:Ma07_p18750.1} PE=4
Dioal.01G052800.v2.1	-	-	-	-	KAH7692247.1//NADH dehydrogenase [ubiquinone] 1 beta subcomplex subunit 2 protein`[Dioscorea alata]	-	-	tr|A0A8B8P021|A0A8B8P021_9MYRT//NADH dehydrogenase [ubiquinone] 1 beta subcomplex subunit 2-like {ECO:0000313|RefSeq:XP_030527278.1} OS=Rhodamnia argentea Name=LOC115738708 {ECO:0000313|RefSeq:XP_030527278.1} PE=4
Dioal.01G052900.v2.1	GO:0015031//protein transport`biological_process`The directed movement of proteins into, out of or within a cell, or between cells, by means of some agent such as a transporter or pore. [GOC:ai]	K19476//IST1`vacuolar protein sorting-associated protein IST1	ko04144//Endocytosis`Cellular Processes`Transport and catabolism	-	KAH7692248.1//Vacuolar protein sorting-associated protein Ist1 protein`[Dioscorea alata]	PF03398.17//Ist1`Regulator of Vps4 activity in the MVB pathway	-	tr|A0A6I9RZS1|A0A6I9RZS1_ELAGV//IST1-like protein {ECO:0000313|RefSeq:XP_010935225.1} OS=Elaeis guineensis var. tenera (Oil palm) Name=LOC105055175 {ECO:0000313|RefSeq:XP_010935225.1} PE=3
Dioal.01G053000.v2.1	GO:0009733//response to auxin`biological_process`Any process that results in a change in state or activity of a cell or an organism (in terms of movement, secretion, enzyme production, gene expression, etc.) as a result of an auxin stimulus. [GOC:jl]	-	-	-	KAH7692249.1//Small auxin-up RNA protein`[Dioscorea alata]	PF02519.17//Auxin_inducible`Auxin responsive protein	-	tr|A0A438EL24|A0A438EL24_VITVI//Auxin-responsive protein SAUR64 {ECO:0000313|EMBL:RVW48315.1} OS=Vitis vinifera (Grape) ORFNames=CK203_069528 {ECO:0000313|EMBL:RVW48315.1} PE=3
Dioal.01G053100.v2.1	GO:0009733//response to auxin`biological_process`Any process that results in a change in state or activity of a cell or an organism (in terms of movement, secretion, enzyme production, gene expression, etc.) as a result of an auxin stimulus. [GOC:jl]	-	-	-	KAH7692250.1//Small auxin-up RNA protein`[Dioscorea alata]	PF02519.17//Auxin_inducible`Auxin responsive protein	-	tr|A0A6P5HS74|A0A6P5HS74_ANACO//auxin-responsive protein SAUR36-like {ECO:0000313|RefSeq:XP_020115138.1} OS=Ananas comosus (Pineapple) (Ananas ananas) Name=LOC109728974 {ECO:0000313|RefSeq:XP_020115138.1} PE=3
Dioal.01G053200.v2.1	GO:0009733//response to auxin`biological_process`Any process that results in a change in state or activity of a cell or an organism (in terms of movement, secretion, enzyme production, gene expression, etc.) as a result of an auxin stimulus. [GOC:jl]	-	-	-	KAH7692251.1//Small auxin-up RNA protein`[Dioscorea alata]	PF02519.17//Auxin_inducible`Auxin responsive protein	-	tr|A0A6P5H4N6|A0A6P5H4N6_ANACO//auxin-responsive protein SAUR68-like {ECO:0000313|RefSeq:XP_020112493.1} OS=Ananas comosus (Pineapple) (Ananas ananas) Name=LOC109727042 {ECO:0000313|RefSeq:XP_020112493.1} PE=3
Dioal.01G053300.v2.1	-	-	-	-	KAH7692252.1//Small auxin-up RNA protein`[Dioscorea alata]	PF02519.17//Auxin_inducible`Auxin responsive protein	-	tr|A0A833VJ40|A0A833VJ40_9POAL//Auxin-responsive protein SAUR36 {ECO:0000313|EMBL:KAF3324898.1} OS=Carex littledalei ORFNames=FCM35_KLT11055 {ECO:0000313|EMBL:KAF3324898.1} PE=3
Dioal.01G053400.v2.1	GO:0009733//response to auxin`biological_process`Any process that results in a change in state or activity of a cell or an organism (in terms of movement, secretion, enzyme production, gene expression, etc.) as a result of an auxin stimulus. [GOC:jl]	-	-	-	KAH7692253.1//Small auxin-up RNA protein`[Dioscorea alata]	PF02519.17//Auxin_inducible`Auxin responsive protein	-	tr|A5ANQ4|A5ANQ4_VITVI//Uncharacterized protein {ECO:0000313|EMBL:CAN82401.1} OS=Vitis vinifera (Grape) ORFNames=VITISV_032217 {ECO:0000313|EMBL:CAN82401.1} PE=3
Dioal.01G053500.v2.1	GO:0009733//response to auxin`biological_process`Any process that results in a change in state or activity of a cell or an organism (in terms of movement, secretion, enzyme production, gene expression, etc.) as a result of an auxin stimulus. [GOC:jl]	-	-	-	KAH7692254.1//Small auxin-up RNA protein`[Dioscorea alata]	PF02519.17//Auxin_inducible`Auxin responsive protein	-	tr|A0A6P5HS74|A0A6P5HS74_ANACO//auxin-responsive protein SAUR36-like {ECO:0000313|RefSeq:XP_020115138.1} OS=Ananas comosus (Pineapple) (Ananas ananas) Name=LOC109728974 {ECO:0000313|RefSeq:XP_020115138.1} PE=3
Dioal.01G053600.v2.1	GO:0009733//response to auxin`biological_process`Any process that results in a change in state or activity of a cell or an organism (in terms of movement, secretion, enzyme production, gene expression, etc.) as a result of an auxin stimulus. [GOC:jl]	-	-	-	KAH7692255.1//Small auxin-up RNA protein`[Dioscorea alata]	PF02519.17//Auxin_inducible`Auxin responsive protein	-	tr|A0A6P5HS74|A0A6P5HS74_ANACO//auxin-responsive protein SAUR36-like {ECO:0000313|RefSeq:XP_020115138.1} OS=Ananas comosus (Pineapple) (Ananas ananas) Name=LOC109728974 {ECO:0000313|RefSeq:XP_020115138.1} PE=3
Dioal.01G053700.v2.1	GO:0009733//response to auxin`biological_process`Any process that results in a change in state or activity of a cell or an organism (in terms of movement, secretion, enzyme production, gene expression, etc.) as a result of an auxin stimulus. [GOC:jl]	-	-	-	KAH7692256.1//Small auxin-up RNA protein`[Dioscorea alata]	PF02519.17//Auxin_inducible`Auxin responsive protein	-	tr|A0A6P5HS74|A0A6P5HS74_ANACO//auxin-responsive protein SAUR36-like {ECO:0000313|RefSeq:XP_020115138.1} OS=Ananas comosus (Pineapple) (Ananas ananas) Name=LOC109728974 {ECO:0000313|RefSeq:XP_020115138.1} PE=3
Dioal.01G053800.v2.1	-	-	-	-	KAH7692257.1//Small auxin-up RNA protein`[Dioscorea alata]	PF02519.17//Auxin_inducible`Auxin responsive protein	-	tr|A0A833VJ40|A0A833VJ40_9POAL//Auxin-responsive protein SAUR36 {ECO:0000313|EMBL:KAF3324898.1} OS=Carex littledalei ORFNames=FCM35_KLT11055 {ECO:0000313|EMBL:KAF3324898.1} PE=3
Dioal.01G053900.v2.1	GO:0009733//response to auxin`biological_process`Any process that results in a change in state or activity of a cell or an organism (in terms of movement, secretion, enzyme production, gene expression, etc.) as a result of an auxin stimulus. [GOC:jl]	-	-	-	KAH7692258.1//Small auxin-up RNA protein`[Dioscorea alata]	PF02519.17//Auxin_inducible`Auxin responsive protein	-	tr|A0A6P5H4N6|A0A6P5H4N6_ANACO//auxin-responsive protein SAUR68-like {ECO:0000313|RefSeq:XP_020112493.1} OS=Ananas comosus (Pineapple) (Ananas ananas) Name=LOC109727042 {ECO:0000313|RefSeq:XP_020112493.1} PE=3
Dioal.01G054000.v2.1	GO:0009733//response to auxin`biological_process`Any process that results in a change in state or activity of a cell or an organism (in terms of movement, secretion, enzyme production, gene expression, etc.) as a result of an auxin stimulus. [GOC:jl]	-	-	-	KAH7692259.1//Small auxin-up RNA protein`[Dioscorea alata]	PF02519.17//Auxin_inducible`Auxin responsive protein	-	tr|A0A6P5H4N6|A0A6P5H4N6_ANACO//auxin-responsive protein SAUR68-like {ECO:0000313|RefSeq:XP_020112493.1} OS=Ananas comosus (Pineapple) (Ananas ananas) Name=LOC109727042 {ECO:0000313|RefSeq:XP_020112493.1} PE=3
Dioal.01G054100.v2.1	GO:0008168//methyltransferase activity`molecular_function`Catalysis of the transfer of a methyl group to an acceptor molecule. [ISBN:0198506732];GO:0032259//methylation`biological_process`The process in which a methyl group is covalently attached to a molecule. [GOC:mah];GO:0046983//protein dimerization activity`molecular_function`The formation of a protein dimer, a macromolecular structure consi…	K16040//ROMT`trans-resveratrol di-O-methyltransferase [EC:2.1.1.240]	ko00945//Stilbenoid, diarylheptanoid and gingerol biosynthesis`Metabolism`Biosynthesis of other secondary metabolites;ko01110//Biosynthesis of secondary metabolites`Metabolism`Global and overview maps	-	KAH7692262.1//O-methyltransferase COMT-type protein`[Dioscorea alata];KAH7692260.1//O-methyltransferase COMT-type protein`[Dioscorea alata]	PF08100.14//Dimerisation`Dimerisation domain;PF00891.21//Methyltransf_2`O-methyltransferase domain	-	tr|A0A834WWS6|A0A834WWS6_9FABA//Putative O-methyltransferase 3 {ECO:0000313|EMBL:KAF7833946.1} OS=Senna tora ORFNames=G2W53_008805 {ECO:0000313|EMBL:KAF7833946.1} PE=3;tr|A0A6P6SP52|A0A6P6SP52_COFAR//trans-resveratrol di-O-methyltransferase-like {ECO:0000313|RefSeq:XP_027067635.1} OS=Coffea arabica (Arabian coffee) Name=LOC113693274 {ECO:0000313|RefSeq:XP_027067635.1} PE=3
Dioal.01G054200.v2.1	GO:0004519//endonuclease activity`molecular_function`Catalysis of the hydrolysis of ester linkages within nucleic acids by creating internal breaks. [GOC:mah, ISBN:0198547684];GO:0006281//DNA repair`biological_process`The process of restoring DNA after damage. Genomes are subject to damage by chemical and physical agents in the environment (e.g. UV and ionizing radiations, chemical mutagens, fung…	-	-	-	KAH7692263.1//RNA-directed DNA polymerase protein`[Dioscorea alata]	-	-	tr|A0A2N9I582|A0A2N9I582_FAGSY//Reverse transcriptase domain-containing protein {ECO:0000259|PROSITE:PS50878} OS=Fagus sylvatica (Beechnut) ORFNames=FSB_LOCUS46863 {ECO:0000313|EMBL:SPD18981.1} PE=4
Dioal.01G054300.v2.1	GO:0008757//S-adenosylmethionine-dependent methyltransferase activity`molecular_function`Catalysis of the transfer of a methyl group from S-adenosyl-L-methionine to a substrate. [GOC:mah];GO:0046983//protein dimerization activity`molecular_function`The formation of a protein dimer, a macromolecular structure consists of two noncovalently associated identical or nonidentical subunits. [ISBN:019850…	K16040//ROMT`trans-resveratrol di-O-methyltransferase [EC:2.1.1.240]	ko00945//Stilbenoid, diarylheptanoid and gingerol biosynthesis`Metabolism`Biosynthesis of other secondary metabolites;ko01110//Biosynthesis of secondary metabolites`Metabolism`Global and overview maps	-	KAH7692264.1//O-methyltransferase COMT-type protein`[Dioscorea alata]	PF08100.14//Dimerisation`Dimerisation domain	-	tr|A0A6P9EP40|A0A6P9EP40_JUGRE//trans-resveratrol di-O-methyltransferase-like {ECO:0000313|RefSeq:XP_035550395.1} OS=Juglans regia (English walnut) ORFNames=F2P56_022550 {ECO:0000313|EMBL:KAF5458527.1} PE=3
Dioal.01G054400.v2.1	GO:0008168//methyltransferase activity`molecular_function`Catalysis of the transfer of a methyl group to an acceptor molecule. [ISBN:0198506732];GO:0032259//methylation`biological_process`The process in which a methyl group is covalently attached to a molecule. [GOC:mah]	K16040//ROMT`trans-resveratrol di-O-methyltransferase [EC:2.1.1.240]	ko00945//Stilbenoid, diarylheptanoid and gingerol biosynthesis`Metabolism`Biosynthesis of other secondary metabolites;ko01110//Biosynthesis of secondary metabolites`Metabolism`Global and overview maps	-	KAH7692265.1//O-methyltransferase COMT-type protein`[Dioscorea alata]	PF16864.8//Dimerisation2`Dimerisation domain;PF08100.14//Dimerisation`Dimerisation domain;PF00891.21//Methyltransf_2`O-methyltransferase domain	-	tr|A0A834WWS6|A0A834WWS6_9FABA//Putative O-methyltransferase 3 {ECO:0000313|EMBL:KAF7833946.1} OS=Senna tora ORFNames=G2W53_008805 {ECO:0000313|EMBL:KAF7833946.1} PE=3
Dioal.01G054500.v2.1	GO:0046983//protein dimerization activity`molecular_function`The formation of a protein dimer, a macromolecular structure consists of two noncovalently associated identical or nonidentical subunits. [ISBN:0198506732];GO:0008171//O-methyltransferase activity`molecular_function`Catalysis of the transfer of a methyl group to the oxygen atom of an acceptor molecule. [GOC:ai];GO:0032259//methylation`b…	K16040//ROMT`trans-resveratrol di-O-methyltransferase [EC:2.1.1.240]	ko00945//Stilbenoid, diarylheptanoid and gingerol biosynthesis`Metabolism`Biosynthesis of other secondary metabolites;ko01110//Biosynthesis of secondary metabolites`Metabolism`Global and overview maps	-	KAH7692266.1//O-methyltransferase COMT-type protein`[Dioscorea alata]	PF16864.8//Dimerisation2`Dimerisation domain;PF08100.14//Dimerisation`Dimerisation domain;PF00891.21//Methyltransf_2`O-methyltransferase domain	-	tr|A0A6P6S508|A0A6P6S508_COFAR//trans-resveratrol di-O-methyltransferase-like {ECO:0000313|RefSeq:XP_027061238.1} OS=Coffea arabica (Arabian coffee) Name=LOC113687907 {ECO:0000313|RefSeq:XP_027061238.1} PE=3
Dioal.01G054600.v2.1	-	-	-	-	KAH7692267.1//hypothetical protein IHE45_01G054600`[Dioscorea alata]	-	-	-
Dioal.01G054700.v2.1	GO:0008168//methyltransferase activity`molecular_function`Catalysis of the transfer of a methyl group to an acceptor molecule. [ISBN:0198506732];GO:0032259//methylation`biological_process`The process in which a methyl group is covalently attached to a molecule. [GOC:mah]	K16040//ROMT`trans-resveratrol di-O-methyltransferase [EC:2.1.1.240];K22588//ASMT`acetylserotonin O-methyltransferase, plant [EC:2.1.1.4]	ko00945//Stilbenoid, diarylheptanoid and gingerol biosynthesis`Metabolism`Biosynthesis of other secondary metabolites;ko01110//Biosynthesis of secondary metabolites`Metabolism`Global and overview maps;ko00380//Tryptophan metabolism`Metabolism`Amino acid metabolism;ko01100//Metabolic pathways`Metabolism`Global and overview maps	-	KAH7692268.1//O-methyltransferase COMT-type protein`[Dioscorea alata]	PF16864.8//Dimerisation2`Dimerisation domain;PF08100.14//Dimerisation`Dimerisation domain;PF00891.21//Methyltransf_2`O-methyltransferase domain	-	tr|A0A834WWS6|A0A834WWS6_9FABA//Putative O-methyltransferase 3 {ECO:0000313|EMBL:KAF7833946.1} OS=Senna tora ORFNames=G2W53_008805 {ECO:0000313|EMBL:KAF7833946.1} PE=3
Dioal.01G054800.v2.1	-	-	-	-	KAH7692269.1//hypothetical protein IHE45_01G054800`[Dioscorea alata]	-	-	-
Dioal.01G054900.v2.1	GO:0046983//protein dimerization activity`molecular_function`The formation of a protein dimer, a macromolecular structure consists of two noncovalently associated identical or nonidentical subunits. [ISBN:0198506732];GO:0008171//O-methyltransferase activity`molecular_function`Catalysis of the transfer of a methyl group to the oxygen atom of an acceptor molecule. [GOC:ai];GO:0032259//methylation`b…	K16040//ROMT`trans-resveratrol di-O-methyltransferase [EC:2.1.1.240]	ko00945//Stilbenoid, diarylheptanoid and gingerol biosynthesis`Metabolism`Biosynthesis of other secondary metabolites;ko01110//Biosynthesis of secondary metabolites`Metabolism`Global and overview maps	-	KAH7692270.1//O-methyltransferase COMT-type protein`[Dioscorea alata]	PF08100.14//Dimerisation`Dimerisation domain;PF00891.21//Methyltransf_2`O-methyltransferase domain	-	tr|A0A068VPF0|A0A068VPF0_COFCA//Uncharacterized protein {ECO:0000313|EMBL:CDP21583.1} OS=Coffea canephora (Robusta coffee) ORFNames=GSCOC_T00010869001 {ECO:0000313|EMBL:CDP21583.1} PE=3
Dioal.01G055000.v2.1	GO:0046983//protein dimerization activity`molecular_function`The formation of a protein dimer, a macromolecular structure consists of two noncovalently associated identical or nonidentical subunits. [ISBN:0198506732];GO:0008171//O-methyltransferase activity`molecular_function`Catalysis of the transfer of a methyl group to the oxygen atom of an acceptor molecule. [GOC:ai];GO:0032259//methylation`b…	K16040//ROMT`trans-resveratrol di-O-methyltransferase [EC:2.1.1.240]	ko00945//Stilbenoid, diarylheptanoid and gingerol biosynthesis`Metabolism`Biosynthesis of other secondary metabolites;ko01110//Biosynthesis of secondary metabolites`Metabolism`Global and overview maps	-	KAH7692271.1//O-methyltransferase COMT-type protein`[Dioscorea alata]	PF08100.14//Dimerisation`Dimerisation domain;PF00891.21//Methyltransf_2`O-methyltransferase domain	-	tr|A0A6P6S508|A0A6P6S508_COFAR//trans-resveratrol di-O-methyltransferase-like {ECO:0000313|RefSeq:XP_027061238.1} OS=Coffea arabica (Arabian coffee) Name=LOC113687907 {ECO:0000313|RefSeq:XP_027061238.1} PE=3
Dioal.01G055100.v2.1	GO:0008168//methyltransferase activity`molecular_function`Catalysis of the transfer of a methyl group to an acceptor molecule. [ISBN:0198506732];GO:0032259//methylation`biological_process`The process in which a methyl group is covalently attached to a molecule. [GOC:mah]	K16040//ROMT`trans-resveratrol di-O-methyltransferase [EC:2.1.1.240]	ko00945//Stilbenoid, diarylheptanoid and gingerol biosynthesis`Metabolism`Biosynthesis of other secondary metabolites;ko01110//Biosynthesis of secondary metabolites`Metabolism`Global and overview maps	-	KAH7692272.1//O-methyltransferase COMT-type protein`[Dioscorea alata]	PF16864.8//Dimerisation2`Dimerisation domain;PF08100.14//Dimerisation`Dimerisation domain;PF00891.21//Methyltransf_2`O-methyltransferase domain	-	tr|A0A834WWS6|A0A834WWS6_9FABA//Putative O-methyltransferase 3 {ECO:0000313|EMBL:KAF7833946.1} OS=Senna tora ORFNames=G2W53_008805 {ECO:0000313|EMBL:KAF7833946.1} PE=3
Dioal.01G055200.v2.1	GO:0008168//methyltransferase activity`molecular_function`Catalysis of the transfer of a methyl group to an acceptor molecule. [ISBN:0198506732];GO:0032259//methylation`biological_process`The process in which a methyl group is covalently attached to a molecule. [GOC:mah]	K16040//ROMT`trans-resveratrol di-O-methyltransferase [EC:2.1.1.240]	ko00945//Stilbenoid, diarylheptanoid and gingerol biosynthesis`Metabolism`Biosynthesis of other secondary metabolites;ko01110//Biosynthesis of secondary metabolites`Metabolism`Global and overview maps	-	KAH7692273.1//O-methyltransferase COMT-type protein`[Dioscorea alata]	PF08100.14//Dimerisation`Dimerisation domain;PF00891.21//Methyltransf_2`O-methyltransferase domain	-	tr|A0A834WWS6|A0A834WWS6_9FABA//Putative O-methyltransferase 3 {ECO:0000313|EMBL:KAF7833946.1} OS=Senna tora ORFNames=G2W53_008805 {ECO:0000313|EMBL:KAF7833946.1} PE=3
Dioal.01G055300.v2.1	GO:0046983//protein dimerization activity`molecular_function`The formation of a protein dimer, a macromolecular structure consists of two noncovalently associated identical or nonidentical subunits. [ISBN:0198506732]	K07466//RFA1, RPA1, rpa`replication factor A1	ko03030//DNA replication`Genetic Information Processing`Replication and repair;ko03420//Nucleotide excision repair`Genetic Information Processing`Replication and repair;ko03430//Mismatch repair`Genetic Information Processing`Replication and repair;ko03440//Homologous recombination`Genetic Information Processing`Replication and repair	-	KAH7692274.1//P-loop containing nucleoside triphosphate hydrolase protein`[Dioscorea alata]	PF14291.9//DUF4371`Domain of unknown function (DUF4371);PF05699.17//Dimer_Tnp_hAT`hAT family C-terminal dimerisation region	-	tr|A0A6P6VFM6|A0A6P6VFM6_COFAR//zinc finger MYM-type protein 1-like {ECO:0000313|RefSeq:XP_027101783.1} OS=Coffea arabica (Arabian coffee) Name=LOC113722705 {ECO:0000313|RefSeq:XP_027101783.1} PE=4
Dioal.01G055400.v2.1	-	-	-	-	KAH7692275.1//hypothetical protein IHE45_01G055400`[Dioscorea alata]	-	-	tr|A0A151QUU2|A0A151QUU2_CAJCA//Chromo domain-containing protein {ECO:0000259|Pfam:PF00385} OS=Cajanus cajan (Pigeon pea) (Cajanus indicus) ORFNames=KK1_044949 {ECO:0000313|EMBL:KYP34128.1} PE=4
Dioal.01G055500.v2.1	GO:0046983//protein dimerization activity`molecular_function`The formation of a protein dimer, a macromolecular structure consists of two noncovalently associated identical or nonidentical subunits. [ISBN:0198506732];GO:0008171//O-methyltransferase activity`molecular_function`Catalysis of the transfer of a methyl group to the oxygen atom of an acceptor molecule. [GOC:ai];GO:0032259//methylation`b…	K16040//ROMT`trans-resveratrol di-O-methyltransferase [EC:2.1.1.240]	ko00945//Stilbenoid, diarylheptanoid and gingerol biosynthesis`Metabolism`Biosynthesis of other secondary metabolites;ko01110//Biosynthesis of secondary metabolites`Metabolism`Global and overview maps	-	KAH7692276.1//O-methyltransferase COMT-type protein`[Dioscorea alata]	PF08100.14//Dimerisation`Dimerisation domain;PF00891.21//Methyltransf_2`O-methyltransferase domain	-	tr|A0A6P6S508|A0A6P6S508_COFAR//trans-resveratrol di-O-methyltransferase-like {ECO:0000313|RefSeq:XP_027061238.1} OS=Coffea arabica (Arabian coffee) Name=LOC113687907 {ECO:0000313|RefSeq:XP_027061238.1} PE=3
Dioal.01G055600.v2.1	GO:0009733//response to auxin`biological_process`Any process that results in a change in state or activity of a cell or an organism (in terms of movement, secretion, enzyme production, gene expression, etc.) as a result of an auxin stimulus. [GOC:jl]	-	-	-	KAH7692277.1//Small auxin-up RNA protein`[Dioscorea alata]	PF02519.17//Auxin_inducible`Auxin responsive protein	-	tr|A0A6P5H4N6|A0A6P5H4N6_ANACO//auxin-responsive protein SAUR68-like {ECO:0000313|RefSeq:XP_020112493.1} OS=Ananas comosus (Pineapple) (Ananas ananas) Name=LOC109727042 {ECO:0000313|RefSeq:XP_020112493.1} PE=3
Dioal.01G055700.v2.1	GO:0009733//response to auxin`biological_process`Any process that results in a change in state or activity of a cell or an organism (in terms of movement, secretion, enzyme production, gene expression, etc.) as a result of an auxin stimulus. [GOC:jl]	-	-	-	KAH7692278.1//Small auxin-up RNA protein`[Dioscorea alata]	PF02519.17//Auxin_inducible`Auxin responsive protein	-	tr|A0A6P5H4N6|A0A6P5H4N6_ANACO//auxin-responsive protein SAUR68-like {ECO:0000313|RefSeq:XP_020112493.1} OS=Ananas comosus (Pineapple) (Ananas ananas) Name=LOC109727042 {ECO:0000313|RefSeq:XP_020112493.1} PE=3
Dioal.01G055800.v2.1	GO:0009733//response to auxin`biological_process`Any process that results in a change in state or activity of a cell or an organism (in terms of movement, secretion, enzyme production, gene expression, etc.) as a result of an auxin stimulus. [GOC:jl]	-	-	-	KAH7692279.1//Small auxin-up RNA protein`[Dioscorea alata]	PF02519.17//Auxin_inducible`Auxin responsive protein	-	tr|A0A6P5H4N6|A0A6P5H4N6_ANACO//auxin-responsive protein SAUR68-like {ECO:0000313|RefSeq:XP_020112493.1} OS=Ananas comosus (Pineapple) (Ananas ananas) Name=LOC109727042 {ECO:0000313|RefSeq:XP_020112493.1} PE=3
Dioal.01G055900.v2.1	GO:0009733//response to auxin`biological_process`Any process that results in a change in state or activity of a cell or an organism (in terms of movement, secretion, enzyme production, gene expression, etc.) as a result of an auxin stimulus. [GOC:jl]	-	-	-	KAH7692280.1//Small auxin-up RNA protein`[Dioscorea alata]	PF02519.17//Auxin_inducible`Auxin responsive protein	-	tr|A0A445MMC9|A0A445MMC9_ENSVE//Uncharacterized protein {ECO:0000313|EMBL:RZR75390.1} OS=Ensete ventricosum (Abyssinian banana) (Musa ensete) ORFNames=BHM03_00056227 {ECO:0000313|EMBL:RZR75390.1} PE=3
Dioal.01G056000.v2.1	GO:0009733//response to auxin`biological_process`Any process that results in a change in state or activity of a cell or an organism (in terms of movement, secretion, enzyme production, gene expression, etc.) as a result of an auxin stimulus. [GOC:jl]	-	-	-	KAH7692281.1//Small auxin-up RNA protein`[Dioscorea alata]	PF02519.17//Auxin_inducible`Auxin responsive protein	-	tr|F6I0U4|F6I0U4_VITVI//Uncharacterized protein {ECO:0000313|EMBL:CCB60560.1} OS=Vitis vinifera (Grape) OrderedLocusNames=VIT_03s0038g03470 {ECO:0000313|EMBL:CCB60560.1} PE=3
Dioal.01G056100.v2.1	GO:0009733//response to auxin`biological_process`Any process that results in a change in state or activity of a cell or an organism (in terms of movement, secretion, enzyme production, gene expression, etc.) as a result of an auxin stimulus. [GOC:jl]	-	-	-	KAH7692282.1//Small auxin-up RNA protein`[Dioscorea alata]	PF02519.17//Auxin_inducible`Auxin responsive protein	-	tr|A0A6P5HS74|A0A6P5HS74_ANACO//auxin-responsive protein SAUR36-like {ECO:0000313|RefSeq:XP_020115138.1} OS=Ananas comosus (Pineapple) (Ananas ananas) Name=LOC109728974 {ECO:0000313|RefSeq:XP_020115138.1} PE=3
Dioal.01G056200.v2.1	GO:0009733//response to auxin`biological_process`Any process that results in a change in state or activity of a cell or an organism (in terms of movement, secretion, enzyme production, gene expression, etc.) as a result of an auxin stimulus. [GOC:jl]	-	-	-	KAH7692283.1//Small auxin-up RNA protein`[Dioscorea alata]	PF02519.17//Auxin_inducible`Auxin responsive protein	-	tr|A0A6P5HS74|A0A6P5HS74_ANACO//auxin-responsive protein SAUR36-like {ECO:0000313|RefSeq:XP_020115138.1} OS=Ananas comosus (Pineapple) (Ananas ananas) Name=LOC109728974 {ECO:0000313|RefSeq:XP_020115138.1} PE=3
Dioal.01G056300.v2.1	GO:0009733//response to auxin`biological_process`Any process that results in a change in state or activity of a cell or an organism (in terms of movement, secretion, enzyme production, gene expression, etc.) as a result of an auxin stimulus. [GOC:jl]	-	-	-	KAH7692284.1//Small auxin-up RNA protein`[Dioscorea alata]	PF02519.17//Auxin_inducible`Auxin responsive protein	-	tr|A0A6V7NRR3|A0A6V7NRR3_ANACO//Uncharacterized protein {ECO:0000313|EMBL:CAD1821290.1} OS=Ananas comosus var. bracteatus ORFNames=CB5_LOCUS4501 {ECO:0000313|EMBL:CAD1821290.1} PE=3
Dioal.01G056400.v2.1	GO:0009733//response to auxin`biological_process`Any process that results in a change in state or activity of a cell or an organism (in terms of movement, secretion, enzyme production, gene expression, etc.) as a result of an auxin stimulus. [GOC:jl]	-	-	-	KAH7692285.1//Small auxin-up RNA protein`[Dioscorea alata]	PF02519.17//Auxin_inducible`Auxin responsive protein	-	tr|A0A6P5H4N6|A0A6P5H4N6_ANACO//auxin-responsive protein SAUR68-like {ECO:0000313|RefSeq:XP_020112493.1} OS=Ananas comosus (Pineapple) (Ananas ananas) Name=LOC109727042 {ECO:0000313|RefSeq:XP_020112493.1} PE=3
Dioal.01G056500.v2.1	GO:0009733//response to auxin`biological_process`Any process that results in a change in state or activity of a cell or an organism (in terms of movement, secretion, enzyme production, gene expression, etc.) as a result of an auxin stimulus. [GOC:jl]	-	-	-	KAH7692286.1//Small auxin-up RNA protein`[Dioscorea alata]	PF02519.17//Auxin_inducible`Auxin responsive protein	-	tr|A0A6V7NRR3|A0A6V7NRR3_ANACO//Uncharacterized protein {ECO:0000313|EMBL:CAD1821290.1} OS=Ananas comosus var. bracteatus ORFNames=CB5_LOCUS4501 {ECO:0000313|EMBL:CAD1821290.1} PE=3
Dioal.01G056600.v2.1	GO:0009733//response to auxin`biological_process`Any process that results in a change in state or activity of a cell or an organism (in terms of movement, secretion, enzyme production, gene expression, etc.) as a result of an auxin stimulus. [GOC:jl]	-	-	-	KAH7692287.1//Small auxin-up RNA protein`[Dioscorea alata]	PF02519.17//Auxin_inducible`Auxin responsive protein	-	tr|A0A6P5H4N6|A0A6P5H4N6_ANACO//auxin-responsive protein SAUR68-like {ECO:0000313|RefSeq:XP_020112493.1} OS=Ananas comosus (Pineapple) (Ananas ananas) Name=LOC109727042 {ECO:0000313|RefSeq:XP_020112493.1} PE=3
Dioal.01G056700.v2.1	GO:0009733//response to auxin`biological_process`Any process that results in a change in state or activity of a cell or an organism (in terms of movement, secretion, enzyme production, gene expression, etc.) as a result of an auxin stimulus. [GOC:jl]	-	-	-	KAH7692288.1//Small auxin-up RNA protein`[Dioscorea alata]	PF02519.17//Auxin_inducible`Auxin responsive protein	-	tr|A0A6P5HS74|A0A6P5HS74_ANACO//auxin-responsive protein SAUR36-like {ECO:0000313|RefSeq:XP_020115138.1} OS=Ananas comosus (Pineapple) (Ananas ananas) Name=LOC109728974 {ECO:0000313|RefSeq:XP_020115138.1} PE=3
Dioal.01G056800.v2.1	GO:0009733//response to auxin`biological_process`Any process that results in a change in state or activity of a cell or an organism (in terms of movement, secretion, enzyme production, gene expression, etc.) as a result of an auxin stimulus. [GOC:jl]	-	-	-	KAH7692289.1//Small auxin-up RNA protein`[Dioscorea alata]	PF02519.17//Auxin_inducible`Auxin responsive protein	-	tr|A0A6P5HS74|A0A6P5HS74_ANACO//auxin-responsive protein SAUR36-like {ECO:0000313|RefSeq:XP_020115138.1} OS=Ananas comosus (Pineapple) (Ananas ananas) Name=LOC109728974 {ECO:0000313|RefSeq:XP_020115138.1} PE=3
Dioal.01G056900.v2.1	GO:0009733//response to auxin`biological_process`Any process that results in a change in state or activity of a cell or an organism (in terms of movement, secretion, enzyme production, gene expression, etc.) as a result of an auxin stimulus. [GOC:jl]	-	-	-	KAH7692290.1//Small auxin-up RNA protein`[Dioscorea alata]	PF02519.17//Auxin_inducible`Auxin responsive protein	-	tr|A0A6P5HS74|A0A6P5HS74_ANACO//auxin-responsive protein SAUR36-like {ECO:0000313|RefSeq:XP_020115138.1} OS=Ananas comosus (Pineapple) (Ananas ananas) Name=LOC109728974 {ECO:0000313|RefSeq:XP_020115138.1} PE=3
Dioal.01G057000.v2.1	GO:0009733//response to auxin`biological_process`Any process that results in a change in state or activity of a cell or an organism (in terms of movement, secretion, enzyme production, gene expression, etc.) as a result of an auxin stimulus. [GOC:jl]	-	-	-	KAH7692291.1//Small auxin-up RNA protein`[Dioscorea alata]	PF02519.17//Auxin_inducible`Auxin responsive protein	-	tr|A0A6P5HS74|A0A6P5HS74_ANACO//auxin-responsive protein SAUR36-like {ECO:0000313|RefSeq:XP_020115138.1} OS=Ananas comosus (Pineapple) (Ananas ananas) Name=LOC109728974 {ECO:0000313|RefSeq:XP_020115138.1} PE=3
Dioal.01G057100.v2.1	GO:0009733//response to auxin`biological_process`Any process that results in a change in state or activity of a cell or an organism (in terms of movement, secretion, enzyme production, gene expression, etc.) as a result of an auxin stimulus. [GOC:jl]	-	-	-	KAH7692292.1//Small auxin-up RNA protein`[Dioscorea alata]	PF02519.17//Auxin_inducible`Auxin responsive protein	-	tr|A0A6P5HS74|A0A6P5HS74_ANACO//auxin-responsive protein SAUR36-like {ECO:0000313|RefSeq:XP_020115138.1} OS=Ananas comosus (Pineapple) (Ananas ananas) Name=LOC109728974 {ECO:0000313|RefSeq:XP_020115138.1} PE=3
Dioal.01G057200.v2.1	GO:0009733//response to auxin`biological_process`Any process that results in a change in state or activity of a cell or an organism (in terms of movement, secretion, enzyme production, gene expression, etc.) as a result of an auxin stimulus. [GOC:jl]	-	-	-	KAH7692293.1//Small auxin-up RNA protein`[Dioscorea alata]	PF02519.17//Auxin_inducible`Auxin responsive protein	-	tr|A0A6P5HS74|A0A6P5HS74_ANACO//auxin-responsive protein SAUR36-like {ECO:0000313|RefSeq:XP_020115138.1} OS=Ananas comosus (Pineapple) (Ananas ananas) Name=LOC109728974 {ECO:0000313|RefSeq:XP_020115138.1} PE=3
Dioal.01G057300.v2.1	GO:0009733//response to auxin`biological_process`Any process that results in a change in state or activity of a cell or an organism (in terms of movement, secretion, enzyme production, gene expression, etc.) as a result of an auxin stimulus. [GOC:jl]	-	-	-	KAH7692294.1//Small auxin-up RNA protein`[Dioscorea alata]	PF02519.17//Auxin_inducible`Auxin responsive protein	-	tr|A0A6P5HS74|A0A6P5HS74_ANACO//auxin-responsive protein SAUR36-like {ECO:0000313|RefSeq:XP_020115138.1} OS=Ananas comosus (Pineapple) (Ananas ananas) Name=LOC109728974 {ECO:0000313|RefSeq:XP_020115138.1} PE=3
Dioal.01G057400.v2.1	GO:0009733//response to auxin`biological_process`Any process that results in a change in state or activity of a cell or an organism (in terms of movement, secretion, enzyme production, gene expression, etc.) as a result of an auxin stimulus. [GOC:jl]	-	-	-	KAH7692295.1//Small auxin-up RNA protein`[Dioscorea alata]	PF02519.17//Auxin_inducible`Auxin responsive protein	-	tr|A0A438EKZ7|A0A438EKZ7_VITVI//Auxin-responsive protein SAUR66 {ECO:0000313|EMBL:RVW48285.1} OS=Vitis vinifera (Grape) ORFNames=CK203_069478 {ECO:0000313|EMBL:RVW48285.1} PE=3
Dioal.01G057500.v2.1	GO:0009733//response to auxin`biological_process`Any process that results in a change in state or activity of a cell or an organism (in terms of movement, secretion, enzyme production, gene expression, etc.) as a result of an auxin stimulus. [GOC:jl]	-	-	-	KAH7692296.1//Small auxin-up RNA protein`[Dioscorea alata]	PF02519.17//Auxin_inducible`Auxin responsive protein	-	tr|A0A6P5HS74|A0A6P5HS74_ANACO//auxin-responsive protein SAUR36-like {ECO:0000313|RefSeq:XP_020115138.1} OS=Ananas comosus (Pineapple) (Ananas ananas) Name=LOC109728974 {ECO:0000313|RefSeq:XP_020115138.1} PE=3
Dioal.01G057600.v2.1	GO:0009733//response to auxin`biological_process`Any process that results in a change in state or activity of a cell or an organism (in terms of movement, secretion, enzyme production, gene expression, etc.) as a result of an auxin stimulus. [GOC:jl]	-	-	-	KAH7692297.1//Small auxin-up RNA protein`[Dioscorea alata]	PF02519.17//Auxin_inducible`Auxin responsive protein	-	tr|A5ANQ4|A5ANQ4_VITVI//Uncharacterized protein {ECO:0000313|EMBL:CAN82401.1} OS=Vitis vinifera (Grape) ORFNames=VITISV_032217 {ECO:0000313|EMBL:CAN82401.1} PE=3
Dioal.01G057700.v2.1	GO:0009733//response to auxin`biological_process`Any process that results in a change in state or activity of a cell or an organism (in terms of movement, secretion, enzyme production, gene expression, etc.) as a result of an auxin stimulus. [GOC:jl]	-	-	-	KAH7692298.1//Small auxin-up RNA protein`[Dioscorea alata]	PF02519.17//Auxin_inducible`Auxin responsive protein	-	tr|A0A7J0F8L4|A0A7J0F8L4_9ERIC//SAUR-like auxin-responsive protein family {ECO:0000313|EMBL:GFY94519.1} OS=Actinidia rufa ORFNames=Acr_09g0009650 {ECO:0000313|EMBL:GFY94519.1} PE=3
Dioal.01G057800.v2.1	-	-	-	-	KAH7692299.1//hypothetical protein IHE45_01G057800`[Dioscorea alata]	-	-	-
Dioal.01G057900.v2.1	GO:0016021//integral component of membrane`cellular_component`The component of a membrane consisting of the gene products and protein complexes having at least some part of their peptide sequence embedded in the hydrophobic region of the membrane. [GOC:dos, GOC:go_curators]	-	-	-	KAH7692300.1//ABC transporter transmembrane region domain-containing protein`[Dioscorea alata]	-	-	tr|A0A1U8AUV4|A0A1U8AUV4_NELNU//uncharacterized protein LOC104604358 {ECO:0000313|RefSeq:XP_010266963.1} OS=Nelumbo nucifera (Sacred lotus) ORFNames=HUJ06_016574 {ECO:0000313|EMBL:DAD46637.1} PE=4
Dioal.01G058000.v2.1	GO:0016020//membrane`cellular_component`A lipid bilayer along with all the proteins and protein complexes embedded in it an attached to it. [GOC:dos, GOC:mah, ISBN:0815316194];GO:0005975//carbohydrate metabolic process`biological_process`The chemical reactions and pathways involving carbohydrates, any of a group of organic compounds based of the general formula Cx(H2O)y. Includes the formation of…	K01230//MAN1A_C, MNS1_2`mannosyl-oligosaccharide alpha-1,2-mannosidase [EC:3.2.1.113]	ko00510//N-Glycan biosynthesis`Metabolism`Glycan biosynthesis and metabolism;ko00513//Various types of N-glycan biosynthesis`Metabolism`Glycan biosynthesis and metabolism;ko01100//Metabolic pathways`Metabolism`Global and overview maps;ko04141//Protein processing in endoplasmic reticulum`Genetic Information Processing`Folding, sorting and degradation	-	KAH7692301.1//Glycoside hydrolase family 47 protein`[Dioscorea alata]	-	-	tr|A0A8B9AGB6|A0A8B9AGB6_PHODC//LOW QUALITY PROTEIN: mannosyl-oligosaccharide 1,2-alpha-mannosidase MNS1 {ECO:0000313|RefSeq:XP_038985766.1} OS=Phoenix dactylifera (Date palm) Name=LOC103714127 {ECO:0000313|RefSeq:XP_038985766.1} PE=4;tr|A0A2C9W5M6|A0A2C9W5M6_MANES//alpha-1,2-Mannosidase {ECO:0000256|RuleBase:RU361193} EC=3.2.1.- {ECO:0000256|RuleBase:RU361193} OS=Manihot esculenta (Cassava) (Jat…
Dioal.01G058100.v2.1	-	-	-	-	KAH7692305.1//Osteopontin protein`[Dioscorea alata];KAH7692303.1//Osteopontin protein`[Dioscorea alata];KAH7692304.1//hypothetical protein IHE45_01G058100`[Dioscorea alata];KAH7692306.1//hypothetical protein IHE45_01G058100`[Dioscorea alata];KAH7692302.1//hypothetical protein IHE45_01G058100`[Dioscorea alata]	-	-	-
Dioal.01G058200.v2.1	-	-	-	-	KAH7692307.1//hypothetical protein IHE45_01G058200`[Dioscorea alata];KAH7692308.1//hypothetical protein IHE45_01G058300`[Dioscorea alata]	-	-	-
Dioal.01G058300.v2.1	-	-	-	-	KAH7692308.1//hypothetical protein IHE45_01G058300`[Dioscorea alata]	-	-	-
Dioal.01G058400.v2.1	GO:0005737//cytoplasm`cellular_component`The contents of a cell excluding the plasma membrane and nucleus, but including other subcellular structures. [ISBN:0198547684];GO:0003735//structural constituent of ribosome`molecular_function`The action of a molecule that contributes to the structural integrity of the ribosome. [GOC:mah];GO:0006412//translation`biological_process`The cellular metabolic p…	K02887//RP-L20, MRPL20, rplT`large subunit ribosomal protein L20	ko03010//Ribosome`Genetic Information Processing`Translation	-	KAH7692310.1//Ribosomal protein L20 protein`[Dioscorea alata];KAH7692309.1//Ribosomal protein L20 protein`[Dioscorea alata]	PF00453.21//Ribosomal_L20`Ribosomal protein L20	-	tr|A0A6I9RY57|A0A6I9RY57_ELAGV//50S ribosomal protein L20 {ECO:0000256|RuleBase:RU004311} OS=Elaeis guineensis var. tenera (Oil palm) ECO:0000313|RefSeq:XP_010930228.1, ECO:0000313|RefSeq:XP_010930229.1} PE=3;tr|A0A2I0AYY9|A0A2I0AYY9_9ASPA//50S ribosomal protein L20 {ECO:0000256|RuleBase:RU004311} OS=Apostasia shenzhenica ORFNames=AXF42_Ash006396 {ECO:0000313|EMBL:PKA60762.1} PE=3
Dioal.01G058500.v2.1	GO:0016021//integral component of membrane`cellular_component`The component of a membrane consisting of the gene products and protein complexes having at least some part of their peptide sequence embedded in the hydrophobic region of the membrane. [GOC:dos, GOC:go_curators]	-	-	-	XP_039135311.1//uncharacterized protein LOC120272507`[Dioscorea cayenensis subsp. rotundata]	-	-	tr|A0A6I9S0X1|A0A6I9S0X1_ELAGV//uncharacterized protein LOC105055170 {ECO:0000313|RefSeq:XP_010935218.1} OS=Elaeis guineensis var. tenera (Oil palm) Name=LOC105055170 {ECO:0000313|RefSeq:XP_010935218.1} PE=4
Dioal.01G058600.v2.1	-	-	-	-	KAH7692313.1//PRONE domain-containing protein`[Dioscorea alata];KAH7692314.1//PRONE domain-containing protein`[Dioscorea alata];KAH7692315.1//PRONE domain-containing protein`[Dioscorea alata]	PF03759.16//PRONE`PRONE (Plant-specific Rop nucleotide exchanger)	-	tr|A0A8B7BLX0|A0A8B7BLX0_PHODC//rop guanine nucleotide exchange factor 1-like {ECO:0000313|RefSeq:XP_008781240.1} OS=Phoenix dactylifera (Date palm) Name=LOC103701066 {ECO:0000313|RefSeq:XP_008781240.1} PE=4;tr|A0A8B7D2M9|A0A8B7D2M9_PHODC//rop guanine nucleotide exchange factor 1-like {ECO:0000313|RefSeq:XP_008811931.1} OS=Phoenix dactylifera (Date palm) Name=LOC103722953 {ECO:0000313|RefSeq:XP_0…
Dioal.01G058700.v2.1	GO:0015074//DNA integration`biological_process`The process in which a DNA segment is incorporated into another, usually larger, DNA molecule such as a chromosome. [GOC:mah];GO:0008270//zinc ion binding`molecular_function`Binding to a zinc ion (Zn). [GOC:ai];GO:0003676//nucleic acid binding`molecular_function`Binding to a nucleic acid. [GOC:jl];GO:0016740//transferase activity`molecular_function`C…	-	-	-	KAH7692316.1//hypothetical protein IHE45_01G058700`[Dioscorea alata];XP_025012902.1//uncharacterized protein LOC112534657`[Ricinus communis];CAC95126.1//gag-pol polyprotein`[Populus deltoides];XP_039142228.1//uncharacterized protein LOC120279366`[Dioscorea cayenensis subsp. rotundata];KAF3682436.1//hypothetical protein FXO38_01293`[Capsicum annuum];PNX60473.1//hypothetical protein L195_g060198, p…	PF13976.9//gag_pre-integrs`GAG-pre-integrase domain;PF13966.9//zf-RVT`zinc-binding in reverse transcriptase;PF13456.9//RVT_3`Reverse transcriptase-like	-	tr|Q710T7|Q710T7_POPDE//Gag-pol polyprotein {ECO:0000313|EMBL:CAC95126.1} OS=Populus deltoides (Eastern poplar) (Eastern cottonwood) Name=60I2G14 {ECO:0000313|EMBL:CAC95126.1} PE=4;tr|A0A5B7B2R9|A0A5B7B2R9_DAVIN//Putative gag-pol polyprotein {ECO:0000313|EMBL:MPA61911.1} EC=2.5.1.72 {ECO:0000313|EMBL:MPA61911.1} Fragment OS=Davidia involucrata (Dove tree) ORFNames=Din_031352 {ECO:0000313|EMBL:MPA…
Dioal.01G058800.v2.1	GO:0015074//DNA integration`biological_process`The process in which a DNA segment is incorporated into another, usually larger, DNA molecule such as a chromosome. [GOC:mah];GO:0008270//zinc ion binding`molecular_function`Binding to a zinc ion (Zn). [GOC:ai];GO:0003676//nucleic acid binding`molecular_function`Binding to a nucleic acid. [GOC:jl]	-	-	-	KAH7692317.1//hypothetical protein IHE45_01G058800`[Dioscorea alata];XP_025012902.1//uncharacterized protein LOC112534657`[Ricinus communis];CAC95126.1//gag-pol polyprotein`[Populus deltoides]	PF13976.9//gag_pre-integrs`GAG-pre-integrase domain	-	tr|Q710T7|Q710T7_POPDE//Gag-pol polyprotein {ECO:0000313|EMBL:CAC95126.1} OS=Populus deltoides (Eastern poplar) (Eastern cottonwood) Name=60I2G14 {ECO:0000313|EMBL:CAC95126.1} PE=4
Dioal.01G058900.v2.1	GO:0015074//DNA integration`biological_process`The process in which a DNA segment is incorporated into another, usually larger, DNA molecule such as a chromosome. [GOC:mah];GO:0008270//zinc ion binding`molecular_function`Binding to a zinc ion (Zn). [GOC:ai];GO:0003676//nucleic acid binding`molecular_function`Binding to a nucleic acid. [GOC:jl];GO:0004523//RNA-DNA hybrid ribonuclease activity`mole…	-	-	-	KAH7692318.1//hypothetical protein IHE45_01G058900`[Dioscorea alata];KAH7692317.1//hypothetical protein IHE45_01G058800`[Dioscorea alata];XP_025012902.1//uncharacterized protein LOC112534657`[Ricinus communis];XP_039115425.1//anaphase-promoting complex subunit 4 isoform X2`[Dioscorea cayenensis subsp. rotundata];CAC95126.1//gag-pol polyprotein`[Populus deltoides];XP_039142228.1//uncharacterized p…	PF13966.9//zf-RVT`zinc-binding in reverse transcriptase;PF13456.9//RVT_3`Reverse transcriptase-like;PF13976.9//gag_pre-integrs`GAG-pre-integrase domain	-	tr|A0A397ZA20|A0A397ZA20_BRACM//RNase H type-1 domain-containing protein {ECO:0000259|PROSITE:PS50879} OS=Brassica campestris (Field mustard) ORFNames=BRARA_F03219 {ECO:0000313|EMBL:RID60036.1} PE=4;tr|Q710T7|Q710T7_POPDE//Gag-pol polyprotein {ECO:0000313|EMBL:CAC95126.1} OS=Populus deltoides (Eastern poplar) (Eastern cottonwood) Name=60I2G14 {ECO:0000313|EMBL:CAC95126.1} PE=4
Dioal.01G059000.v2.1	GO:0007166//cell surface receptor signaling pathway`biological_process`A series of molecular signals initiated by activation of a receptor on the surface of a cell. The pathway begins with binding of an extracellular ligand to a cell surface receptor, or for receptors that signal in the absence of a ligand, by ligand-withdrawal or the activity of a constitutively active receptor. The pathway ends…	-	-	-	KAH7692320.1//PLAC8 motif-containing protein`[Dioscorea alata];KAH7692321.1//6-phosphogluconate dehydrogenase domain 2-containing protein`[Dioscorea alata];KAH7692319.1//PLAC8 motif-containing protein`[Dioscorea alata]	PF19584.2//MCAfunc`MCAfunc domain;PF04749.20//PLAC8`PLAC8 family	-	tr|A0A6V7QLY2|A0A6V7QLY2_ANACO//MCAfunc domain-containing protein {ECO:0000259|Pfam:PF19584} OS=Ananas comosus var. bracteatus ORFNames=CB5_LOCUS26987 {ECO:0000313|EMBL:CAD1843776.1} PE=4;tr|A0A6P5ETB7|A0A6P5ETB7_ANACO//cell number regulator 13 {ECO:0000313|RefSeq:XP_020084553.1} OS=Ananas comosus (Pineapple) (Ananas ananas) Name=LOC109707585 {ECO:0000313|RefSeq:XP_020084553.1} PE=4;tr|A0A199UEU5…
Dioal.01G059100.v2.1	GO:0016021//integral component of membrane`cellular_component`The component of a membrane consisting of the gene products and protein complexes having at least some part of their peptide sequence embedded in the hydrophobic region of the membrane. [GOC:dos, GOC:go_curators]	-	-	-	KAH7692322.1//hypothetical protein IHE45_01G059100`[Dioscorea alata]	-	-	tr|A0A6I9RZE4|A0A6I9RZE4_ELAGV//uncharacterized protein LOC105055109 {ECO:0000313|RefSeq:XP_010935128.1} OS=Elaeis guineensis var. tenera (Oil palm) Name=LOC105055109 {ECO:0000313|RefSeq:XP_010935128.1} PE=4
Dioal.01G059200.v2.1	GO:0016298//lipase activity`molecular_function`Catalysis of the hydrolysis of a lipid or phospholipid. [GOC:mah];GO:0006629//lipid metabolic process`biological_process`The chemical reactions and pathways involving lipids, compounds soluble in an organic solvent but not, or sparingly, in an aqueous solvent. Includes fatty acids; neutral fats, other fatty-acid esters, and soaps; long-chain (fatty) …	-	-	-	KAH7692323.1//GDSL lipase/esterase protein`[Dioscorea alata]	PF00657.25//Lipase_GDSL`GDSL-like Lipase/Acylhydrolase	-	tr|A0A5P1F7V0|A0A5P1F7V0_ASPOF//Uncharacterized protein {ECO:0000313|EMBL:ONK72570.1} OS=Asparagus officinalis (Garden asparagus) ORFNames=A4U43_C04F20790 {ECO:0000313|EMBL:ONK72570.1} PE=3
Dioal.01G059300.v2.1	GO:0046872//metal ion binding`molecular_function`Binding to a metal ion. [GOC:ai]	-	-	-	KAH7692325.1//Zinc finger RING/FYVE/PHD-type protein`[Dioscorea alata]	PF01363.24//FYVE`FYVE zinc finger	-	tr|A0A6I9RZJ4|A0A6I9RZJ4_ELAGV//protein FREE1 {ECO:0000313|RefSeq:XP_010935133.1} OS=Elaeis guineensis var. tenera (Oil palm) Name=LOC105055113 {ECO:0000313|RefSeq:XP_010935133.1} PE=4
Dioal.01G059400.v2.1	GO:0044238//primary metabolic process`biological_process`The chemical reactions and pathways involving those compounds which are formed as a part of the normal anabolic and catabolic processes. These processes take place in most, if not all, cells of the organism. [GOC:go_curators, http://www.metacyc.org];GO:0044260//cellular macromolecule metabolic process`biological_process`The chemical reactio…	-	-	-	KAH7692326.1//Zinc finger RING/FYVE/PHD-type protein`[Dioscorea alata]	PF17123.8//zf-RING_11`RING-like zinc finger;PF13639.9//zf-RING_2`Ring finger domain;PF13923.9//zf-C3HC4_2`Zinc finger, C3HC4 type (RING finger)	-	tr|A0A6I9R4A9|A0A6I9R4A9_ELAGV//E3 ubiquitin-protein ligase RHA2A {ECO:0000313|RefSeq:XP_010920205.1} OS=Elaeis guineensis var. tenera (Oil palm) Name=LOC105044110 {ECO:0000313|RefSeq:XP_010920205.1} PE=4
[truncated: 27,826 more rows]
